# Supplementary material for: Honey bee populations of the USA display restrictions in their mtDNA haplotype diversity
Source: Front Genet. 2023 Jan 4;13:1092121. doi: 10.3389/fgene.2022.1092121 (PMC9845583; doi:10.3389/fgene.2022.1092121)
Supplement: Supplementary file 3 [file DataSheet1.FASTA]

>AY114452
CCCCGAATAAATAATATTAGATTTTGATTACTTCCTCCCTCATTATTTATACTTTTATTAAGAAATTTATTTTATCCAAG
ACCAGGAACTGGATGAACAGTATATCCACCATTATCAGCATATTTATATCATTCTTCACCTTCAGTAGATTTTGCAATTT
TTTCTCTTCATATATCAGGAATTTCCTCAATTATAGGATCATTAAACTTAATAGTTACAATTATAATAATAAAAAATTTT
TCTATAAATTATGACCAAATTTCATTATTTCCATGATCAGTTTTTATTACAGCAATTTTATTAATTATATCATTACCTGT
ATTAGCTGGAGCAATTACTATACTATTATTTGATCGAAATTTTAATACATCATTTTTCGATCCTATAGGAGGTGGAGATC
CAATTCTTTATCAACATTTATTTTGATTTTTTGGTCATCCAGAAGTTTATATTTTAATTTTACCTGGATTTGGATTAATC
TCTCATATTGTAATAAATGAAAGAGGAAAAAAAGAAATTTTTGGTAATTTAAGAATAATTTATGCAATATTAGGAATTGG
ATTTCTAGGTTTTATTGTTTGAGCACATCACATATTTACAGTCGGATTAGATGTTGATACTCGAGCATATTTTACTTCAG
CAACAATAATCATTGCTGTACCAACAGGAATTAAAGTTTTTAGATGATTAGCAACTTATCATGGTTCAAAATTAAAATTA
AATATTTCAATTTTATGATCACTAGGTTTTATTATACTATTTACTATTGGTGGATTAACAGGAATTATATTATCAAATTC
TTCTATTGATATTATTCTTCATGATACATATTACGTTGTTGGACATTTTCATTATGTTCTTTCAATAGGTGCAGTATTTG
CAATTATTTCAAGATTTATTCATTGATATCCATTAATTACTGGATTATTATTAAATATTAAATGATTAAAAATTCAATTT
ATTATAATATTTATTGGAGTAAATCTAACTTTCTTTCCTCAACATTTTTTAGGACTAATATCTATACCACGACGTTATTC
AGACTATCCAGATTCTTATTACTGTTGAAATTCAATTTCATCTATAGGATCAATAATTTCATTAAATAGAATAATTTTTT
TAATTTTTATTATTTTAGAAAGATTAATTTCTAAACGAATATTATTATTTAAATTCAACCAATCATCACTTGAATGATTA
AATTTTTTACCACCTTTAGATCATTCACATTTAGAAATTCCATTAT
>AY114453
CCCCGAATAAATAATATTAGATTTTGATTACTTCCTCCCTCATTATTTATACTTTTATTAAGAAATTTATTTTATCCAAG
ACCAGGAACTGGATGAACAGTATATCCACCATTATCAGCATATTTATATCATTCTTCACCTTCAGTAGATTTTGCAATTT
TTTCTCTTCATATATCAGGAATTTCCTCAATTATAGGATCATTAAACTTAATAGTTACAATTATAATAATAAAAAATTTT
TCTATAAATTATGACCAAATTTCATTATTTCCATGATCAGTTTTTATTACAGCAATTTTATTAATTATATCATTACCTGT
ATTAGCTGGAGCAATTACTATACTATTATTTGATCGAAATTTTAATACATCATTTTTCGATCCTATAGGAGGTGGAGATC
CAATTCTTTATCAACATTTATTTTGATTTTTTGGTCATCCAGAAGTTTATATTTTAATTTTACCTGGATTTGGATTAATC
TCTCATATTGTAATAAATGAAAGAGGAAAAAAAGAAATTTTTGGTAATTTAAGAATAATTTATGCAATATTAGGAATTGG
ATTTCTAGGTTTTATTGTTTGAGCACATCACATATTTACAGTCGGATTAGATGTTGATACTCGAGCATATTTTACTTCAG
CAACAATAATCATTGCTGTACCAACAGGAATTAAAGTTTTTAGATGATTAGCAACTTATCATGGTTCAAAATTAAAATTA
AATATTTCAATTTTATGATCACTAGGTTTTATTATACTATTTACTATTGGTGGATTAACAGGAATTATATTATCAAATTC
TTCTATTGATATTATTCTTCATGATACATATTACGTTGTTGGACATTTTCATTATGTTCTTTCAATAGGTGCAGTATTTG
CAATTATTTCAAGATTTATTCATTGATATCCATTAATTACTGGATTATTATTAAATATTAAATGATTAAAAATTCAATTT
ATTATAATATTTATTGGAGTAAATCTAACTTTCTTTCCTCAACATTTTTTAGGACTAATATCTATACCACGACCTTATTC
AGACTATCCAGATTCTTATTACTGTTGAAATTCAATTTCATCTATAGGATCAATAATTTCATTAAATAGAATAATTTTTT
TAATTTTTATTATTTTAGAAAGATTAATTTCTAAACGAATATTATTATTTAAATTCAACCAATCATCACTTGAATGATTA
AATTTTTTACCACCTTTAGATCATTCACATTTAGAAATTCCATTAT
>AY114454
CCCCGAATAAATAATATTAGATTTTGATTACTTCCTCCCTCATTATTTATACTTTTATTAAGAAATTTATTTTATCCAAG
ACCAGGAACTGGATGAACAGTATATCCACCATTATCAGCATATTTATATCATTCTTCACCTTCAGTAGATTTTGCAATTT
TTTCTCTTCATATATCAGGAATTTCCTCAATTATAGGATCATTAAACTTAATAGTTACAATTATAATAATAAAAAATTTT
TCTATAAATTATGACCAAATTTCATTATTTCCATGATCAGTTTTTATTACAGCAATTTTATTAATTATATCATTACCTGT
ATTAGCTGGAGCAATTACTATACTATTATTTGATCGAAATTTTAATACATCATTTTTCGATCCTATAGGAGGTGGAGATC
CAATTCTTTATCAACATTTATTTTGATTTTTTGGTCATCCAGAAGTTTATATTTTAATTTTACCTGGATTTGGATTAATC
TCTCATATTGTAATAAATGAAAGAGGAAAAAAAGAAATTTTTGGTAATTTAAGAATAATTTATGCCATATTAGGAATTGG
ATTTCTAGGTTTTATTGTTTGAGCACATCACATATTTACAGTCGGATTAGATGTTGATACTCGAGCATATTTTACTTCAG
CAACAATAATCATTGCTGTACCAACAGGAATTAAAGTTTTTAGATGATTAGCAACTTATCATGGTTCAAAATTAAAATTA
AATATTTCAATTTTATGATCACTAGGTTTTATTATACTATTTACTATTGGTGGATTAACAGGAATTATATTATCAAATTC
TTCTATTGATATTATTCTTCATGATACATATTACGTTGTTGGACATTTTCATTATGTTCTTTCAATAGGTGCAGTATTTG
CAATTATTTCAAGATTTATTCATTGATATCCATTAATTACTGGATTATTATTAAATATTAAATGATTAAAAATTCAATTT
ATTATAATATTTATTGGAGTAAATCTAACTTTCTTTCCTCAACATTTTTTAGGACTAATATCTATACCACGACGTTATTC
AGACTATCCAGATTCTTATTACTGTTGAAATTCAATTTCATCTATAGGATCAATAATTTCATTAAATAGAATAATTTTTT
TAATTTTTATTATTTTAGAAAGATTAATTTCTAAACGAATATTATTATTTAAATTCAACCAATCATCACTTGAATGATTA
AATTTTTTACCACCTTTAGATCATTCACATCTAGAAATTCCATTAT
>AY114455
CCCCGAATAAATAATATTAGATTTTGATTACTTCCTCCCTCATTATTTATACTTTTATTAAGAAATTTATTTTATCCAAG
ACCAGGAACTGGATGAACAGTATATCCACCATTATCAGCATATTTATATCATTCTTCACCTTCAGTAGATTTTGCAATTT
TTTCTCTTCATATATCAGGAATTTCCTCAATTATAGGATCATTAAACTTAATAGTTACAATTATAATAATAAAAAATTTT
TCTATAAATTATGACCAAATTTCATTATTTCCATGATCAGTTTTTATTACAGCAATTTTATTAATTATATCATTACCTGT
ATTAGCTGGAGCAATTACTATACTATTATTTGATCGAAATTTTAATACATCATTTTTCGATCCTATAGGAGGTGGAGATC
CAATTCTTTATCAACATTTATTTTGATTTTTTGGTCATCCAGAAGTTTATATTTTAATTTTACCTGGATTTGGATTAATC
TCTCATATTGTAATAAATGAAAGAGGAAAAAAAGAAATTTTTGGTAATTTAAGAATAATTTATGCAATATTAGGAATTGG
ATTTCTAGGTTTTATTGTTTGAGCACATCACATATTTACAGTCGGATTAGATGTTGATACTCGAGCATATTTTACTTCAG
CAACAATAATCATTGCTGTACCAACAGGAATTAAAGTTTTTAGATGATTAGCAACTTATCATGGTTCAAAATTAAAATTA
AATATTTCAATTTTATGATCACTAGGTTTTATTATACTATTTACTATTGGTGGATTAACAGGAATTATATTATCAAATTC
TTCTATTGATATTATTCTTCATGATACATATTACGTTGTTGGACATTTTCATTATGTTCTTTCAATAGGTGCAGTATTTG
CAATTATTTCAAGATTTATTCATTGATATCCATTAATTACTGGATTATTATTAAATATTAAATGATTAAAAATTCAATTT
ATTATAATATTTATTGGAGTAAATCTAACTTTCTTTCCTCAACATTTTTTAGGACTAATATCTATACCACGACGTTATTC
AGACTATCCAGATTCTTATTACTGTTGAAATTCAATTTCATCTATAGGATCAATAATTTCATTAAATAGAATAATTTTTT
TAATTTTTATTATTTTAGAAAGATTAATTTCTAAACGAATATTATTATTTAAATTCAACCAATCATCACTTGAATGATTA
AATTTTTTACCACCTTTAGATCATTCACATTTAGAAATTCCATTAT
>AY114456
CCCCGAATAAATAATATTAGATTTTGATTACTTCCTCCCTCATTATTTATACTTTTATTAAGAAATTTATTTTATCCAAG
ACCAGGAACTGGATGAACAGTATATCCACCATTATCAGCATATTTATATCATTCTTCACCTTCAGTAGATTTTGCAATTT
TTTCTCTTCATATATCAGGAATTTCCTCAATTATAGGATCATTAAACTTAATAGTTACAATTATAATAATAAAAAATTTT
TCTATAAATTATGACCAAATTTCATTATTTCCATGATCAGTTTTTATTACAGCAATTTTATTAATTATATCATTACCTGT
ATTAGCTGGAGCAATTACTATACTATTATTTGATCGAAATTTTAATACATCATTTTTCGATCCTATAGGAGGTGGAGATC
CAATTCTTTATCAACATTTATTTTGATTTTTTGGTCATCCAGAAGTTTATATTTTAATTTTACCTGGATTTGGATTAATC
TCTCATATTGTAATAAATGAAAGAGGAAAAAAAGAAATTTTTGGTAATTTAAGAATAATTTATGCAATATTAGGAATTGG
ATTTCTAGGTTTTATTGTTTGAGCACATCACATATTTACAGTCGGATTAGATGTTGATACTCGAGCATATTTTACTTCAG
CAACAATAATCATTGCTGTACCAACAGGAATTAAAGTTTTTAGATGATTAGCAACTTATCATGGTTCAAAATTAAAATTA
AATATTTCAATTTTATGATCACTAGGTTTTATTATACTATTTACTATTGGTGGATTAACAGGAATTATATTATCAAATTC
TTCTATTGATATTATTCTTCATGATACATATTACGTTGTTGGACATTTTCATTATGTTCTTTCAATAGGTGCAGTATTTG
CAATTATTTCAAGATTTATTCATTGATATCCATTAATTACTGGATTATTATTAAATATTAAATGATTAAAAATTCAATTT
ATTATAATATTTATTGGAGTAAATCTAACTTTCTTTCCTCAACATTTTTTAGGACTAATATCTATACCACGACGTTATTC
AGACTATCCAGATTCTTATTACTGTTGAAATTCAATTTCATCTATAGGATCAATAATTTCATTAAATAGAATAATTTTTT
TAATTTTTATTATTTTAGAAAGATTAATTTCTAAACGAATATTATTATTTAAATTCAACCAATCATCACTTGAATGATTA
AATTTTTTACCACCTTTAGATCATTCACATTTAGAAATTCCATTAT
>AY114457
CCCCGAATAAATAATATTAGATTTTGATTACTTCCTCCCTCATTATTTATACTTTTATTAAGAAATTTATTTTATCCAAG
ACCAGGAACTGGATGAACAGTATATCCACCATTATCAGCATATTTATATCATTCTTCACCTTCAGTAGATTTTGCAATTT
TTTCTCTTCATATATCAGGAATTTCCTCAATTATAGGATCATTAAACTTAATAGTTACAATTATAATAATAAAAAATTTT
TCTATAAATTATGACCAAATTTCATTATTTCCATGATCAGTTTTTATTACAGCAATTTTATTAATTATATCATTACCTGT
ATTAGCTGGAGCAATTACTATACTATTATTTGATCGAAATTTTAATACATCATTTTTCGATCCTATAGGAGGTGGAGATC
CAATTCTTTATCAACATTTATTTTGATTTTTTGGTCATCCAGAAGTTTATATTTTAATTTTACCTGGATTTGGATTAATC
TCTCATATTGTAATAAATGAAAGAGGAAAAAAAGAAATTTTTGGTAATTTAAGAATAATTTATGCAATATTAGGAATTGG
ATTTCTAGGTTTTATTGTTTGAGCACATCACATATTTACAGTCGGATTAGATGTTGATACTCGAGCATATTTTACTTCAG
CAACAATAATCATTGCTGTACCAACAGGAATTAAAGTTTTTAGATGATTAGCAACTTATCATGGTTCAAAATTAAAATTA
AATATTTCAATTTTATGATCACTAGGTTTTATTATACTATTTACTATTGGTGGATTAACAGGAATTATATTATCAAATTC
TTCTATTGATATTATTCTTCATGATACATATTACGTTGTTGGACATTTTCATTATGTTCTTTCAATAGGTGCAGTATTTG
CAATTATTTCAAGATTTATTCATTGATATCCATTAATTACTGGATTATTATTAAATATTAAATGATTAAAAATTCAATTT
ATTATAATATTTATTGGAGTAAATCTAACTTTCTTTCCTCAACATTTTTTAGGACTAATATCTATACCACGACGTTATTC
AGACTATCCAGATTCTTATTACTGTTGAAATTCAATTTCATCTATAGGATCAATAATTTCATTAAATAGAATAATTTTTT
TAATTTTTATTATTTTAGAAAGATTAATTTCTAAACGAATATTATTATTTAAATTCAACCAATCATCACTTGAATGATTA
AATTTTTTACCACCTTTAGATCATTCACATTTAGAAATTCCATTAT
>AY114458
CCCCGAATAAATAATATTAGATTTTGATTACTTCCTCCATCATTATTTATACTTTTATTAAGAAATTTATTTTATCCAAG
ACCAGGAACTGGATGAACAGTATATCCACCATTATCAGCATATTTATATCATTCTTCACCTTCAGTAGATTTTGCAATTT
TTTCTCTTCATATATCAGGAATTTCCTCAATTATAGGATCATTAAACTTAATAGTTACAATTATAATAATAAAAAATTTT
TCTATAAATTATGACCAAATTTCATTATTTCCATGATCAGTTTTTATTACAGCAATTTTATTAATTATATCATTACCTGT
ATTAGCTGGAGCAATTACTATACTATTATTTGATCGAAATTTTAATACATCATTTTTCGATCCTATAGGAGGTGGAGATC
CAATTCTTTATCAACATTTATTTTGATTTTTTGGTCATCCAGAAGTTTATATTTTAATTTTACCTGGATTTGGATTAATC
TCTCATATTGTAATAAATGAAAGAGGAAAAAAAGAAATTTTTGGTAATTTAAGAATTATTTATGCAATATTAGGAATTGG
ATTTCTAGGTTTTATTGTTTGAGCACATCACATATTTACAGTCGGATTAGATGTTGATACTCGAGCATATTTTACTTCAG
CAACAATAATCATTGCTGTACCAACAGGAATTAAAGTTTTTAGATGATTAGCAACTTATCATGGTTCAAAATTAAAATTA
AATATTTCAATTTTATGATCACTAGGTTTTATTATACTATTTACTATTGGTGGATTAACAGGAATTATATTATCAAATTC
TTCTATTGATATTATTCTTCATGATACATATTACGTTGTTGGACATTTTCATTATGTTCTTTCAATAGGTGCAGTATTTG
CAATTATTTCAAGATTTATTCATTGATATCCATTAATTACTGGATTATTATTAAATATTAAATGATTAAAAATTCAATTT
ATTATAATATTTATTGGAGTAAATCTAACTTTCTTTCCTCAACATTTTTTAGGACTAATATCTATACCACGACGTTATTC
AGACTATCCAGATTCTTATTACTGTTGAAATTCAATTTCATCTATAGGATCAATAATTTCATTAAATAGAATAATTTTTT
TAATTTTTATTATTTTAGAAAGATTAATTTCTAAACGAATATTATTATTTAAATTCAACCAATCATCACTTGAATGATTA
AATTTTTTACCACCTTTAGATCATTCACATTTAGAAATTCCATTAT
>AY114459
CCCCGAATAAATAATGTTAGATTTTGATTACTTCCTCCCTCATTATTAATACTTTTATTAAGAAATTTATTTTACCCAAG
ACCAGGAACTGGATGAACAGTATATCCACCATTATCAGCATATTTATATCATTCTTCACCTTCAGTAGATTTTGCAATTT
TTTCTCTTCATATATCAGGAATTTCCTCAATTATAGGATCATTAAATTTAATAGTTACAATTATAATAATAAAAAATTTT
TCTATAAATTATGACCAAATTTCATTATTTCCATGATCAGTTTTTATTACAGCAATTTTACTAATTATATCATTACCTGT
ATTAGCTGGAGCAATTACTATACTATTATTTGATCGAAATTTTAATACATCATTTTTTGATCCTATAGGAGGTGGAGATC
CAATTTTATATCAACATTTATTTTGATTTTTTGGTCATCCAGAAGTTTATATTTTAATTTTACCTGGATTTGGATTAATC
TCTCATATTGTAATAAATGAAAGAGGAAAAAAAGAAATTTTTGGAAATCTAGGAATAATTTATGCAATATTAGGAATTGG
ATTTCTAGGTTTTATTGTTTGAGCACATCATATATTTACAGTCGGATTAGATGTTGACACTCGAGCATATTTTACTTCAG
CAACAATAATTATTGCTGTACCAACAGGAATTAAAGTTTTTAGATGATTAGCAACTTATCATGGTTCAAAATTAAAATTG
AATATTTCAATTTTATGATCACTAGGTTTTATTATACTATTTACTATTGGTGGATTAACAGGAATTATATTATCAAATTC
TTCTATTGATATTATTCTTCATGATACATATTATGTTGTTGGACATTTTCATTATGTTCTTTCAATAGGAGCAGTATTTG
CAATTATTTCAAGATTTATTCATTGATATCCATTAATTACTGGATTATTATTAAATATTAAATGATTAAAAATTCAATTT
ATTATAATATTTATTGGAGTAAATCTAACTTTCTTTCCTCAACATTTCTTAGGACTAATATCTATACCACGACGTTATTC
AGACTATCCAGATTCTTATTACTGTTGAAATTCAATTTCATCCATAGGATCAATAATTTCATTAAATAGAATAATTTTTT
TAATTTTTATTATTTTAGAAAGATTAATTTCTAAACGAATATTATTATTTAAATTCAACCAATCATCACTTGAATGATTA
AATTTCTTACCACCTTTAGATCATTCACATTTAGAAATTCCATTAT
>AY114460
CCCCGAATAAATAATATTAGATTTTGATTACTTCCTCCCTCATTATTAATACTTTTATTAAGAAATTTATTTTACCCAAG
ACCAGGAACTGGATGAACAGTATATCCACCATTATCAGCATATTTATATCATTCTTCACCTTCAGTAGATTTTGCAATTT
TTTCTCTTCATATATCAGGAATTTCCTCAATTATAGGATCATTAAATTTAATAGTTACAATTATAATAATAAAAAATTTT
TCTATAAATTATGATCAAATTTCATTATTTCCATGATCAGTTTTTATTACAGCAATTTTATTAATTATATCATTACCTGT
ATTAGCTGGAGCAATTACTATACTATTATTTGATCGAAATTTTAATACATCATTTTTTGATCCTATAGGAGGTGGAGATC
CAATTTTATATCAACATTTATTTTGATTTTTTGGTCATCCAGAAGTTTATATTTTAATTTTACCTGGATTTGGATTAATC
TCTCATATTGTAATAAATGAAAGAGGAAAAAAAGAAATTTTTGGAAATCTAGGAATAATTTATGCAATATTAGGAATTGG
ATTTCTAGGTTTTATTGTTTGAGCACATCATATATTTACAGTCGGATTAGATGTTGACACTCGAGCATATTTTACTTCAG
CAACAATAATTATTGCTGTACCAACAGGAATTAAAGTTTTTAGATGATTAGCAACTTATCATGGTTCAAAATTAAAATTG
AATATTTCAATTTTATGATCACTAGGTTTTATTATACTATTTACTATTGGTGGATTAACAGGAATTATATTATCAAATTC
TTCTATTGATATTATTCTTCATGACACATATTATGTTGTTGGACATTTTCATTATGTTCTTTCAATAGGAGCAGTATTTG
CAATTATTTCAAGATTTATTCATTGATATCCATTAATTACTGGATTATTATTAAATATTAAATGATTAAAAATTCAATTT
ATTATAATATTTATTGGAGTAAATCTAACTTTCTTTCCTCAACATTTTTTAGGACTAATATCTATACCACGACGTTATTC
AGACTATCCAGATTCTTATTACTGTTGAAATTCAATTTCATCCATAGGATCAATAATTTCATTAAATAGAATAATTTTTT
TAATTTTTATTATTTTAGAAAGATTAATTTCTAAACGAATATTATTATTTAAATTCAACCAATCATCACTTGAATGATTA
AATTTCTTACCACCTTTAGATCATTCACATTTAGAAATTCCATTAT
>AY114461
CCCCGAATAAATAATATTAGATTTTGATTACTTCCTCCATCATTATTTATACTTTTATTAAGAAATTTATTTTATCCAAG
ACCAGGAACTGGATGAACAGTATATCCACCATTATCAGCATATTTATATCATTCTTCACCTTCAGTAGATTTTGCAATTT
TTTCTCTTCATATATCAGGAATTTCCTCAATTATAGGATCATTAAACTTAATAGTTACAATTATAATAATAAAAAATTTT
TCTATAAATTATGACCAAATTTCATTATTTCCATGATCAGTTTTTATTACAGCAATTTTATTAATTATATCATTACCTGT
ATTAGCTGGAGCAATTACTATACTATTATTTGATCGAAATTTTAATACATCATTTTTCGATCCTATAGGAGGTGGAGATC
CAATTCTTTATCAACATTTATTTTGATTTTTTGGTCATCCAGAAGTTTATATTTTAATTTTACCTGGATTTGGATTAATC
TCTCATATTGTAATAAATGAAAGAGGAAAAAAAGAAATTTTTGGTAATTTAAGAATAATTTATGCAATATTAGGAATTGG
ATTTCTAGGTTTTATTGTTTGAGCACATCACATATTTACAGTCGGATTAGATGTTGATACTCGAGCATATTTTACTTCAG
CAACAATAATCATTGCTGTACCAACAGGAATTAAAGTTTTTAGATGATTAGCAACTTATCATGGTTCAAAATTAAAATTA
AATATTTCAATTTTATGATCACTAGGTTTTATTATACTATTTACTATTGGTGGATTAACAGGAATTATATTATCAAATTC
TTCTATTGATATTATTCTTCATGATACATATTACGTTGTTGGACATTTTCATTATGTTCTTTCAATAGGTGCAGTATTTG
CAATTATTTCAAGATTTATTCATTGATATCCATTAATTACTGGATTATTATTAAATATTAAATGATTAAAAATTCAATTT
ATTATAATATTTATTGGAGTAAATCTAACTTTCTTTCCTCAACATTTTTTAGGACTAATATCTATACCACGACGTTATTC
AGACTATCCAGATTCTTATTACTGTTGAAATTCAATTTCATCTATAGGATCAATAATTTCATTAAATAGAATAATTTTTT
TAATTTTTATTATTTTAGAAAGATTAATTTCTAAACGAATATTATTATTTAAATTCAACCAATCATCACTTGAATGATTA
AATTTTTTACCACCTTTAGATCATTCACATTTAGAAATTCCATTAT
>AY114462
CCCCGAATAAATAATATTAGATTTTGATTACTTCCTCCCTCATTATTTATACTTTTATTAAGAAATTTATTTTATCCAAG
ACCAGGAACTGGATGAACAGTATATCCACCATTATCAGCATATTTATATCATTCTTCACCTTCAGTAGATTTTGCAATTT
TTTCTCTTCATATATCAGGAATTTCCTCAATTATAGGATCATTAAACTTAATAGTTACAATTATAATAATAAAAAATTTT
TCTATAAATTATGACCAAATTTCATTATTTCCATGATCAGTTTTTATTACAGCAATTTTATTAATTATATCATTACCTGT
ATTAGCTGGAGCAATTACTATACTATTATTTGATCGAAATTTTAATACATCATTTTTCGATCCTATAGGAGGTGGAGATC
CAATTCTTTATCAACATTTATTTTGATTTTTTGGTCATCCAGAAGTTTATATTTTAATTTTACCTGGATTTGGATTAATC
TCTCATATTGTAATAAATGAAAGAGGAAAAAAAGAAATTTTTGGTAATTTAAGAATAATTTATGCAATATTAGGAATTGG
ATTTCTAGGTTTTATTGTTTGAGCACATCACATATTTACAGTCGGATTAGATGTTGATACTCGAGCATATTTTACTTCAG
CAACAATAATCATTGCTGTACCAACAGGAATTAAAGTTTTTAGATGATTAGCAACTTATCATGGTTCAAAATTAAAATTA
AATATTTCAATTTTATGATCACTAGGTTTTATTATACTATTTACTATTGGTGGATTAACAGGAATTATATTATCAAATTC
TTCTATTGATATTATTCTTCATGATACATATTACGTTGTTGGACATTTTCATTATGTTCTTTCAATAGGTGCAGTATTTG
CAATTATTTCAAGATTTATTCATTGATATCCATTAATTACTGGATTATTATTAAATATTAAATGATTAAAAATTCAATTT
ATTATAATATTTATTGGAGTAAATCTAACTTTCTTTCCTCAACATTTTTTAGGACTAATATCTATACCACGACGTTATTC
AGACTATCCAGATTCTTATTACTGTTGAAATTCAATTTCATCTATAGGATCAATAATTTCATTAAATAGAATAATTTTTT
TAATTTTTATTATTTTAGAAAGATTAATTTCTAAACGAATATTATTATTTAAATTCAACCAATCATCACTTGAATGATTA
AATTTTTTACCACCTCTAGATCATTCACATTTAGAAATTCCATTAT
>AY114463
CCCCGAATAAATAATATTAGATTTTGATTACTTCCTCCCTCATTATTTATACTTTTATTAAGAAATTTATTTTATCCAAG
ACCAGGAACTGGATGAACAGTATATCCACCATTATCAGCATATTTATATCATTCTTCACCTTCAGTAGATTTTGCAATTT
TTTCTCTTCATATATCAGGAATTTCCTCAATTATAGGATCATTAAACTTAATAGTTACAATTATAATAATAAAAAATTTT
TCTATAAATTATGACCAAATTTCATTATTTCCATGATCAGTTTTTATTACAGCAATTTTATTAATTATATCATTACCTGT
ATTAGCTGGAGCAATTACTATACTATTATTTGATCGAAATTTTAATACATCATTTTTCGATCCTATAGGAGGTGGAGATC
CAATTCTTTATCAACATTTATTTTGATTTTTTGGTCATCCAGAAGTTTATATTTTAATTTTACCTGGATTTGGATTAATC
TCTCATATTGTAATAAATGAAAGAGGAAAAAAAGAAATTTTTGGTAATTTAAGAATAATTTATGCAATATTAGGAATTGG
ATTTCTAGGTTTTATTGTTTGAGCACATCACATATTTACAGTCGGATTAGATGTTGATACTCGAGCATATTTTACTTCAG
CAACAATAATCATTGCTGTACCAACAGGAATTAAAGTTTTTAGATGATTAGCAACTTATCACGGTTCAAAATTAAAATTA
AATATTTCAATTTTATGATCACTAGGTTTTATTATACTATTTACTATTGGTGGATTAACAGGAATTATATTATCAAATTC
TTCTATTGATATTATTCTTCATGATACATATTACGTTGTTGGACATTTTCATTATGTTCTTTCAATAGGTGCAGTATTTG
CAATTATTTCAAGATTTATTCATTGATATCCATTAATTACTGGATTATTATTAAATATTAAATGATTAAAAATTCAATTT
ATTATAATATTTATTGGAGTAAATCTAACTTTCTTTCCTCAACATTTTTTAGGACTAATATCTATACCACGACGTTATTC
AGACTATCCAGATTCTTATTACTGTTGAAATTCAATTTCATCTATAGGATCAATAATTTCATTAAATAGAATAATTTTTT
TAATTTTTATTATTTTAGAAAGATTAATTTCTAAACGAATATTATTATTTAAATTCAACCAATCATCACTTGAATGATTA
AATTTTTTACCACCTCTAGATCATTCACATTTAGAAATTCCATTAT
>AY114464
CCCCGAATAAATAATATTAGATTTTGATTACTTCCTCCCTCATTATTTATACTTTTATTAAGAAATTTATTTTATCCAAG
ACCAGGAACTGGATGAACAGTATATCCACCATTATCAGCATATTTATATCATTCTTCACCTTCAGTAGATTTTGCAATTT
TTTCTCTTCATATATCAGGAATTTCCTCAATTATAGGATCATTAAACTTAATAGTTACAATTATAATAATAAAAAATTTT
TCTATAAATTATGACCAAATTTCATTATTTCCATGATCAGTTTTTATTACAGCAATTTTATTAATTATATCATTACCTGT
ATTAGCTGGAGCAATTACTATACTATTATTTGATCGAAATTTTAATACATCATTTTTCGATCCTATAGGAGGTGGAGATC
CAATTCTTTATCAACATTTATTTTGATTTTTTGGTCATCCAGAAGTTTATATTTTAATTTTACCTGGATTTGGATTAATC
TCTCATATTGTAATAAATGAAAGAGGAAAAAAAGAAATTTTTGGTAATTTAAGAATAATTTATGCAATATTAGGAATTGG
ATTTCTAGGTTTTATTGTTTGAGCACATCACATATTTACAGTCGGATTAGATGTTGATACTCGAGCATATTTTACTTCAG
CAACAATAATCATTGCTGTACCAACAGGAATTAAAGTTTTTAGATGATTAGCAACTTATCATGGTTCAAAATTAAAATTA
AATATTTCAATTTTATGATCACTAGGTTTTATTATACTATTTACTATTGGTGGATTAACAGGAATTATATTATCAAATTC
TTCTATTGATATTATTCTTCATGATACATATTACGTTGTTGGACATTTTCATTATGTTCTTTCAATAGGTGCAGTATTTG
CAATTATTTCAAGATTTATTCATTGATATCCATTAATTACTGGATTATTATTAAATATTAAATGATTAAAAATTCAATTT
ATTATAATATTTATTGGAGTAAATCTAACTTTCTTTCCTCAACATTTTTTAGGACTAATATCTATACCACGACGTTATTC
AGACTATCCAGATTCTTATTACTGTTGAAATTCAATTTCATCTATAGGATCAATAATTTCATTAAATAGAATAATTTTTT
TAATTTTTATTATTTTAGAAAGATTAATTTCTAAACGAATATTATTATTTAAATTCAACCAATCATCACTTGAATGATTA
AATTTTTTACCACCTCTAGATCATTCACATTTAGAAATTCCATTAT
>AY114465
CCCCGAATAAATAATATTAGATTTTGATTACTTCCTCCCTCATTATTTATACTTTTATTAAGAAATTTATTTTATCCAAG
ACCAGGAACTGGATGAACAGTATATCCACCATTATCAGCATATTTATATCATTCTTCACCTTCAGTAGATTTTGCAATTT
TTTCTCTTCATATATCAGGAATTTCCTCAATTATAGGATCATTAAACTTAATAGTTACAATTATAATAATAAAAAATTTT
TCTATAAATTATGACCAAATTTCATTATTTCCATGATCAGTTTTTATTACAGCAATTTTATTAATTATATCATTACCTGT
ATTAGCTGGAGCAATTACTATACTATTATTTGATCGAAATTTTAATACATCATTTTTCGATCCTATAGGAGGTGGAGATC
CAATTCTTTATCAACATTTATTTTGATTTTTTGGTCATCCAGAAGTTTATATTTTAATTTTACCTGGATTTGGATTAATC
TCTCATATTGTAATAAATGAAAGAGGAAAAAAAGAAATTTTTGGTAATTTAAGAATAATTTATGCAATATTAGGAATTGG
ATTTCTAGGTTTTATTGTTTGAGCACATCACATATTTACAGTCGGATTAGATGTTGATACTCGAGCATATTTTACTTCAG
CAACAATAATCATTGCTGTACCAACAGGAATTAAAGTTTTTAGATGATTAGCAACTTATCATGGTTCAAAATTAAAATTA
AATATTTCAATTTTATGATCACTAGGTTTTATTATACTATTTACTATTGGTGGATTAACAGGAATTATATTATCAAATTC
TTCTATTGATATTATTCTTCATGATACATATTACGTTGTTGGACATTTTCATTATGTTCTTTCAATAGGTGCAGTATTTG
CAATTATTTCAAGATTTATTCATTGATATCCATTAATTACTGGATTATTATTAAATATTAAATGATTAAAAATTCAATTT
ATTATAATATTTATTGGAGTAAATCTAACTTTCTTTCCTCAACATTTTTTAGGACTAATATCTATACCACGACGTTATTC
AGACTATCCAGATTCTTATTACTGTTGAAATTCAATTTCATCTATAGGATCAATAATTTCATTAAATAGAATAATTTTTT
TAATTTTTATTATTCTAGAAAGATTAATTTCTAAACGAATATTATTATTTAAATTCAACCAATCATCACTTGAATGATTA
AATTTTTTACCACCTCTAGATCATTCACATTTAGAAATTCCATTAT
>AY114466
CCCCGAATAAATAATATTAGATTTTGATTACTTCCTCCCTCATTATTTATACTTTTATTAAGAAATTTATTTTATCCAAG
ACCAGGAACTGGATGAACAGTATATCCACCATTATCAGCATATTTATATCATTCTTCACCTTCAGTAGATTTTGCAATTT
TTTCTCTTCATATATCAGGAATTTCCTCAATTATAGGATCATTAAACTTAATAGTTACAATTATAATAATAAAAAATTTT
TCTATAAATTATGACCAAATTTCATTATTTCCATGATCAGTTTTTATTACAGCAATTTTATTAATTATATCATTACCTGT
ATTAGCTGGAGCAATTACTATACTATTATTTGATCGAAATTTTAATACATCATTTTTCGATCCTATAGGAGGTGGAGATC
CAATTCTTTATCAACATTTATTTTGATTTTTTGGTCATCCAGAAGTTTATATTTTAATTTTACCTGGATTTGGATTAATC
TCTCATATTGTAATAAATGAAAGAGGAAAAAAAGAAATTTTTGGTAATTTAAGAATAATTTATGCAATATTAGGAATTGG
ATTTCTAGGTTTTATTGTTTGAGCACATCACATATTTACAGTCGGATTAGATGTTGATACTCGAGCATATTTTACTTCAG
CAACAATAATCATTGCTGTACCAACAGGAATTAAAGTTTTTAGATGATTAGCAACTTATCATGGTTCAAAATTAAAATTA
AATATTTCAATTTTATGATCACTAGGTTTTATTATACTATTTACTATTGGTGGATTAACAGGAATTATATTATCAAATTC
TTCTATTGATATTATTCTTCATGATACATATTACGTTGTTGGACATTTTCATTATGTTCTTTCAATAGGTGCAGTATTTG
CAATTATTTCAAGATTTATTCATTGATATCCATTAATTACTGGATTATTATTAAATATTAAATGATTAAAAATTCAATTT
ATTATAATATTTATTGGAGTAAATCTAACTTTCTTTCCTCAACATTTTTTAGGACTAATATCTATACCACGACGTTATTC
AGACTATCCAGATTCTTATTACTGTTGAAATTCAATTTCATCTATAGGATCAATAATTTCATTAAATAGAATAATTTTTT
TAATTTTTATTATTTTAGAAAGATTAATTTCTAAACGAATATTATTATTTAAATTCAACCAATCATCACTTGAATGATTA
AATTTTTTACCACCTCTAGATCATTCACATTTAGAAATTCCATTAT
>AY114467
CCCCGAATAAATAATATTAGATTTTGATTACTTCCTCCCTCATTATTTATACTTTTATTAAGAAATTTATTTTATCCAAG
ACCAGGAACTGGATGAACAGTATATCCACCATTATCAGCATATTTATATCATTCTTCACCTTCAGTAGATTTTGCAATTT
TTTCTCTTCATATATCAGGAATTTCCTCAATTATAGGATCATTAAACTTAATAGTTACAATTATAATAATAAAAAATTTT
TCTATAAATTATGACCAAATTTCATTATTTCCATGATCAGTTTTTATTACAGCAATTTTATTAATTATATCATTACCTGT
ATTAGCTGGAGCAATTACTATACTATTATTTGATCGAAATTTTAATACATCATTTTTCGATCCTATAGGAGGTGGAGATC
CAATTCTTTATCAACATTTATTTTGATTTTTTGGTCATCCAGAAGTCTATATTTTAATTTTACCTGGATTTGGATTAATC
TCTCATATTGTAATAAATGAAAGAGGAAAAAAAGAAATTTTTGGTAATTTAAGAATAATTTATGCAATATTAGGAATTGG
ATTTCTAGGTTTTATTGTTTGAGCACATCACATATTTACAGTCGGATTAGATGTTGATACTCGAGCATATTTTACTTCAG
CAACAATAATCATTGCTGTACCAACAGGAATTAAAGTTTTTAGATGATTAGCAACTTATCATGGTTCAAAATTAAAATTA
AATATTTCAATTTTATGATCACTAGGTTTTATTATACTATTTACTATTGGTGGATTAACAGGAATTATATTATCAAATTC
TTCTATTGATATTATTCTTCATGATACATATTACGTTGTTGGACATTTTCATTATGTTCTTTCAATAGGTGCAGTATTTG
CAATTATTTCAAGATTTATTCATTGATATCCATTAATTACTGGATTATTATTAAATATTAAATGATTAAAAATTCAATTT
ATTATAATATTTATTGGAGTAAATCTAACTTTCTTTCCTCAACATTTTTTAGGACTAATATCTATACCACGACGTTATTC
AGACTATCCAGATTCTTATTACTGTTGAAATTCAATTTCATCTATAGGATCAATAATTTCATTAAATAGAATAATTTTTT
TAATTTTTATTATTTTAGAAAGATTAATTTCTAAACGAATATTATTATTTAAATTCAACCAATCATCACTTGAATGATTA
AATTTTTTACCACCTCTAGATCATTCACATTTAGAAATTCCATTAT
>AY114468
CCCCGAATAAATAATATTAGATTTTGATTACTTCCTCCCTCATTATTTATACTTTTATTAAGAAATTTATTTTATCCAAG
ACCAGGAACTGGATGAACAGTATATCCACCATTATCAGCATATTTATATCATTCTTCACCTTCAGTAGATTTTGCAATTT
TTTCTCTTCATATATCAGGAATTTCCTCAATTATAGGATCATTAAACTTAATAGTTACAATTATAATAATAAAAAATTTT
TCTATAAATTATGACCAAATTTCATTATTTCCATGATCAGTTTTTATTACAGCAATTTTATTAATTATATCATTACCTGT
ATTAGCTGGAGCAATTACTATACTATTATTTGATCGAAATTTTAATACATCATTTTTCGATCCTATAGGAGGTGGAGATC
CAATTCTTTATCAACATTTATTTTGATTTTTTGGTCATCCAGAAGTTTATATTTTAATTTTACCTGGATTTGGATTAATC
TCTCATATTGTAATAAATGAAAGAGGAAAAAAAGAAATTTTTGGTAATTTAAGAATAATTTATGCAATATTAGGAATTGG
ATTTCTAGGTTTTATTGTTTGAGCACATCACATATTTACAGTCGGATTAGATGTTGATACTCGAGCATATTTTACTTCAG
CAACAATAATCATTGCTGTACCAACAGGAATTAAAGTTTTTAGATGATTAGCAACTTATCATGGTTCAAAATTAAAATTA
AATATTTCAATTTTATGATCACTAGGTTTTATTATACTATTTACTATTGGTGGATTAACAGGAATTATATTATCAAATTC
TTCTATTGATATTATTCTTCATGATACATATTACGTTGTTGGACATTTTCATTATGTTCTTTCAATAGGTGCAGTATTTG
CAATTATTTCAAGATTTATTCATTGATATCCATTAATTACTGGATTATTATTAAATATTAAATGATTAAAAATTCAATTT
ATTATAATATTTATTGGAGTAAATCTAACTTTCTTTCCTCAACATTTTTTAGGACTAATATCTATACCACGACGTTATTC
AGACTATCCAGATTCTTATTACTGTTGAAATTCAATTTCATCTATAGGATCAATAATTTCATTAAATAGAATAATTTTTT
TAATTTTTATTATTTTAGAAAGATTAATTTCTAAACGAATATTATTATTTAAATTCAACCAATCATCACTTGAATGATTA
AATTTTTTACCACCTCTAGATCATTCACATTTAGAAATTCCATTAT
>AY114469
CCCCGAATAAATAATATTAGATTTTGATTACTTCCTCCCTCATTATTTATACTTTTATTAAGAAATTTATTTTATCCAAG
ACCAGGAACTGGATGAACAGTATATCCACCATTATCAGCATATTTATATCATTCTTCACCTTCAGTAGATTTTGCAATTT
TTTCTCTTCATATATCAGGAATTTCCTCAATTATAGGATCATTAAACTTAATAGTTACAATTATAATAATAAAAAATTTT
TCTATAAATTATGACCAAATTTCATTATTTCCATGATCAGTTTTTATTACAGCAATTTTATTAATTATATCATTACCTGT
ATTAGCTGGAGCAATTACTATACTATTATTTGATCGAAATTTTAATACATCATTTTTCGATCCTATAGGAGGTGGAGATC
CAATTCTTTATCAACATTTATTTTGATTTTTTGGTCATCCAGAAGTTTATATTTTAATTTTACCTGGATTTGGATTAATC
TCTCATATTGTAATAAATGAAAGAGGAAAAAAAGAAATTTTTGGTAATTTAAGAATAATTTATGCAATATTAGGAATTGG
ATTTCTAGGTTTTATTGTTTGAGCACATCACATATTTACAGTCGGATTAGATGTTGATACTCGAGCATATTTTACTTCAG
CAACAATAATCATTGCTGTACCAACAGGAATTAAAGTTTTTAGATGATTAGCAACTTATCATGGTTCAAAATTAAAATTA
AATATTTCAATTTTATGATCACTAGGTTTTATTATACTATTTACTATTGGTGGATTAACAGGAATTATATTATCAAATTC
TTCTATTGATATTATTCTTCATGATACATATTACGTTGTTGGACATTTTCATTATGTTCTTTCAATAGGTGCAGTATTTG
CAATTATTTCAAGATTTATTCATTGATATCCATTAATTACTGGATTATTATTAAATATTAAATGATTAAAAATTCAATTT
ATTATAATATTTATTGGAGTAAATCTAACTTTCTTTCCTCAACATTTTTTAGGACTAATATCTATACCACGACGTTATTC
AGACTATCCAGATTCTTATTACTGTTGAAATTCAATTTCATCTATAGGATCAATAATTTCATTAAATAGAATAATTTTTT
TAATTTTTATTATTTTAGAAAGATTAATTTCTAAACGAATATTATTATTTAAATTCAACCAATCATCACTTGAATGATTA
AATTTTTTACCACCTCTAGATCATTCACATTTAGAAATTCCATTAT
>AY114470
CCCCGAATAAATAATATTAGATTTTGATTACTTCCTCCCTCATTATTTATACTTTTATTAAGAAATTTATTTTATCCAAG
ACCAGGAACTGGATGAACAGTATATCCACCATTATCAGCATATTTATATCATTCTTCACCTTCAGTAGATTTTGCAATTT
TTTCTCTTCATATATCAGGAATTTCCTCAATCATAGGATCATTAAACTTAATAGTTACAATCATAATAATAAAAAATTTT
TCTATAAATTATGACCAAATTTCATTATTTCCATGATCAGTTTTTATTACAGCAATTTTATTAATTATATCATTACCTGT
ATTAGCTGGAGCAATTACTATACTATTATTTGATCGAAATTTTAATACATCATTTTTCGATCCTATAGGAGGTGGAGAAC
CAATTCTTTATCAACATTTATTTTGATTTTTTGGTCATCCAGAAGTTTATATTTTAATTTTACCTGGATTTGGATTAATC
TCTCATATTGTAATAAATGAAAGAGGAAAAAAAGAAATTTTTGGTAATTTAAGAATAATTTATGCAATATTAGGAATTGG
ATTTCTAGGTTTTATTGTTTGAGCACATCACATATTTACAGTCGGATTAGATGTTGATACTCGAGCATATTTTACTTCAG
CAACAATAATCATTGCTGTACCAACAGGAATTAAAGTTTTTAGATGATTAGCAACTTATCATGGTTCAAAATTAAAATTA
AATATTTCAATTTTATGATCACTAGGTTTTATTATACTATTTACTATTGGTGGATTAACAGGAATTATATTATCAAATTC
TTCTATTGATATTATTCTTCATGATACATATTACGTTGTTGGACATTTTCATTATGTTCTTTCAATAGGTGCAGTATTTG
CAATTATTTCAAGATTTATTCATTGATATCCATTAATTACTGGATTATTATTAAATATTAAATGATTAAAAATTCAATTT
ATTATAATATTTATTGGAGTAAATCTAACTTTCTTTCCTCAACATTTTTTAGGACTAATATCTATACCACGACGTTATTC
AGACTATCCAGATTCTTATTACTGTTGAAATTCAATTTCATCTATAGGATCAATAATTTCATTAAATAGAATAATTTTTT
TAATTTTTATTATTTTAGAAAGATTAATTTCTAAACGAATATTATTATTTAAATTCAACCAATCATCACCTGAATGATTA
AATTTTTTACCACCTCTAGATCATTCACATTTAGAAATTCCATTAT
>AY114471
CCCCGAATAAATAATATTAGATTTTGATTACTTCCTCCCTCATTATTTATACTTTTATTAAGAAATTTATTTTATCCAAG
ACCAGGAACTGGATGAACAGTATATCCACCATTATCAGCATATTTATATCATTCTTCACCTTCAGTAGATTTTGCAATTT
TTTCTCTTCATATATCAGGAATTTCCTCAATTATAGGATCATTAAACTTAATAGTTACAATTATAATAATAAAAAATTTT
TCTATAAATTATGACCAAATTTCATTATTTCCATGATCAGTTTTTATTACAGCAATTTTATTAATTATATCATTACCTGT
ATTAGCTGGAGCAATTACTATACTATTATTTGATCGAAATTTTAATACATCATTTTTCGATCCTATAGGAGGTGGAGATC
CAATTCTTTATCAACATTTATTTTGATTTTTTGGTCATCCAGAAGTTTATATTTTAATTTTACCTGGATTTGGATTAATC
TCTCATATTGTAATAAATGAAAGAGGAAAAAAAGAAATTTTTGGTAATTTAAGAATAATTTATGCAATATTAGGAATTGG
ATTTCTAGGTTTTATTGTTTGAGCACATCACATATTTACAGCCGGATTAGATGTTGATACTCGAGCATATTTTACTTCAG
CAACAATAATCATTGCTGTACCAACAGGAATTAAAGTTTTTAGATGATTAGCAACTTATCATGGTTCAAAATTAAAATTA
AATATTTCAATTTTATGATCACTAGGTTTTATTATACTATTTACTATTGGTGGATTAACAGGAATTATATTATCAAATTC
TTCTATTGATATTATTCTTCATGATACATATTACGTTGTTGGACATTTTCATTATGTTCTTTCAATAGGTGCAGTATTTG
CAATTATTTCAAGATTTATTCATTGATATCCATTAATTACTGGATTATTATTAAATATTAAATGATTAAAAATTCAATTT
ATTATAATATTTATTGGAGTAAATCTAACTTTCTTTCCTCAACATTTTTTAGGACTAATATCTATACCACGACGTTATTC
AGACTATCCAGATTCTTATTACTGTTGAAATTCAATTTCATCTATAGGATCAATAATTTCATTAAATAGAATAATTTTTT
TAATTTTTATTATTTTAGAAAGATTAATTTCTAAACGAATATTATTATTTAAATTCAACCAATCATCACTTGAATGATTA
AATTTTTTACCACCTCTAGATCATTCACATTTAGAAATTCCATTAT
>AY114472
CCCCGAATAAATAATATTAGATTTTGATTACTTCCTCCCTCATTATTTATACTTTTATTAAGAAATTTATTTTATCCAAG
ACCAGGAACTGGATGAACAGTATATCCACCATTATCAGCATATTTATATCATTCTTCACCTTCAGTAGATTTTGCAATTT
TTTCTCTTCATATATCAGGAATTTCCTCAATTATAGGATCATTAAACTTAATAGTTACAATTATAATAATAAAAAATTTT
TCTATAAATTATGACCAAATTTCATTATTTCCATGATCAGTTTTTATTACAGCAATTTTATTAATTATATCATTACCTGT
ATTAGCTGGAGCAATTACTATACTATTATTTGATCGAAATTTTAATACATCATTTTTCGATCCTATAGGAGGTGGAGATC
CAATTCTTTATCAACATTTATTTTGATTTTTTGGTCATCCAGAAGTTTATATTTTAATTTTACCTGGATTTGGATTAATC
TCTCATATTGTAATAAATGAAAGAGGAAAAAAAGAAATTTTTGGTAATTTAAGAATAATTTATGCAATATTAGGAATTGG
ATTTCTAGGTTTTATTGTTTGAGCACATCACATATTTACAGTCGGATTAGATGTTGATACTCGAGCATATTTTACTTCAG
CAACAATAATCATTGCTGTACCAACAGGAATTAAAGTTTTTAGATGATTAGCAACTTATCATGGTTCAAAATTAAAATTA
AATATTTCAATTTTATGATCACTAGGTTTTATTATACTATTTACTATTGGTGGATTAACAGGAATTATATTATCAAATTC
TTCTATTGATATTATTCTTCATGATACATATTACGTTGTTGGACATTTTCATTATGTTCTTTCAATAGGTGCAGTATTTG
CAATTATTTCAAGATTTATTCATTGATATCCATTAATTACTGGATTATTATTAAATATTAAATGATTAAAAATTCAATTT
ATTATAATATTTATTGGAGTAAATCTAACTTTCTTTCCTCAACATTTTTTAGGACTAATATCTATACCACGACGTTATTC
AGACTATCCAGATTCTTATTACTGTTGAAATTCAATTTCATCTATAGGATCAATAATTTCATTAAATAGAATAATTTTTT
TAATTTTTATTATTTTAGAAAGATTAATTTCTAAACGAATATTATTATTTAAATTCAACCAATCATCACTTGAATGATTA
AATTTTTTACCACCTCTAGATCATTCACATTTAGAAATTCCATTAT
>AY114473
CCCCGAATAAATAATATTAGATTTTGATTACTTCCTCCCTCATTATTTATACTTTTATTAAGAAATTTATTTTATCCAAG
ACCAGGAACTGGATGAACAGTATATCCACCATTATCAGCATATTTATATCATTCTTCACCTTCAGTAGATTTTGCAATTT
TTTCTCTTCATATATCAGGAATTTCCTCAATTATAGGATCATTAAACTTAATAGTTACAATTATAATAATAAAAAATTTT
TCTATAAATTATGACCAAATTTCATTATTTCCATGATCAGTTTTTATTACAGCAATTTTATTAATTATATCATTACCTGT
ATTAGCTGGAGCAATTACTATACTATTATTTGATCGAAATTTTAATACATCATTTTTCGATCCTATAGGAGGTGGAGATC
CAATTCTTTATCAACATTTATTTTGATTTTTTGGTCATCCAGAAGTTTATATTTTAATTTTACCTGGATTTGGATTAATC
TCTCATATTGTAATAAATGAAAGAGGAAAAAAAGAAATTTTTGGTAATTTAAGAATAATTTATGCAATATTAGGAATTGG
ATTTCTAGGTTTTATTGTTTGAGCACATCACATATTTACAGTCGGATTAGATGTTGATACTCGAGCATATTTTACTTCAG
CAACAATAATCATTGCTGTACCAACAGGAATTAAAGTTTTTAGATGATTAGCAACTTACCATGGTTCAAAATTAAAATTA
AATATTTCAATTTTATGATCACTAGGTTTTATTATACTATTTACTATTGGTGGATTAACAGGAATTATATTATCAAATTC
TTCTATTGATATTATTCTTCATGATACATATTACGTTGTTGGACATTTTCATTATGTTCTTTCAATAGGTGCAGTATTTG
CAATTATTTCAAGATTTATTCATTGATATCCATTAATTACTGGATTATTATTAAATATTAAATGATTAAAAATTCAATTT
ATTATAATATTTATTGGAGTAAATCTAACTTTCTTTCCTCAACATTTTTTAGGACTAATATCTATACCACGACGTTATTC
AGACTATCCAGATTCTTATTACTGTTGAAATTCAATTTCATCTATAGGATCAATAATTTCATTAAATAGAATAATTTTTT
TAATTTTTATTATTCTAGAAAGATTAATTTCTAAACGAATATTATTATTTAAATTCAACCAATCATCACTTGAATGATTA
AATTTTTTACCACCTCTAGATCATTCACATTTAGAAATTCCATTAT
>AY114474
CCCCGAATAAATAATATTAGATTTTGATTACTTCCTCCCTCATTATTTATACTTTTATTAAGAAATTTATTTTATCCAAG
ACCAGGAACTGGATGAACAGTATATCCACCATTATCAGCATATTTATATCATTCTTCACCTTCAGTAGATTTTGCAATTT
TTTCTCTTCATATATCAGGAATTTCCTCAATTATAGGATCATTAAACTTAATAGTTACAATTATAATAATAAAAAATTTT
TCTATAAATTATGACCAAATTTCATTATTTCCATGATCAGTTTTTATTACAGCAATTTTATTAATTATATCATTACCTGT
ATTAGCTGGAGCAATTACTATACTATTATTTGATCGAAATTTTAATACGTCATTTTTCGATCCTATAGGAGGTGGAGATC
CAATTCTTTATCAACATTTATTTTGATTTTTTGGTCATCCAGAAGTTTATATTTTAATTTTACCTGGATTTGGATTAATC
TCTCATATTGTAATAAATGAAAGAGGAAAAAAAGAAATTTTTGGTAATTTAAGAATAATTTATGCAATATTAGGAATTGG
ATTTCTAGGTTTTATTGTTTGAGCACATCACATATTTACAGTCGGATTAGATGTTGATACTCGAGCATATTTTACTTCAG
CAACAATAATCATTGCTGTACCAACAGGAATTAAAGTTTTTAGATGATTAGCAACTTATCATGGTTCAAAATTAAAATTA
AATATTTCAATTTTATGATCACTAGGTTTTATTATACTATTTACTATTGGTGGATTAACAGGAATTATATTATCAAATTC
TTCTATTGATATTATTCTTCATGATACATATTACGTTGTTGGACATTTTCATTATGTTCTTTCAATAGGTGCAGTATTTG
CAATTATTTCAAGATTTATTCATTGATATCCATTAATTACTGGATTATTATTAAATATTAAATGATTAAAAATTCAATTT
ATTATAATATTTATTGGAGTAAATCTAACTTTCTTTCCTCAACATTTTTTAGGACTAATATCTATACCACGACGTTATTC
AGACTATCCAGATTCTTATTACTGTTGAAATTCAATTTCATCTATAGGATCAATAATTTCATTAAATAGAATAATTTTTT
TAATTTTTATTATTCTAGAAAGATTAATTTCTAAACGAATATTATTATTTAAATTCAACCAATCATCACTTGAATGATTA
AATTTTTTACCACCTCTAGATCATTCACATTTAGAAATTCCATTAT
>AY114475
CCCCGAATAAATAATATTAGATTTTGATTACTTCCTCCCTCATTATTTATACTTTTATTAAGAAATTTATTTTATCCAAG
ACCAGGAACTGGATGAACAGTATATCCACCATTATCAGCATATTTATATCATTCTTCACCTTCAGTAGATTTTGCAATTT
TTTCTCTTCATATATCAGGAATTTCCTCAATTATAGGATCATTAAACTTAATAGTTACAATTATAATAATAAAAAATTTT
TCTATAAATTATGACCAAATTTCATTATTTCCATGATCAGTTTTTATTACAGCAATTTTATTAATTATATCATTACCTGT
ATTAGCTGGAGCAATTACTATACTATTATTTGATCGAAATTTTAATACATCATTTTTCGATCCTATAGGAGGTGGAGATC
CAATTCTTTATCAACATTTATTTTGATTTTTTGGTCATCCAGAAGTTTATATTTTAATTTTACCTGGATTTGGATTAATC
TCTCATATTGTAATAAATGAAAGAGGAAAAAAAGAAATTTTTGGTAATTTAAGAATAATTTATGCAATATTAGGAATTGG
ATTTCTAGGTTTTATTGTTTGAGCACATCACATATTTACAGTCGGATTAGATGTTGATACTCGAGCATATTTTACTTCAG
CAACAATAATCATTGCTGTACCAACAGGAATTAAAGTTTTTAGATGATTAGCAACTTATCATGGTTCAAAATTAAAATTA
AATATTTCAATTTTATGATCACTAGGTTTTATTATACTATTTACTATTGGTGGATTAACAGGAATTATATTATCAAATTC
TTCTATTGATATTATTCTTCATGATACATATTACGTTGTTGGACATTTTCATTATGTTCTTTCAATAGGTGCAGTATTTG
CAATTATTTCAAGATTTATTCATTGATATCCATTAATTACTGGATTATTATTAAATATTAAATGATTAAAAATTCAATTT
ATTATAATATTTATTGGAGTAAATCTAACTTTCTTTCCTCAACATTTTTTAGGACTAATATCTATACCACGACGTTATTC
AGACTATCCAGATTCTTATTACTGTTGAAATTCAATTTCATCTATAGGATCAATAATTTCATTAAATAGAATAATTTTTT
TAATTTTTATTATTCTAGAAAGATTAATTTCTAAACGAATATTATTATTTAAATTCAACCAATCATCACTTGAATGATTA
AATTTTTTACCACCTCTAGATCATTCACATTTAGAAATTCCATTAT
>AY114476
CCCCGAATAAATAATATTAGATTTTGATTACTTCCTCCCTCATTATTTATACTTTTATTAAGAAATTTATTTTATCCAAG
ACCAGGAACTGGATGAACAGTATATCCACCATTATCAGCATATTTATATCATTCTTCACCTTCAGTAGATTTTGCAATTT
TTTCTCTTCATATATCAGGAATTTCCTCAATTATAGGATCATTAAACTTAATAGTTACAATTATAATAATAAAAAATTTT
TCTATAAATTATGACCAAATTTCATTATTTCCATGATCAGTTTTTATTACAGCAATTTTATTAATTATATCATTACCTGT
ATTAGCTGGAGCAATTACTATACTATTATTTGATCGAAATTTTAATACGTCATTTTTCGATCCTATAGGAGGTGGAGATC
CAATTCTTTATCAACATTTATTTTGATTTTTTGGTCATCCAGAAGTTTATATTTTAATTTTACCTGGATTTGGATTAATC
TCTCATATTGTAATAAATGAAAGAGGAAAAAAAGAAATTTTTGGTAATTTAAGAATAATTTATGCAATATTAGGAATTGG
ATTTCTAGGGTTTATTGGTTGAGCACATCACATATTTACAGGCGGATTAGATGTTGATACTCGAGCATATTTTACTTCAG
CAACAATAATCATTGCTGTACCAACAGGAATTAAAGTTTTTAGATGATTAGCAACTTATCATGGTTCAAAATTAAAATTA
AATATTTCAATTTTATGATCACTAGGTTTTATTATACTATTTACTATTGGTGGATTAACAGGAATTATATTATCAAATTC
TTCTATTGATATTATTCTTCATGATACATATTACGTTGTTGGACATTTTCATTATGTTCTTTCAATAGGTGCAGTATTTG
CAATTATTTCAAGATTTATTCATTGATATCCATTAATTACTGGATTATTATTAAATATTAAATGATTAAAAATTCAATTT
ATTATAATATTTATTGGAGTAAATCTAACTTTCTTTCCTCAACATTTTTTAGGACTAATATCTATACCACGACGTTATTC
AGACTATCCAGATTCTTATTACTGTTGAAATTCAATTTCATCTATAGGATCAATAATTTCATTAAATAGAATAATTTTTT
TAATTTTTATTATTCTAGAAAGATTAATTTCTAAACGAATATTATTATTTAAATTCAACCAATCATCACTTGAATGATTA
AATTTTTTACCACCTCTAGATCATTCACATTTAGAAATTCCATTAT
>AY114477
CCCCGAATAAATAATATTAGATTTTGATTACTTCCTCCCTCATTATTTATACTTTTATTAAGAAATTTATTTTATCCAAG
ACCAGGAACTGGATGAACAGTATATCCACCATTATCAGCATATTTATATCATTCTTCACCTTCAGTAGATTTTGCAATTT
TTTCTCTTCATATATCAGGAATTTCCTCAATTATAGGATCATTAAACTTAATAGTTACAATTATAATAATAAAAAATTTT
TCTATAAATTATGACCAAATTTCATTATTTCCATGATCAGTTTTTATTACAGCAATTTTATTAATTATATCATTACCTGT
ATTAGCTGGAGCAATTACTATACTATTATTTGATCGAAATTTTAATACATCATTTTTCGATCCTATAGGAGGTGGAGATC
CAATTCTTTATCAACATTTATTTTGATTTTTTGGTCATCCAGAAGTTTATATTTTAATTTTACCTGGATTTGGATTAATC
TCTCATATTGTAATAAATGAAAGAGGAAAAAAAGAAATTTTTGGTAATTTAAGAATAATTTATGCAATATTAGGAATTGG
ATTTCTAGGTTTTATTGTTTGAGCACATCACATATTTACAGTCGGATTAGATGTTGATACTCGAGCATATTTTACTTCAG
CAACAATAATCATTGCTGTACCAACAGGAATTAAAGTTTTTAGATGATTAGCAACTTATCATGGTTCAAAATTAAAATTA
AATATTTCAATTTTATGATCACTAGGTTTTATTATACTATTTACTATTGGTGGATTAACAGGAATTATATTATCAAATTC
TTCTATTGATATTATTCTTCATGATACATATTACGTTGTTGGACATTTTCATTATGTTCTTTCAATAGGTGCAGTATTTG
CAATTATTTCAAGATTTATTCATTGATATCCATTAATTACTGGATTATTATTAAATATTAAATGATTAAAAATTCAATTT
ATTATAATATTTATTGGAGTAAATCTAACTTTCTTTCCTCAACATTTTTTAGGACTAATATCTATACCACGACGTTATTC
AGACTATCCAGATTCTTATTACTGTTGAAATTCAATTTCATCTATAGGATCAATAATTTCATTAAATAGAATAATTTTTT
TAATTTTTATTATTTTAGAAAGATTAATTTCTAAACGAATATTATTATTTAAATTCAACCAATCATCACTTGAATGATTA
AATTTTTTACCACCTCTAGATCATTCACATTTAGAAATTCCATTAT
>AY114478
CCCCGAATAAATAATATTAGATTTTGATTACTTCCTCCCTCATTATTTATACTTTTATTAAGAAATTTATTTTACCCAAG
ACCAGGAACTGGATGAACAGTATATCCACCATTATCAGCATATTTATATCATTCTTCACCTTCAGTAGATTTTGCAATTT
TTTCTCTTCATATATCAGGAATTTCCTCAATTATAGGATCATTAAACTTAATAGTTACAATTATAATAATAAAAAATTTT
TCTATAAATTATGACCAAATTTCATTATTTCCATGATCAGTTTTTATTACAGCAATATTATTAATTATATCACTACCTGT
ATTAGCTGGAGCAATTACTATACTATTATTTGATCGAAATTTTAATACATCATTTTTCGATCCTATAGGAGGTGGAGATC
CAATTTTATATCAACATTTATTTTGATTTTTTGGTCATCCAGAAGTTTATATTTTAATTTTACCTGGATTTGGATTAATC
TCTCACATTGTAATAAATGAAAGAGGAAAAAAAGAAATTTTTGGTAATCTAGGAATAATTTATGCAATATTAGGAATTGG
ATTTCTAGGTTTTATTGTTTGAGCACATCATATATTTACAGTCGGATTAGATGTTGATACTCGAGCATATTTTACTTCAG
CAACAATAATTATTGCTGTACCAACAGGAATTAAAGTTTTTAGATGATTAGCAACTTATCATGGTTCAAAATTAAAATTA
AATATTTCAATTTTATGATCACTAGGTTTTATTATACTATTTACTATTGGTGGATTAACAGGAATTATATTATCAAATTC
TTCTATTGATATTATTCTTCATGATACATATTATGTTGTTGGACATTTTCATTATGTTCTTTCAATAGGAGCAGTATTTG
CAATTATTTCAAGATTTATTCATTGATATCCATTAATTACTGGATTATTATTAAATATTAAATGATTAAAAATTCAATTT
ATTATAATATTTATTGGAGTAAATCTAACTTTCTTTCCTCAACATTTTTTAGGACTAATATCTATACCACGACGTTACTC
AGACTATCCAGATTCTTATTACTGTTGAAATTCAATTTCATCTATAGGATCAATAATTTCATTAAACAGAATAATTTTTT
TAATTTTTATTATTTTAGAAAGATTAATTTCTAAACGAATATTATTATTTAAATTCAACCAATCATCACTTGAATGATTA
AATTTTTTACCACCTTTAGATCATTCACATTTAGAAATTCCATTAT
>AY114479
CCCCGAATAAATAATATTAGATTTTGATTACTTCCTCCCTCATTATTTATACTTTTATTAAGAAATTTATTTTACCCAAG
ACCAGGAACTGGATGAACAGTATATCCACCATTATCAGCATATTTATATCATTCTTCACCTTCAGTAGATTTTGCAATTT
TTTCTCTTCATATATCAGGAATTTCCTCAATTATAGGATCATTAAACTTAATAGTTACAATTATAATAATAAAAAATTTT
TCTATAAATTATGACCAAATTTCATTATTTCCATGATCAGTTTTTATTACAGCAATTTTATTAATTATATCACTACCTGT
ATTAGCTGGAGCAATTACTATACTATTATTTGATCGAAATTTTAATACATCATTTTTCGATCCTATAGGAGGTGGAGATC
CAATTTTATATCAACATTTATTTTGATTTTTTGGTCATCCAGAAGTTTATATTTTAATTTTACCTGGATTTGGATTAATC
TCTCATATTGTAATAAATGAAAGAGGAAAAAAAGAAATTTTTGGTAATCTAGGAATAATTTATGCAATATTAGGAATTGG
ATTTCTAGGTTTTATTGTTTGAGCACATCATATATTTACAGTCGGATTAGATGTTGATACTCGAGCATATTTTACTTCAG
CAACAATAATTATTGCTGTACCAACAGGAATTAAAGTTTTTAGATGATTAGCAACTTATCATGGTTCAAAATTAAAATTA
AATATTTCAATTTTATGATCACTAGGTTTTATTATACTATTTACTATTGGTGGATTAACAGGAATTATATTATCAAATTC
TTCTATTGATATTATTCTTCATGATACATATTATGTTGTTGGACATTTTCATTATGTTCTTTCAATAGGAGCAGTATTTG
CAATTATTTCAAGATTTATTCATTGATATCCATTAATTACTGGATTATTATTAAATATTAAATGATTAAAAATTCAATTT
ATTATAATATTTATTGGAGTAAATCTAACTTTCTTTCCTCAACATTTTTTAGGACTAATATCTATACCACGACGTTACTC
AGACTATCCAGATTCTTATTACTGTTGAAATTCAATTTCATCTATAGGATCAATAATTTCATTAAACAGAATAATTTTTT
TAATTTTTATTATTTTAGAAAGATTAATTTCTAAACGAATATTATTATTTAAATTCAACCAATCATCACTTGAATGATTA
AATTTTTTACCACCTTTAGATCATTCACATTTAGAAATTCCATTAT
>AY114480
CCCCGAATAAATAATATTAGATTTTGATTACTTCCTCCCTCATTATTAATACTTTTATTAAGAAATTTATTTTACCCAAG
ACCAGGAACTGGATGAACAGTATATCCACCATTATCAGCATATTTATATCATTCTTCACCTTCAGTAGATTTTGCAATTT
TTTCTCTTCATATATCAGGAATTTCCTCAATTATAGGATCATTAAATTTAATAGTTACAATTATAATAATAAAAAATTTT
TCTATAAATTATGATCAAATTTCATTATTTCCATGATCAGTTTTTATTACAGCAATTTTATTAATTATATCATTACCTGT
ATTAGCTGGAGCAATTACTATACTATTATTTGATCGAAATTTTAATACATCATTTTTTGATCCTATAGGAGGTGGAGATC
CAATTTTATATCAACATTTATTTTGATTTTTTGGTCATCCAGAAGTTTATATTTTAATTTTACCTGGATTTGGATTAATC
TCTCATATTGTAATAAATGAAAGAGGAAAAAAAGAAATTTTTGGAAATCTAGGAATAATTTATGCAATATTAGGAATTGG
ATTTCTAGGTTTTATTGTTTGAGCACATCATATATTTACAGTCGGATTAGATGTTGACACTCGAGCATATTTTACTTCAG
CAACAATAATTATTGCTGTACCAACAGGAATTAAAGTTTTTAGATGATTAGCAACTTATCATGGTTCAAAATTAAAATTG
AATATTTCAATTTTATGATCACTAGGTTTTATTATACTATTTACTATTGGTGGATTAACAGGAATTATATTATCAAATTC
TTCTATTGATATTATTCTTCATGACACATATTATGTTGTTGGACATTTTCATTATGTTCTTTCAATAGGAGCAGTATTTG
CAATTATTTCAAGATTTATTCATTGATATCCATTAATTACTGGATTATTATTAAATATTAAATGATTAAAAATTCAATTT
ATTATAATATTTATTGGAGTAAATCTAACTTTCTTTCCTCAACATTTTTTAGGACTAATATCTATACCACGACGTTATTC
AGACTATCCAGATTCTTATTACTGTTGAAATTCAATTTCATCCATAGGATCAATAATTTCATTAAATAGAATAATTTTTT
TAATTTTTATTATTTTAGAAAGATTAATTTCTAAACGAATATTATTATTTAAATTCAACCAATCATCACTTGAATGATTA
AATTTCTTACCACCTTTAGATCATTCACATTTAGAAATTCCATTAT
>AY114481
CCCCGAATAAATAATATTAGATTTTGATTACTTCCTCCCTCATTATTTATACTTTTATTAAGAAATTTATTTTACCCAAG
ACCAGGAACTGGATGAACAGTATATCCACCATTATCAGCATATTTATATCATTCTTCACCTTCAGTAGATTTTGCAATTT
TTTCTCTTCATATATCAGGAATTTCCTCAATTATAGGATCATTAAACTTAATAGTTACAATTATAATAATAAAAAATTTT
TCTATAAATTATGACCAAATTTCATTATTTCCATGATCAGTTTTTATTACAGCAATTTTATTAATTATATCACTACCTGT
ATTAGCTGGAGCAATTACTATACTATTATTTGATCGAAATTTTAATACATCATTTTTCGATCCTATAGGAGGTGGAGATC
CAATTTTATATCAACATTTATTTTGATTTTTTGGTCATCCAGAAGTTTATATTTTAATTTTACCTGGATTTGGATTAATC
TCTCATATTGTAATAAATGAAAGAGGAAAAAAAGAAATTTTTGGTAATCTAGGAATAATTTATGCAATATTAGGAATTGG
ATTTCTAGGTTTTATTGTTTGAGCACATCATATATTTACAGTCGGATTAGATGTTGATACTCGAGCATATTTTACTTCAG
CAACAATAATTATTGCTGTACCAACAGGAATTAAAGTTTTTAGATGATTAGCAACTTATCATGGTTCAAAATTAAAATTA
AATATTTCAATTTTATGATCACTAGGTTTTATTATACTATTTACTATTGGTGGATTAACAGGAATTATATTATCAAATTC
TTCTATTGATATTATTCTTCATGATACATATTACGTTGTTGGACATTTTCATTATGTTCTTTCAATAGGAGCAGTATTTG
CAATTATTTCAAGATTTATTCATTGATATCCATTAATTACTGGATTATTATTAAATATTAAATGATTAAAAATTCAATTT
ATTATAATATTTATTGGAGTAAATCTAACTTTCTTTCCTCAACATTTCTTAGGACTAATATCTATACCACGACGTTACTC
AGACTATCCAGATTCTTATTACTGTTGAAATTCAATTTCATCTATAGGATCAATAATTTCATTAAACAGAATAATTTTTT
TAATTTTTATTATTTTAGAAAGATTAATTTCTAAACGAATATTATTATTTAAATTCAACCAATCATCACTTGAATGATTA
AATTTTTTACCACCTTTAGATCATTCACATTTAGAAATTCCATTAT
>AY114482
CCCCGAATAAATAATATTAGATTTTGATTACTTCCTCCCTCATTATTTATACTTTTATTAAGAAATTTATTTTATCCAAG
ACCAGGAACTGGATGAACAGTATATCCACCATTATCAGCATATTTATATCATTCTTCACCTTCAGTAGATTTTGCAATTT
TTTCTCTTCATATATCAGGAATTTCCTCAATTATAGGATCATTAAACTTAATAGTTACAATTATAATAATAAAAAATTTT
TCTATAAATTATGACCAAATTTCATTATTTCCATGATCAGTTTTTATTACAGCAATTTTATTAATTATATCATTACCTGT
ATTAGCTGGAGCAATTACTATACTATTATTTGATCGAAATTTTAATACATCATTTTTCGATCCTATAGGAGGTGGAGATC
CAATTCTTTATCAACATTTATTTTGATTTTTTGGTCATCCAGAAGTTTATATTTTAATTTTACCTGGATTTGGATTAATC
TCTCATATTGTAATAAATGAAAGAGGAAAAAAAGAAATTTTTGGTAATTTAAGAATAATTTATGCAATATTAGGAATTGG
ATTTCTAGGTTTTATTGGTTGAGCACATCACATATTTACAGTCGGATTAGATGTTGATACTCGAGCATATTTTACTTCAG
CAACAATAATCATTGCTGTACCAACAGGAATTAAAGTTTTTAGATGATTAGCAACTTATCATGGTTCAAAATTAAAATTA
AATATTTCAATTTTATGATCACTAGGTTTTATTATACTATTTACTATTGGTGGATTAACAGGAATTATATTATCAAATTC
TTCTATTGATATTATTCTTCATGATACATATTACGTTGTTGGACATTTTCATTATGTTCTTTCAATAGGTGCAGTATTTG
CAATTATTTCAAGATTTATTCATTGATATCCATTAATTACTGGATTATTATTAAATATTAAATGATTAAAAATTCAATTT
ATTATAATATTTATTGGAGTAAATCTAACTTTCTTTCCTCAACATTTTTTAGGACTAATATCTATACCACGACGTTATTC
AGACTATCCAGATTCTTATTACTGTTGAAATTCAATTTCATCTATAGGATCAATAATTTCATTAAATAGAATAATTTTTT
TAATTTTTATTATTTTAGAAAGATTAATTTCTAAACGAATATTATTATTTAAATTCAACCAATCATCACTTGAATGATTA
AATTTTTTACCACCTCTAGATCATTCACATTTAGAAATTCCATTAT
>AY114483
CCCCGAATAAATAATATTAGATTTTGATTACTTCCTCCCTCATTATTTATACTTTTATTAAGAAATTTATTTTACCCAAG
ACCAGGAACTGGATGAACAGTATATCCACCATTATCAGCATATTTATATCATTCTTCACCTTCAGTAGATTTTGCAATTT
TTTCTCTTCATATATCAGGAATTTCCTCAATTATAGGATCATTAAACTTAATAGTTACAATTATAATAATAAAAAATTTT
TCTATAAATTATGACCAAATTTCATTATTTCCATGATCAGTTTTTATTACAGCAATTTTATTAATTATATCATTACCTGT
ATTAGCTGGAGCAATTACTATACTATTATTTGATCGAAATTTTAATACATCATTTTTCGATCCTATAGGAGGTGGAGATC
CAATTTTATATCAACATTTATTTTGATTTTTTGGTCATCCAGAAGTTTATATTTTAATTTTACCTGGATTTGGATTAATC
TCTCATATTGTAATAAATGAAAGAGGAAAAAAAGAAATTTTTGGTAATCTAGGAATAATTTATGCAATATTAGGAATTGG
ATTTCTAGGTTTTATTGTTTGAGCACATCATATATTTACAGTCGGATTAGATGTTGATACTCGAGCATATTTTACTTCAG
CAACAATAATTATTGCTGTACCAACAGGAATTAAAGTTTTTAGATGATTAGCAACTTATCATGGTTCAAAATTAAAATTA
AATATTTCAATTTTATGATCACTAGGTTTTATTATACTATTTACTATTGGTGGATTAACAGGAATTATATTATCAAATTC
TTCTATTGATATTATTCTTCATGATACATATTACGTTGTTGGACATTTCCATTATGTTCTTTCAATAGGAGCAGTATTTG
CAATTATTTCAAGATTTATTCATTGATATCCATTAATTACTGGATTATTATTAAATATTAAATGACTAAAAATTCAATTT
ATTATAATATTTATTGGAGTAAATCTAACTTTCTTTCCTCAACATTTTTTAGGACTAATATCTATACCACGACGTTACTC
AGACTATCCAGATTCTTATTACTGTTGAAATTCAATTTCATCTATAGGATCAATAATTTCATTAAACAGAATAATTTTTT
TAATTTTTATTATTTTAGAAAGATTAATTTCTAAACGAATATTATTATTTAAATTCAACCAATCATCACTTGAATGATTA
AATTTTTTACCGCCTTTAGATCATTCACATTTAGAAATTCCATTAT
>AY114484
TATATACTATTACTTATCTTCTTCATAAATTTTAAATACCACTGATTTATTTATCTTTTAATTACTATTTTTGTATTAAT
AATAAATTCCAATAATATTTTTATTCAATGAATATTAATAGAATTTGGTACAATCATTAGAATTAGATTAATTAATATTA
AATCCACAAATAAAACCCCAAGATTAATTTATTATTCAGTATCAGTAATTTCAAGAATTTTTTTATTCTTTATAATTATT
GTATACTTATCATCCATTAGATTTACTAAAACAGATACTTTTAATTTTATAGTTCAAATAATATTTTTTTTAAAAATTGG
AACTTTCCCCTTTCATTTTTGAATAATTTATTCTTATGAAATAATAAATTGAAAGCAAATTTTTTTAATATCAACATTAA
TTAAATTTATTCCAATTTATATAATAGTTTCAATAACTAAAATTAATTCATGAACATTATATTTTTTAATTACAAATAGA
TTATATATTTCATTTTATGCTAATAAATTTTACACTCTAAAAAAATTACTAGCATGTTCAACAATTTTTAATTCATTCTA
TTTTATTTTTATTTTAGAATTAAATAAAA
>AY114485
TATATACTATTACTTATCTTCTTCATAAATTTTAAATACCACTGATTTATTTATCTTTTAATTACTATTTTTGTATTAAT
AATAAATTCCAATAATATTTTTATTCAATGAATATTAATAGAATTTGGTACAATCATTAGAATTAGATTAATTAATATTA
AATCCACAAATAAAACCCCAAGATTAATTTATTATTCAATATCAGTAATTTCAAGAATTTTTTTATTCTTTATAATTATT
GTATACTTATCATCCATTAGATTTACTAAAACAGATACTTTTAATTTTATAGTTCAAATAATATTTTTTTTAAAAATTGG
AACTTTCCCCTTTCATTTTTGAATAATTTATTCTTATGAAATAATAAATTGAAAGCAAATTTTTTTAATATCAACATTAA
TTAAATTTATTCCAATTTATATAATAGTTTCAATAACTAAAATTAATTCATGAACATTATATTTTTTAATTACAAATAGA
TTATATATTTCATTTTATGCTAATAAATTTTATACTCTAAAAAAATTACTAGCATGTTCAACAATTTTTAATTCATTCTA
TTTTATTTTTATTTTAGAATTAAATAAAA
>AY114486
TATATACTATTACTTATCTTCTTCATAAATTTTAAATACCACTGATTTATTTATTTTTTAATTACTATTTTTGTATTAAT
AATAAATTCCAATAATATTTTTATTCAATGAATATTAATAGAATTTGGTACAATCATTAGAATTAGATTAATTAATATTA
AATCCACAAATAAAACCCCAAGATTAATTTATTATTCAGTATCAGTAATTTCAAGAATTTTTTTATTCTTTATAATTATT
GTATACTTATCATCCATTAGATTTACTAAAACAGATACTTTTAATTTTATAGTTCAAATAATATTTTTTTTAAAAATTGG
AACTTTCCCCTTTCATTTTTGAATAATTTATTCTTATGAAATAATAAATTGAAAGCAAATTTTTTTAATATCAACATTAA
TTAAATTTATTCCAATTTATATAATAGTTTCAATAACTAAAATTAATTCATGAACATTATATTTTTTAATTACAAATAGA
TTATATATTTCATTTTATGCTAATAAATTTTACACTCTAAAAAAATTACTAGCATGTTCAACAATTTTTAATTCATTCTA
TTTTATTTTTATTTTAGAATTAAATAAAA
>AY114487
TATATACTATTACTTATCTTCTTCATAAATTTTAAATACCACTGATTTATTTATTTTTTAATTACTATTTTTGTATTAAT
AATAAATTCCAATAATATTTTTATTCAATGAATATTAATAGAATTTGGTACAATCATTAGAATTAGATTAATTAATATTA
AATCCACAAATAAAACCCCAAGATTAATTTATTATTCAGTATCAGTAATTTCAAGAATTTTTTTATTCTTTATAATTATT
GTATACTTATCATCCATTAGATTTACTAAAACAGATACTTTTAATTTTATAGTTCAAATAATATTTTTTTTAAAAATTGG
AACTTTCCCCTTTCATTTTTGAATAATTTATTCTTATGAAATAATAAATTGAAAGCAAATTTTTTTAATATCAACATTAA
TTAAATTTATTCCAATTTATATAATAGTTTCAATAACTAAAATTAATTCATGAACATTATATTTTTTAATTACAAATAGA
TTATATATTTCATTTTATGCTAATAAATTTTACACTCTAAAAAAATTACTAGCATGTTCAACAATTTTTAATTCATTCTA
TTTTATTTTTATTTTAGAATTAAATAAAA
>AY114488
TATATACTATTACTTATCTTCTTCATAAATTTTAAATACCACTGATTTATTTATTTTTTAATTACTATTTTTGTATTAAT
AATAAATTCCAATAATATTTTTATTCAATGAATATTAATAGAATTTGGTACAATCATTAGAATTAGATTAATTAATATTA
AATCCACAAATAAAACCCCAAGATTAATTTATTATTCAGTATCAGTAATTTCAAGAATTTTTTTATTCTTTATAATTATT
GTATACTTATCATCCATTAGATTTACTAAAACAGATACTTTTAATTTTATAGTTCAAATAATATTTTTTTTAAAAATTGG
AACTTTCCCCTTTCATTTTTGAATAATTTATTCTTATGAAATAATAAATTGAAAGCAAATTTTTTTAATATCAACATTAA
TTAAATTTATTCCAATTTATATAATAGTTTCAATAACTAAAATTAATTCATGAACATTATATTTTTTAATTACAAATAGA
TTATATATTTCATTTTATGCTAATAAATTTTACACTCTAAAAAAATTACTAGCATGTTCAACAATTTTTAATTCATTCTA
TTTTATTTTTATTTTAGAATTAAATAAAA
>AY114489
TATATACTATTACTTATCTTCTTCATAAATTTTAAATACCACTGATTTATTTATCTTTTAATTACTATTTTTGTATTAAT
AATAAATTCCAATAATATTTTTATTCAATGAATATTAATAGAATTTGGTACAATCATTAGAATTAGATTAATTAATATTA
AATCCACAAATAAAACCCCAAGATTAATTTATTATTCAATATCAGTAATTTCAAGAATTTTTTTATTCTTTATAATTATT
GTATACTTATCATCCATTAGATTTACTAAAACAGATACTTTTAATTTTATAGTTCAAATAATATTTTTTTTAAAAATTGG
AACTTTCCCCTTTCATTTTTGAATAATTTATTCTTATGAAATAATAAATTGAAAGCAAATTTTTTTAATATCAACATTAA
TTAAATTTATTCCAATTTATATAATAGTTTCAATAACTAAAATTAATTCATGAACATTATATTTTTTAATTACAAATAGA
TTATATATTTCATTTTATGCTAATAAATTTTATACTCTAAAAAAATTACTAGCATGTTCAACAATTTTTAATTCATTCTA
TTTTATTTTTATTTTAGAATTAAATAAAA
>AY114490
TATATACTATTACTTATCTTCTTCATAAATTTTAAATACCACTGATTTATTTATCTTTTAATTACTATTTTTGTATTAAT
AATAAATTCCAATAATATTTTTATTCAATGAATATTAATAGAATTTGGTACAATCATTAGAATTAGATTAATTAATATTA
AATCCACAAATAAAACTCCAAGATTAATTTATTATTCAGTATCAGTAATTTCAAGAATTTTTTTATTCTTTATAATTATT
GTATACTTATCATCTATTAGATTTACTAAAACAGATACTTTTAATTTTATAGTTCAAATAATATTTTTTTTAAAAATTGG
AACTTTCCCTTTTCATTTTTGAATAATTTATTCTTATGAAATAATAAATTGAAAACAAATTTTTTTAATATCAACATTAA
TTAAATTTATTCCAATTTATATAATAGTTTCAATAACTAAAATTAATTCATGAACATTATATTTTTTAATTACAAATAGA
TTATATATTTCATTTTATGCAAATAAATTTTATACTCTAAAAAAATTACTAGCATGCTCAACAATTTTTAACTCATTCTA
TTTTATTTTTATTTTAGAATTAAACAAAA
>AY114491
TATATACTATTACTTATCTTCTTCATAAATTTTAAATACCACTGATTTATTTATCTTTTAATTACTATTTTTGTATTAAT
AATAAATTCCAATAATATTTTTATTCAATGAATATTAATAGAATTTGGTACAATCATTAGAATTAGATTAATTAATATTA
AATCCACAAATAAAACCCCAAGATTAATTTATTATTCAATATCAGTAATTTCAAGAATTTTTTTATTCTTTATAATTATT
GTATACTTATCATCCATTAGATTTACTAAAACAGATACTTTTAATTTTATAGTTCAAATAATATTTTTTTTAAAAATTGG
AACTTTCCCCTTTCATTTTTGAATAATTTATTCTTATGAAATAATAAATTGAAAGCAAATTTTTTTAATATCAACATTAA
TTAAATTTATTCCAATTTATATAATAGTTTCAATAACTAAAATTAATTCATGAACATTATATTTTTTAATTACAAATAGA
TTATATATTTCATTTTATGCTAATAAATTTTATACTCTAAAAAAATTACTAGCATGTTCAACAATTTTTAATTCATTCTA
TTTTATTTTTATTTTAGAATTAAATAAAA
>AY114492
TATATACTATTACTTATCTTCTTCATAAATTTTAAATACCACTGATTTATCTATCTTTTAATTACTATCTTTATATTAAT
AATAAATTCCAATAATATTTTTATTCAATGAATATTAATAGAATTTGGTACAATCATTAGAATTAGACTAATTAATATTA
AATCCACAAATAAAACCCCGAGATTAATTTATTATTCAGTATCAGTAATTTCAAGAATTTTTTTATTCTTTATAATTATT
GTATACTTATCATCTATTAGATTTACTAAAACAGATACTTTTAATTTTATAGTTCAAATAATATTTTTTTTAAAAATTGG
AACTTTCCCTTTTCATTTTTGAATAATTTATTCTTATGAAATAATAAATTGAAAGCAAATTTTTTTAATATCAACATTAA
TTAAATTTATTCCAATTTATATAATAGTTTCAATAACTAAAATTAATTCATGAACATTATATTTTTTAATTACAAATAGA
TTATATATTTCATTTTATGCTAATAAATTTTATACTCTAAAAAAATTACTAGCATGTTCAACAATTTTTAATTCATTCTA
TT
>AY114493
TATATACTATTACTTATCTTCTTCATAAATTTTAAATACCACTGATTTATTTATCTTTTAATTACTATTTTTGTATTAAT
AATAAATTCCAATAATATTTTTATTCAATGAATATTAATAGAATTTGGTACAATCATTAGAATTAGATTAATTAATATTA
AATCCACAAATAAAACCCCAAGATTAATTTATTATTCAGTATCAGTAATTTCAAGAATTTTTTTATTCTTTATAACTATT
GTATACTTATCATCTATTAGATTTACTAAAACAGATACTTTTAATTTTATAGTTCAAATAATATTTTTTTTAAAAATTGG
AACTTTCCCTTTTCATTTTTGAATAATTTATTCTTATGAAATAATAAATTGAAAACAAATTTTTTTAATATCAACATTAA
TTAAATTTATTCCAATTTATATAATAGTTTCAATAACTAAAATTAATTCATGAACATTATATTTTTTAATTACAAATAGA
TTATATATTTCATTTTATGCAAATAAATTTTATACTCTAAAAAAATTACTAGCATGCTCAACAATTTTTAATTCATTCTA
TTTTATTTTTATTTTAGAATTAAACAAAAATATATTTATTGCTATAATTATTTTATATTCATTTAATTATTTTTTATTAA
TTAGATTC
>AY114494
TATATACTATTACTTATCTTCTTCATAAATTTTAAATACCACTGATTTATTTATCTTTTAATTACTATTTTTGTATTAAT
AATAAATTCCAATAATATTTTTATTCAATGAATATTAATAGAATTTGGTACAATCATTAGAATTAGATTAATTAATATTA
AATCCACAAATAAAACCCCAAGATTAATTTATTATTCAGTATCAGTAATTTCAAGAATTTTTTTATTCTTTATAATTATT
GTATACTTATCATCTATTAGATTTACTAAAACAGATACTTTTAATTTTATAGTTCAAATAATATTTTTTTTAAAAATTGG
AACTTTCCCTTTTCATTTTTGAATAATTTATTCTTATGAAATAATAAATTGAAAACAAATTTTTTTAATATCAACATTAA
TTAAATTTATTCCAATTTATATAATAGTTTCAATAACTAAAATTAATTCATGAACATTATATTTTTTAATTACAAATAGA
TTATATATTTCATTTTATGCAAATAAATTTTATACTCTAAAAAAATTACTAGCATGCTCAACAATTTTTAATTCATTCTA
TTTTATTTTTATTTTAGAATTAAACAAAA
>AY114495
TATATACTATTACTTATTTTCTTCATAAATTTTAAATACCACTGATTTATTTATCTTTTAATTACTATTTTTGTATTAAT
AATAAATTCCAATAATATTTTTATTCAATGAATATTAATAGAATTTGGTACAATCATTAGAATTAGATTAATTAATATTA
AATCCACAAATAAAACCCCAAGATTAATTTATTATTCAGTATCAGTAATTTCAAGAATTTTTTTATTCTTTATAATTATT
GTATACTTATCATCCATTAGATTTACTAAAACAGATACTTTTAATTTTATAGTTCAAATAATATTTTTTTTAAAAATTGG
AACTTTCCCTTTTCATTTTTGAATAATTTATTCTTATGAAATAATAAATTGAAAGCAAATTTTTTTAATATCAACATTAA
TTAAATTTATTCCAATTTATATAATAGTTTCAATAACTAAAATTAATTCATGAACATTATATTTTTTAATTACAAATAGA
TTATATATTTCATTTTATGCAAATAAATTTTATACTCTAAAAAAATTACTAGCATGCTCAACAATTTTTAATTCATTCTA
CTTTATTTTTATTTTAGAATTAAACAAAA
>AY114496
TATATACTATTACTTATCTTCTTCATAAATTTTAAATACCACTGATTTATTTATCTTTTAATTACTATTTTTGTATTAAT
AATAAATTCCAATAATATTTTTATTCAATGAATATTAATAGAATTTGGTACAATCATTAGAATTAGATTAATTAATATTA
AATCCACAAATAAAACCCCAAGATTAATTTATTATTCAGTATCAGTAATTTCAAGAATTTTTTTATTCTTTATAATTATT
GTATACTTATCATCCATTAGATTTATTAAAACAGATACTTTTAATTTTATAGTTCAAATAATATTTTTTTTAAAAATTGG
AACTTTCCCCTTTCATTTTTGAATAATTTATTCTTATGAAATAATAAATTGAAAGCAAATTTTTTTAATATCAACATTAA
TTAAATTTATTCCAATTTATATAATAGTTTCAATAACTAAAATTAATTCATGAACATTATATTTTTTAATTACAAATAGA
TTATATATTTCATTTTATGCTAATAAATTTTACACTCTAAAAAAATTACTAGCATGTTCAACAATTTTT
>AY114497
TATATACTATTACTTATCTTCTTCATAAATTTTAAATACCACTGATTTATTTATCTTTTAATTACTATTTTTGTATTAAT
AATAAATTCCAATAATATTTTTATTCAATGAATATTAATAGAATTTGGTACAATCATTAGAATTAGATTAATTAATATTA
AATCCACAAATAAAACCCCAAGATTAATTTATTATTCAGTATCAGTAATTTCAAGAATTTTTTTATTCTTTATAATTATT
GTATACTTATCATCCATTAGATTTACTAAAACAGATACTTTTAATTTTATAGTTCAAATAATATTTTTTTTAAAAATTGG
AACTTTCCCCTTTCATTTTTGAATAATTTATTCTTATGAAATAATAAATTGAAAGCAAATTTTTTTAATATCAACATTAA
TTAAATTTATTCCAATTTATATAATAGTTTCAATAACTAAAATTAATTCATGAACATTATATTTTTTAATTACAAATAGA
TTATATATTTCATTTTATGCTAATAAATTTTACACTCTAAAAAAATTACTAGCATGTTCAACAATTTTTAATTCATTCTA
TTTTATTTTTATTTTAGAATTAAATAAAAATATATTTATTGCTATA
>AY114498
TATATACTATTACTTATCTTCTTCATAAATTTTAAATACCACTGATTTATTTATCTTTTAATTACTATTTTTGTATTAAT
AATAAATTCCAATAATATTTTTATTCAATGAATATTAATAGAATTTGGTACAATCATTAGAATTAGATTAATTAATATTA
AATCCACAAATAAAACCCCAAGATTAATTTATTATTCAGTATCAGTAATTTCAAGAATTTTTTTATTCTTTATAATTATT
GTATACTTATCATCCATTAGATTTATTAAAACAGATACTTTTAATTTTATAGTTCAAATAATATTTTTTTTAAAAATTGG
AACTTTCCCCTTTCATTTTTGAATAATTTATTCTTATGAAATAATAAATTGAAAGCAAATTTTTTTAATATCAACATTAA
TTAAATTTATTCCAATTTATATAATAGTTTCAATAACTAAAATTAATTCGTGAACATTATATTTTTTAATTACAAATAGA
TTATATATTTCATTTTATGCTAATAAATTTTACACTCTAAAAAAATTACTAGCATGTTCAACAATTTTTAATTCATTCTA
TTTTATTTTTATTTTAGAATTAAATAAAAATATA
>AY114499
TATATACTATTACTTATCTTCTTCATAAATTTTAAATACCACTGATTTATTTATCTTTTAATTACTATTTTTGTATTAAT
AATAAATTCCAATAATATTTTTATTCAATGAATATTAATAGAATTTGGTACAATCATTAGAATTAGATTAATTAATATTA
AATCCACAAATAAAACCCCAAGATTAATTTATTATTCAGTATCAGTAATTTCAAGAATTTTTTTATTCTTTATAATTATT
GTATACTTATCATCCATTAGATTTACTAAAACAGATACTTTTAATTTTATAGTTCAAATAATATTTTTTTTAAAAATTGG
AACTTTCCCCTTTCATTTTTGAATAATTTATTCTTATGAAATAATAAATTGAAAGCAAATTTTTTTAATATCAACATTAA
TTAAATTTATTCCAATTTATATAATAGTTTCAATAACTAAAATTAATTCATGAACATTATATTTTTTAATTACAAATAGA
TTATATATTTCATTTTATGCTAATAAATTTTACACTTTAAAAAAATTACTAGCATGTTCAACAATTTTTAATTCATTCTA
TTTTATTTTTATTTTAGAATTAAATAAAAATATA
>AY114500
TATATACTATTACTTATCTTCTTCATAAATTTTAAATACCACTGATTTATTTATCTTTTAATTACTATTTTTGTATTAAT
AATAAATTCCAATAATATTTTTATTCAATGAATATTAATAGAATTTGGTACAATCATTAGAATTAGATTAATTAATATTA
AATCCACAAATAAAACCCCAAGATTAATTTATTATTCAGTATCAGTAATTTCAAGAATTTTTTTATTCTTTATAATTATT
GTATACTTATCATCCATTAGATTTACTAAAACAGATACTTTTAATTTTATAGTTCAAATAATATTTTTTTTAAAAATTGG
AACTTTCCCCTTTCATTTTTGAATAATTTATTCTTATGAAATAATAAATTGAAAGCAAATTTTTTTAATATCAACATTAA
TTAAATTTATTCCAATTTATATAATAGTTTCAATAACTAAAATTAATTCATGAACATTATATTTTTTAATTACAAATAGA
TTATATATTTCATTTTATGCTAATAAATTTTACACTCTAAAAAAATTACTAGCATGTTCAACAATTTTTAATTCATTCTA
TTTTATTTTTATTTTAGAATTAAATAAAAATATA
>AY114501
TATATACTATTACTTATCTTCTTCATAAATTTTAAATACCACTGATTTATTTATCTTTTAATTACTATTTTTGTATTAAT
AATAAATTCCAATAATATTTTTATTCAATGAATATTAATAGAATTTGGTACAATCATTAGAATTAGATTAATTAATATTA
AATCCACAAATAAAACCCCAAGATTAATTTATTATTCAGTATCAGTAATTTCAAGAATTTTTTTATTCTTTATAATTATT
GTATACTTATCATCCATTAGATTTATTAAAACAGATACTTTTAATTTTATAGTTCAAATAATATTTTTTTTAAAAATTGG
AACTTTCCCCTTTCATTTTTGAATAATTTATTCTTATGAAATAATAAATTGAAAGCAAATTTTTTTAATATCAACATTAA
TTAAATTTATTCCAATTTATATAATAGTTTCAATAACTAAAATTAATTCGTGAACATTATATTTTTTAATTACAAATAGA
TTATATATTTCATTTTATGCTAATAAATTTTACACTCTAAAAAAATTACTAGCATGTTCAACAATTTTTAATTCATTCTA
TTTTATTTTTATTTTAGAATTAAATAAAAATATATTTATTGCTATAATTATTTTATATTCATTTAATATTTTTA
>AY114502
TATATACTATTACTTATCTTCTTCATAAATTTTAAATACCACTGATTTATTTATCTTTTAATTACTATTTTTGTATTAAT
AATAAATTCCAATAATATTTTTATTCAATGAATATTAATAGAATTTGGTACAATCATTAGAATTAGATTAATTAATATTA
AATCCACAAATAAAACCCCAAGATTAATTTATTATTCAGTATCAGTAATTTCAAGAATTTTTTTATTCTTTATAATTATT
GTATACTTATCATCCATTAGATTTATTAAAACAGATACTTTTAATTTTATAGTTCAAATAATATTTTTTTTAAAAATTGG
AACTTTCCCCTTTCATTTTTGAATAATTTATTCTTATGAAATAATAAATTGAAAGCAAATTTTTTTAATATCAACATTAA
TTAAATTTATTCCAATTTATATAATAGTTTCAATAACTAAAATTAATTCGTGAACATTATATTTTTTAATTACAAATAGA
TTATATATTTCATTTTATGCTAATAAATTTTACACTCTAAAAAAATTACTAGCATGTTCAACAATTTTTAATTCATTCTA
TTTTATTTTTATTTTAGAATTAAATAAAAATATATTTATTGCTATAATTATTTTATATTCATTTAATATTTTTA
>AY114503
TATATACTATTACTTATCTTCTTCATAAATTTTAAATACCACTGATTTATTTATCTTTTAATTACTATTTTTGTATTAAT
AATAAATTCCAATAATATTTTTATTCAATGAATATTAATAGAATTTGGTACAATCATTAGAATTAGATTAATTAATATTA
AATCCACAAATAAAACCCCAAGATTAATTTATTATTCAGTATCAGTAATTTCAAGAATTTTTTTATTCTTTATAATTATT
GTATACTTATCATCCATTAGATTTACTAAAACAGATACTTTTAATTTTATAGTTCAAATAATATTTTTTTTAAAAATTGG
AACTTTCCCCTTTCATTTTTGAATAATTTATTCTTATGAAATAATAAATTGAAAGCAAATTTTTTTAATATCAACATTAA
TTAAATTTATTCCAATTTATATAATAGTTTCAATAACTAAAATTAATTCATGAACATTATATTTTTTAATTACAAATAGA
TTATATATTTCATTTTATGCTAATAAATTTTACACTCTAAAAAAATTACTAGCATGTTCAACAATTTTTAATTCATTCTA
TTTTATTTTTATTTTAGAATTAAATAAAAATATATTTATTGCTATAATTATTTTATATTCATT
>AY114504
TATATACTATTACTTATCTTCTTCATAAATTTTAAATACCACTGATTTATTTATCTTTTAATTACTATTTTTGTATTAAT
AATAAATTCCAATAATATTTTTATTCAATGAATATTAATAGAATTTGGTACAATCATTAGAATTAGATTAATTAATATTA
AATCCACAAATAAAACCCCAAGATTAATTTATTATTCAGTATCAGTAATTTCAAGAATTTTTTTATTCTTTATAATTATT
GTATACTTATCATCCATTAGATTTACTAAAACAGATACTTTTAATTTTATAGTTCAAATAATATTTTTTTTAAAAATTGG
AACTTTCCCCTTTCATTTTTGAATAATTTATTCTTATGAAATAATAAATTGAAAGCAAATTTTTTTAATATCAACATTAA
TTAAATTTATTCCAATTTATATAATAGTTTCAATAACTAAAATTAATTCATGAACATTATATTTTTTAATTACAAATAGA
TTATATATTTCATTTTATGCTAATAAATTTTACACTCTAAAAAAATTACTAGCATGTTCAACAATTTTTAATTCATTCTA
TTTTATTTTTATTTTAGAATTAAATAAAAATATATTTATTGCTATAATTATTTTATATTCATT
>AY114505
TATATACTATTACTTATCTTCTTCATAAATTTTAAATACCACTGATTTATTTATCTTTTAATTACTATTTTTGTATTAAT
AATAAATTCCAATAATATTTTTATTCAATGAATATTAATAGAATTTGGTACAATCATTAGAATTAGATTAATTAATATTA
AATCCACAAATAAAACCCCAAGATTAATTTATTATTCAGTATCAGTAATTTCAAGAATTTTTTTATTCTTTATAATTATT
GTATACTTATCATCCATTAGATTTACTAAAACAGATACTTTTAATTTTATAGTTCAAATAATATTTTTTTTAAAAATTGG
AACTTTCCCCTTTCATTTTTGAATAATTTATTCTTATGAAATAATAAATTGAAAGCAAATTTTTTTAATATCAACATTAA
TTAAATTTATTCCAATTTATATAATAGTTTCAATAACTAAAATTAATTCATGAACATTATATTTTTTAATTACAAATAGA
TTATATATTTCATTTTATGCTAATAAATTTTACACTCTAAAAAAATTACTAGCATGTTCAACAATTTTTAATTCATTCTA
TTTTATTTTTATTTTAGAATTAAATAAAAATATATTTATTGCTATAATTATTTTATATTCATTTAATTATTTTTTATTAA
TTAGATTC
>AY114506
TATATACTATTACTTATCTTCTTCATAAATTTTAAATACCACTGATTTATTTATCTTTTAATTACTATTTTTGTATTAAT
AATAAATTCCAATAATATTTTTATTCAATGAATATTAATAGAATTTGGTACAATCATTAGAATTAGATTAATTAATATTA
AATCCACAAATAAAACCCCAAGATTAATTTATTATTCAGTATCAGTAATTTCAAGAATTTTTTTATTCTTTATAATTATT
GTATACTTATCATCCATTAGATTTACTAAAACAGATACTTTTAATTTTATAGTTCAAATAATATTTTTTTTAAAAATTGG
AACTTTCCCCTTTCATTTTTGAATAATTTATTCTTATGAAATAATAAATTGAAAGCAAATTTTTTTAATATCAACATTAA
TTAAATTTATTCCAATTTATATAATAGTTTCAATAACTAAAATTAATTCATGAACATTATATTTTTTAATTACAAATAGA
TTATATATTTCATTTTATGCTAATAAATTTTACACTCTAAAAAAATTACTAGCATGTTCAACAATTTTTAATTCATTCTA
TTTTATTTTTATTTTAGAATTAAATAAAAATATATTTATTGCTATAATTATTTTATATTCATT
>AY114507
TATATACTATTACTTATTTTCTTCATAAATTTTAAATACCACTGATTTATTTATCTTTTAATTACTATTTTTGTATTAAT
AATAAATTCCAATAATATTTTTATTCAATGAATATTAATAGAATTTGGTACAATCATTAGAATTAGATTAATTAATATTA
AATCCACAAATAAAACCCCAAGATTAATTTATTATTCAGTATCAGTAATTTCAAGAATTTTTTTATTCTTTATAATTATT
GTATACTTATCATCCATTAGATTTACTAAAACAGATACTTTTAATTTTATAGTTCAAATAATATTTTTTTTAAAAATTGG
AACTTTCCCCTTTCATTTTTGAATAATTTATTCTTATGAAATAATAAATTGAAAGCAAATTTTTTTAATATCAACATTAA
TTAAATTCATTCCAATTTATATAATAGTTTCAATAACTAAAATTAATTCATGAACATTATATTTTTTAATTACAAATAGA
TTATATATTTCATTTTATGCTAATAAATTTTACACTCTAAAAAAATTACTAGCATGTTCAACAATTTTTAATTCATTCTA
TTTTATTTTTATTTTAGAATTAAATAAAAATATATTTATTGCTATAATTATTTTATATTCATT
>AY114508
TATATACTATTACTTATCTTCTTCATAAATTTTAAATACCACTGATTTATTTATCTTTTAATTACTATTTTTGTATTAAT
AATAAATTCCAATAATATTTTTATTCAATGAATATTAATAGAATTTGGTACAATCATTAGAATTAGATTAATTAATATTA
AATCCACAAATAAAACCCCAAGATTAATTTATTATTCAGTATCAGTAATTTCAAGAATTTTTTTATTCTTTATAATTATT
GTATACTTATCATCCATTAGATTTACTAAAACAGATACTTTTAATTTTATAGTTCAAATAATATTTTTTTTAAAAATTGG
AACTTTCCCCTTTCATTTTTGAATAATTTATTCTTATGAAATAATAAATTGAAAGCAAATTTTTTTAATATCAACATTAA
TTAAATTTATTCCAATTTATATAATAGTTTCAATAACTAAAATTAATTCATGAACATTATATTTTTTAATTACAAATAGA
TTATATATTTCATTTTATGCTAATAAATTTTACACTCTAAAAAAATTACTAGCATGTTCAACAATTTTTAATTCATTCTA
TTTTATTTTTATTTTAGAATTAAATAAAAATATATTTATTGCTATAATTATTTTATATTCATTTAATTATTTTTTATTAA
TTAGATTC
>AY114509
TATATACTATTACTTATTTTCTTCATAAATTTTAAATACCACTGATTTATTTATCTTTTAATTACTATTTTTGTATTAAT
AATAAATTCCAATAATATTTTTATTCAATGAATATTAATAGAATTTGGTACAATCATTAGAATTAGATTAATTAATATTA
AATCCACAAATAAAACCCCAAGATTAATTTATTATTCAGTATCAGTAATTTCAAGAATTTTTTTATTCTTTATAATTATT
GTATACTTATCATCCATTAGATTTACTAAAACAGATACTTTTAATTTTATAGTTCAAATAATATTTTTTTTAAAAATTGG
AACTTTCCCCTTTCATTTTTGAATAATTTATTCTTATGAAATAATAAATTGAAAGCAAATTTTTTTAATATCAACATTAA
TTAAATTCATTCCAATTTATATAATAGTTTCAATAACTAAAATTAATTCATGAACATTATATTTTTTAATTACAAATAGA
TTATATATTTCATTTTATGCTAATAAATTTTACACTCTAAAAAAATTACTAGCATGTTCAACAATTTTTAATTCATTCTA
TTTTATTTTTATTTTAGAATTAAATAAAAATATATTTATTGCTATAATTATTTTATATTCATT
>AY114510
TATATACTATTACTTATCTTCTTCATAAATTTTAAATACCACTGATTTATTTATCTTTTAATTACTATTTTTGTATTAAT
AATAAATTCCAATAATATTTTTATTCAATGAATATTAATAGAATTTGGTACAATCATTAGAATTAGATTAATTAATATTA
AATCCACAAATAAAACCCCAAGATTAATTTATTATTCAGTATCAGTAATTTCAAGAATTTTTTTATTCTTTATAATTATT
GTATACTTATCATCCATTAGATTTACTAAAACAGATACTTTTAATTTTATAGTTCAAATAATATTTTTTTTAAAAATTGG
AACTTTCCCCTTTCATTTTTGAATAATTTATTCTTATGAAATAATAAATTGAAAGCAAATTTTTTTAATATCAACATTAA
TTAAATTTATTCCAATTTATATAATAGTTTCAATAACTAAAATTAATTCATGAACATTATATTTTTTAATTACAAATAGA
TTATATATTTCATTTTATGCTAATAAATTTTACACTCTAAAAAAATTACTAGCATGTTCAACAATTTTTAATTCATTCTA
TTTTATTTTTATTTTAGAATTAAATAAAAATATATTTATTGCTATAATTATTTTATATTCATTTAATTATTTTTTATTAA
TTAGATTC
>C2c-JQ977700
GGCAGAATAAGTGCATTGAACTTAAGATTCAAATATAAAGTATTTTTAAACTTTTATTAAAATTTCCCACTTAATTCATA
TTAATTTAAAAATAAATTAATAACAATTTTTAATAAAATAAATAATTAATTTTATTTTTATATTGAATTTTAAATTCAAT
CTTAAAGATTTAATCTTTTTATTAAAATTAATAAATTAATATAAAATAAAACAAAATATAACAGAATATATTTATTAAAA
TTTAATTTATTAAAATTTCCACATGATTTATATTTATATTTCAAGAATCAAATTCATATTATGCTGATAATTTAATTTCA
TTTCATAATATAGTTATAATAATTATTATTATAATTTCAACATTAACTGTATATATTATTTTAGATTTATTTATAAACAA
ATTCTCAAATTTATTTTTATTAAAAAATCATAATATTGAAATTATTTGAACAATTATTCCAATTATTATTCTATTAATTA
TTTGTTTTCCATCATTAAAAATTTTATATTTAATTGATGAAATTGTAAATCCTTTTTTTTCAATTAAATCAATTGGTCAT
CAATGATATTG
>C2c-JQ977700
GGCAGAATAAGTGCATTGAACTTAAGATTCAAATATAAAGTATTTTTAAACTTTTATTAAAATTTCCCACTTAATTCATA
TTAATTTAAAAATAAATTAATAACAATTTTTAATAAAATAAATAATTAATTTTATTTTTATATTGAATTTTAAATTCAAT
CTTAAAGATTTAATCTTTTTATTAAAATTAATAAATTAATATAAAATAAAACAAAATATAACAGAATATATTTATTAAAA
TTTAATTTATTAAAATTTCCACATGATTTATATTTATATTTCAAGAATCAAATTCATATTATGCTGATAATTTAATTTCA
TTTCATAATATAGTTATAATAATTATTATTATAATTTCAACATTAACTGTATATATTATTTTAGATTTATTTATAAACAA
ATTCTCAAATTTATTTTTATTAAAAAATCATAATATTGAAATTATTTGAACAATTATTCCAATTATTATTCTATTAATTA
TTTGTTTTCCATCATTAAAAATTTTATATTTAATTGATGAAATTGTAAATCCTTTTTTTTCAATTAAATCAATTGGTCAT
CAATGATATTG
>C2d-MH939332
GGCAGAATAAGTGCATTGAACTTAAGATTCAAATATAAAGTATTTTTAAACTTTTATTAAAATTTCCCACTTAATTCATA
TTAATTTAAAAATAAATTAATAACAATTTTTAATAAAATAAATAATTAATTTTATTTTTATATTGAATTTTAAATTCAAT
CTTAAAGATTTAATCTTTTTATTAAAATTAATAAATTAATATAAAATAAAACAAAATATAACAGAATATATTTATTAAAA
TTTAATTTATTAAAATTTCCACATGATTCATATTTATATTTCAAGAATCAAATTCATATTATGCTGATAATTTAATTTCA
TTTCATAATATAGTTATAATAATTATTATTATAATTTCAACATTAACTGTATATATTATTTTAGATTTATTTATAAACAA
ATTTTCAAATTTATTTTTATTAAAAAATCATAATATTGAAATTATTTGAACAATTATTCCAATTATTATTCTATTAATTA
TTTGTTTTCCATCATTAAAAATTTTATATTTAATTGATGAAATTGTAAATCCTTTTTTTTCAATTAAATCAATTGGTCAT
CAATGATATTG
>C2d-MH939332
GGCAGAATAAGTGCATTGAACTTAAGATTCAAATATAAAGTATTTTTAAACTTTTATTAAAATTTCCCACTTAATTCATA
TTAATTTAAAAATAAATTAATAACAATTTTTAATAAAATAAATAATTAATTTTATTTTTATATTGAATTTTAAATTCAAT
CTTAAAGATTTAATCTTTTTATTAAAATTAATAAATTAATATAAAATAAAACAAAATATAACAGAATATATTTATTAAAA
TTTAATTTATTAAAATTTCCACATGATTCATATTTATATTTCAAGAATCAAATTCATATTATGCTGATAATTTAATTTCA
TTTCATAATATAGTTATAATAATTATTATTATAATTTCAACATTAACTGTATATATTATTTTAGATTTATTTATAAACAA
ATTTTCAAATTTATTTTTATTAAAAAATCATAATATTGAAATTATTTGAACAATTATTCCAATTATTATTCTATTAATTA
TTTGTTTTCCATCATTAAAAATTTTATATTTAATTGATGAAATTGTAAATCCTTTTTTTTCAATTAAATCAATTGGTCAT
CAATGATATTG
>C2e-JQ977702
GGCAGAATAAGTGCATTGAACTTAAGATTCAAATATAAAGTATTTTTAAACTTTTATTAAAATTTCCCACTTAATTCATA
TTAATTTAAAAATAAATTAATAACAATTTTAATAAAATAAATAATTAATTTTATTTTTATATTGAATTTTAAATTCAATC
TTAAAGATTTAATCTTTTTATTAAAATTAATAAATTAATATAAAATAAAACAAAATATAACAGAATATATTTATTAAAAT
TTAATTTATTAAAATTTCCACATGATTCATATTTATATTTCAAGAATCAAATTCATATTATGCTGATAATTTAATTTCAT
TTCATAATATAGTTATAATAATTATTATTATAATTTCAACATTAACTGTATATATTATTTTAGATTTATTTATAAACAAA
TTTTCAAATTTATTTTTATTAAAAAATCATAATATTGAAATTATTTGAACAATTATTCCAATTATTATTCTATTAATTAT
TTGTTTTCCATCATTAAAAATTTTATATTTAATTGATGAAATTGTAAATCCTTTTTTTTCAATTAAATCAATTGGTCATC
AATGATATTG
>C2e-JQ977702
GGCAGAATAAGTGCATTGAACTTAAGATTCAAATATAAAGTATTTTTAAACTTTTATTAAAATTTCCCACTTAATTCATA
TTAATTTAAAAATAAATTAATAACAATTTTAATAAAATAAATAATTAATTTTATTTTTATATTGAATTTTAAATTCAATC
TTAAAGATTTAATCTTTTTATTAAAATTAATAAATTAATATAAAATAAAACAAAATATAACAGAATATATTTATTAAAAT
TTAATTTATTAAAATTTCCACATGATTCATATTTATATTTCAAGAATCAAATTCATATTATGCTGATAATTTAATTTCAT
TTCATAATATAGTTATAATAATTATTATTATAATTTCAACATTAACTGTATATATTATTTTAGATTTATTTATAAACAAA
TTTTCAAATTTATTTTTATTAAAAAATCATAATATTGAAATTATTTGAACAATTATTCCAATTATTATTCTATTAATTAT
TTGTTTTCCATCATTAAAAATTTTATATTTAATTGATGAAATTGTAAATCCTTTTTTTTCAATTAAATCAATTGGTCATC
AATGATATTG
>C2j-MH939345
GGCAGAATAAGTGCATTGAACTTAAGATTCAAATATAAAGTATTTTTAAACTTTTATTAAAATTTCCCACTTAATTCATA
TTAATTTAAAAATAAATTAATAACAATTTTTAATAAAATAAATAATTAATTTTATTTTTATATTGAATTTTAAATTCAAT
CTTAAAGATTTAATCTTTTTATTAAAATTAATAAATTAATATATAATAAAACAAAATATAACAGAATATATTTATTAAAA
TTTAATTTATTAAAATTTCCACATGATTCATATTTATATTTCAAGAATCAAATTCATATTATGCTGATAATTTAATTTCA
TTTCATAATATAGTTATAATAATTATTATTATAATTTCAACATTAACTGTATATATTATTTTAGATTTATTTATAAACAA
ATTTTCAAATTTATTTTTATTAAAAAATCATAATATTGAAATTATTTGAACAATTATTCCAATTATTATTCTATTAATTA
TTTGTTTTCCATCATTAAAAATTTTATATTTAATTGATGAAATTGTAAATCCTTTTTTTTCAATTAAATCAATTGGTCAT
CAATGATATTG
>C2j-MH939345
GGCAGAATAAGTGCATTGAACTTAAGATTCAAATATAAAGTATTTTTAAACTTTTATTAAAATTTCCCACTTAATTCATA
TTAATTTAAAAATAAATTAATAACAATTTTTAATAAAATAAATAATTAATTTTATTTTTATATTGAATTTTAAATTCAAT
CTTAAAGATTTAATCTTTTTATTAAAATTAATAAATTAATATATAATAAAACAAAATATAACAGAATATATTTATTAAAA
TTTAATTTATTAAAATTTCCACATGATTCATATTTATATTTCAAGAATCAAATTCATATTATGCTGATAATTTAATTTCA
TTTCATAATATAGTTATAATAATTATTATTATAATTTCAACATTAACTGTATATATTATTTTAGATTTATTTATAAACAA
ATTTTCAAATTTATTTTTATTAAAAAATCATAATATTGAAATTATTTGAACAATTATTCCAATTATTATTCTATTAATTA
TTTGTTTTCCATCATTAAAAATTTTATATTTAATTGATGAAATTGTAAATCCTTTTTTTTCAATTAAATCAATTGGTCAT
CAATGATATTG
>C31-HQ287900
GGCAGAATAAGTGCATTGAACTTAAGATTCAAATATAAAGTATTTTTAAACTTTTATTAAAATTTCCCACTTAATTCATA
TTAATTTAAAAATAAATTAATAACAATTTTTAATAAAATAAATAATTAATTTTATTTTTATATTGAATTTAAAATTCAAT
CTTAAAGATTTAATCTTTTTATTAAAATTAATAAATTAATATAAAATAAAACAAAATATAACAGAATATATTTATTAAAA
TTTAATTTATTAAAATTTCCACATGATTCATATTTATATTTCAAGAATCAAATTCATATTATGCTGATAATTTAATTTCA
TTTCATAATATAGTTATAATAATTATTATTATAATTTCAACATTAACTGTATATATTATTTTAGATTTATTTATAAACAA
ATTTTCAAATTTATTTTTATTAAAAAATCATAATATTGAAATTATTTGAACAATTATTCCAATTATTATTCTATTAATTA
TTTGTTTTCCATCATTAAAAATTTTATATTTAATTGATGAAATTGTAAATCCTTTTTTTTCAATTAAATCAATTGGTCAT
CAATGATATTG
>C31-HQ287900
GGCAGAATAAGTGCATTGAACTTAAGATTCAAATATAAAGTATTTTTAAACTTTTATTAAAATTTCCCACTTAATTCATA
TTAATTTAAAAATAAATTAATAACAATTTTTAATAAAATAAATAATTAATTTTATTTTTATATTGAATTTAAAATTCAAT
CTTAAAGATTTAATCTTTTTATTAAAATTAATAAATTAATATAAAATAAAACAAAATATAACAGAATATATTTATTAAAA
TTTAATTTATTAAAATTTCCACATGATTCATATTTATATTTCAAGAATCAAATTCATATTATGCTGATAATTTAATTTCA
TTTCATAATATAGTTATAATAATTATTATTATAATTTCAACATTAACTGTATATATTATTTTAGATTTATTTATAAACAA
ATTTTCAAATTTATTTTTATTAAAAAATCATAATATTGAAATTATTTGAACAATTATTCCAATTATTATTCTATTAATTA
TTTGTTTTCCATCATTAAAAATTTTATATTTAATTGATGAAATTGTAAATCCTTTTTTTTCAATTAAATCAATTGGTCAT
CAATGATATTG
>EF676102
AATTTTAATTACCTTTTAATATGGCAGAATAAGTGCATTGAACTTAAGATTCAAATATAAAGTATTTTTTAACTTTTATT
AAAATTAACAAATTAATATAAAATATGAATTATATTTATTAAAATTTAATTTATTAAAATTTTCCACTTAATTCATTTTA
ATTTAAAAATATAATTAAATAACAATTTTTAATAAAATAAATAATTAATTTTATTTTTATATTGAATTTTAAATTCAATC
TTAAAGATTTAATCTTTTTATTAAAATTAATAAATTAATATAAAAAATAAAACAAAATATAACGAAATATATTTATTAAA
ATTTAATTTATTAAAATTTCCCACTTAATTCATTTTAATTTAAAAATAAATTAAATAACGATTTTTAATAAAATAAATAA
TTAATTTTATTTTTATATTGAATTTTAAATTCAATCTTAAAGATTTAATCTTTTTATTAAAACTAGTAAATTAATATAAA
AAATAAAACCAAATGTAGCAAAGTGTGTTTGTTAAAATTTAATTTATTAAAATTTCCCACGTAGTTCATTTTAATTTAAA
GAGAAG
>EF676103
AATTTTAATTACCTTTTAGTATGGCAGAATAAGTACATTGAACTTAAGATTCAAATATAAAGTATTTTTTAACTTTTATT
ATAATTAACAAATTAATATAAAATATGAATTATATTTATTAAAATTTAATTTATTAAAATTTTCCACTTAATTCATTTTA
ATTTAAAAATATAATTAAATAACAATTTTTAATAAAATAAATAATTAATTTTATTTTTATATTGAATTTTAAATTCAATC
TTAAAGATTTAATCTTTTTATTAAAATTAATAAATTAATATAAAAAATAAAACAAAATATAACGGAATATATTTATTAAA
ATTTAATTTATTAAAATTTCCCACTTAATTCATTTTAATTTAAAAATAAATTAAGTAACGATTTTTAATAAAATAAATAA
TTAATTTTATTTTTATATTGAATTTCAAATTCAATCTTAAAGATTTAATCTTTTTATTAAAATTAACAAATTAATATAAA
GAATAAAACCAAATGTAGCAAAGTGTGTTTGTTAAAATTTAATTTATTAAAATTTCCCACGTAGTTCATTTTAATTTAAA
GAGAAGTTGAATAACGATTTTTA
>EF676104
AATTTTAATTACCTTTTAATATGGCAGAATAAGTGCATTGAACTTAAGATTCAAATATAAAGTATTTTTTAACTTTTATT
AAAATTAATAAATTAATATAAAATATGAATTATATTTATTAAAATTTAATTTATTAAAATTTTCCACTTAATTCATTTTA
ATTTAAAAATATAATTAAATAACAATTTTTAATAAAATAAATAATTAATTTTATTTTTATATTGAATTTTAAATTCAATC
TTAAAGATTTAATCTTTTTATTAAAATTAATAAATTAATATAAAAAATAAAACAAAATATAACAAAATATATTTATTAAA
ATTTAATTTATTAAAATTTCCCACTTAATTCATTTTAATTTAAAAATAAATTAAGTAACAATTTTTAATAAAATAAATAA
TTAATTTTATTTTTATATTGAATTTTAAATTCAATCTTAAAGATTTAATCTTTTTATTAAAATTAATAAATTAATATAAA
AAATAAAACCAAATATAGCAAAGTGTGTTTGTTAAAATTTAATTTATTAAAATTTCCCACGTAGTTCATTTTAATTTAAA
GAGAAGTTGAATAACGATTTTTAATAAAGTAAATAGTTAGTTTTGTTTTTGTATTGAATTTTAA
>EU785972
GGCAGAATAAGTGCATTGAACTTAAGATTCAAATATAAAGTATTTTTAAACTTTTATTAAAATTAATAAATTAATATAAA
TAAAATAAAATATAACAGAATATATTTATTAAAACTTAATTTATTAAAATTTCCCACTTAATTCATATTAATTTAAAAAT
AAATTAAATAACAATTTTTAATAAAATAAATAATAATTAATTTATTTTTATATTGAATTTTAAATTCAATCTTAAAGATT
TAATCTTTTTATTAAAATTAATAAATTAATATAAAATAAAATAAAATATAACAGAATAATATATTTATTAAAACTTAATT
TATTAAAATTTCCACATGATTTATATTTATATTTCAAGAATCAAATTCATATTATGCTGATAATTTAATTTCATTTCATA
ATATAGTTATAATAATCATTATTATAATTTCAACATTAACTGTATATATTATTTTAGATTTATTTATAAATAAATTTTCA
AATCTATTTTTATTAAAAAATCATAATATTGAAATTATTTGAACAGTTATTCCAATTATTATTCTATTAATTATTTGTTT
TCCATCATTAAAAATTTTATATTTAATTGATGAAATTGTAAATCCTTTTTTTTCAATTAAATCAATTGGTCATCAATGAT
ATTG
>EU785973
GGCAGAATAAGTGCATTGAACTTAAGATTCAAATATAAAGTATTTTTAAACTTTTATTAAAATTAATAAATTAATATAAA
TAAAATAAAATATAACAGAATATATTTATTAAAACTTAATTTATTAAAATTTCCCACTTAATTCATATTAATTTAAAAAT
AAATTAAATAACAATTTTTAATAAAATAAATAATAATTAATTTATTTTTATATTGAATTTTAAATTCAATCTTAAAGATT
TAATCTTTTTATTAAAATTAATAAATTAATATAAAAAATAAAATAAAATATAACAGAATATATTTATTAAAACTTAATTT
ATTAAAATTTCCACATGATTTATATTTATATTTCAAGAATCAAATTCATATTATGCTGATAATTTAATTTCATTTCATAA
TATAGTTATAATAATCATTATTATAATTTCAACATTAACTGTATATATTATTTTAGATTTATTTATAAATAAATTTTCAA
ATCTATTTTTATTAAAAAATCATAATATTGAAATTATTTGAACAGTTATTCCAATTATTATTCTATTAATTATTTGTTTT
CCATCATTAAAAATTTTATATTTAATTGATGAAATTGTAAATCCTTTTTTTTCAATTAAATCAATTGGTCATCAATGATA
TTG
>EU785974
GGCAGAATAAGTGCATTGAACTTAAGATTCAAATATAAAGTATTTTTAAACTTTTATTAAAATTAATAAATTAATATAAA
TAAAATAAAATATAACAGAATATATTTATTAAAACTTAATTTATTAAAATTTCCCACTTAATTCATATTAATTTAAAAAT
AAATTAAATAACAATTTTTAATAAAATAAATAATAATTAATTTATTTTTATATTGAATTTTAAATTCAATCTTAAAGATT
TAATCTTTTTATTAAAATTAATAAATTAATATAAATAAAATAAAATATAACAGAATATATTTATTAAAACTTAATTTATT
AAAATTTCCCACTTAATTCATATTAATTTAAAAATAAATTAAATAACAATTTTTAATAAAATAAATAATAATTAATTTAT
TTTTATATTGAATTTTAAATTCAATCTTAAAGATTTAATCTTTTTATTAAAATTAATAAATTAATATAAAAAATAAAATA
AAATATAACAGAATATATTTATTAAAACTTAATTTATTAAAATTTCCACATGATTTATATTTATATTTCAAGAATCAAAT
TCATATTATGCTGATAATTTAATTTCATTTCATAATATAGTTATAATAATCATTATTATAATTTCAACATTAACTGTATA
TATTATTTTAGATTTATTTATAAATAAATTTTCAAATCTATTTTTATTAAAAAATCATAATATTGAAATTATTTGAACAG
TTATTCCAATTATTATTCTATTAATTATTTGTTTTCCATCATTAAAAATTTTATATTTAATTGATGAAATTGTAAATCCT
TTTTTTTCAATTAAATCAATTGGTCATCAATGATATTG
>EU785975
GGCAGAATAAGTGCATTGAACTTAAGATTCAAATATAAAGTATTTTTAAACTTTTATTAAAATTAATAAATTAATATAAA
TAAAATAAAATATAACAGAATATATTTATTAAAACTTAATTTATTAAAATTTCCCACTTAATTCATATTAATTTAAAAAT
AAATTAAATAACAATTTTTAATAAAATAAATAATAATTAATTTATTTTTATATTGAATTTTAAATTCAATCTTAAAGATT
TAATCTTTTTATTAAAATTAATAAATTAATATAAATAAAATAAAATATAACAGAATATATTTATTAAAACTTAATTTATT
AAAATTTCCCACTTAATTCATATTAATTTAAAAATAAATTAAATAACAATTTTTAATAAAATAAATAATAATTAATTTAT
TTTTATATTGAATTTTAAATTCAATCTTAAAGATTTAATCTTTTTATTAAAATTAATAAATTAATATAAAATAAAATAAA
ATATAACAGAATAATATATTTATTAAAACTTAATTTATTAAAATTTCCACATGATTTATATTTATATTTCAAGAATCAAA
TTCATATTATGCTGATAATTTAATTTCATTTCATAATATAGTTATAATAATCATTATTATAATTTCAACATTAACTGTAT
ATATTATTTTAGATTTATTTATAAATAAATTTTCAAATCTATTTTTATTAAAAAATCATAATATTGAAATTATTTGAACA
GTTATTCCAATTATTATTCTATTAATTATTTGTTTTCCATCATTAAAAATTTTATATTTAATTGATGAAATTGTAAATCC
TTTTTTTTCAATTAAATCAATTGGTCATCAATGATATTG
>EU785976
GGCAGAATAAGTGCATTGAACTTAAGATTCAAATATAAAGTATTTTTAAACTTTTATTAAAATTAATAAATTAATATAAA
TAAAATAAAATATAACAGAATATATTTATTAAAACTTAATTTATTAAAATTTCCCACTTAATTCATATTAATTTAAAAAT
AAATTAAATAACAATTTTTAATAAAATAAATAATAATTAATTTATTTTTATATTGAATTTTAAATTCAATCTTAAAGATT
TAATCTTTTTATTAAAATTAATAAATTAATATAAATAAAATAAAATATAACAGAATATATTTATTAAAACTTAATTTATT
AAAATTTCCCACTTAATTCATATTAATTTAAAAATAAATTAAATAACAATTTTTAATAAAATAAATAATAATTAATTTAT
TTTTATATTGAATTTTAAATTCAATCTTAAAGATTTAATCTTTTTATTAAAATTAATAAATTAATATAAAATAAAATAAA
ATATAACAGAATAATATATTTATTAAACTTAATTTATTAAAATTTCCACATGATTTATATTTATATTTCAAGAATCAAAT
TCATATTATGCTGATAATTTAATTTCATTTCATAATATAGTTATAATAATCATTATTATAATTTCAACATTAACTGTATA
TATTATTTTAGATTTATTTATAAATAAATTTTCAAATCTATTTTTATTAAAAAATCATAATATTGAAATTATTTGAACAG
TTATTCCAATTATTATTCTATTAATTATTTGTTTTCCATCATTAAAAATTTTATATTTAATTGATGAAATTGTAAATCCT
TTTTTTTCAATTAAATCAATTGGTCATCAATGATATTG
>EU785977
GGCAGAATAAGTGCATTGAACTTAAGATTCAAATATAAAGTATTTTTAAACTTTTATTAAAATTAATAAATTAATATAAA
TAAAATAAAATATAACAGAATATATTTATTAAAACTTAATTTATTAAAATTTCCCACTTAATTCATATTAATTTAAAAAT
AAATTAAATAACAATTTTTAATAAAATAAATAATAATTAATTTATTTTTATATTGAATTTTAAATTCAATCTTAAAGATT
TAATCTTTTTATTAAAATTAATAAATTAATATAAATAAAATAAAATATAACAGAATATATTTATTAAAACTTAATTTATT
AAAATTTTCCACTTAATTCATATTAATTTAAAAATAAATTAAATAACAATTTTTAATAAAATAAATAATAATTAATTTAT
TTTTATATTGAATTTTAAATTCAATCTTAAAGATTTAATCTTTTTATTAAAATTAATAAATTAATATAAATAAAATAAAA
TATAACAGAATATATTTATTAAAACTTAATTTATTAAAATTTCCCACTTAATTCATATTAATTTAAAAATAAATTAAATA
ACAATTTTTAATAAAATAAATAATAATTAATTTATTTTTATATTGAATTTTAAATTCAATCTTAAAGATTTAATCTTTTT
ATTAAAATTAATAAATTAATATAAAATAAAATAAAATATAACAGAATAATATATTTATTAAAACTTAATTTATTAAAATT
TCCACATGATTTATATTTATATTTCAAGAATCAAATTCATATTATGCTGATAATTTAATTTCATTTCATAATATAGTTAT
AATAATCATTATTATAATTTCAACATTAACTGTATATATTATTTTAGATTTATTTATAAATAAATTTTCAAATCTATTTT
TATTAAAAAATCATAATATTGAAATTATTTGAACAGTTATTCCAATTATTATTCTATTAATTATTTGTTTTCCATCATTA
AAAATTTTATATTTAATTGATGAAATTGTAAATCCTTTTTTTTCAATTAAATCAATTGGTCATCAATGATATTG
>EU785978
GGCAGAATAAGTGCATTGAACTTAAGATTCAAATATAAAGTATTTTTAAACTTTTATTAAAATTAATAAATTAATATAAA
TAAAATAAAATATAACAGAATATATTTATTAAAACTTAATTTATTAAAATTTCCCACTTAATTCATATTAATTTAAAAAT
AAATTAAATAACAATTTTTAATAAAATAAATAATAATTAATTTATTTTTATATTGAATTTTAAATTCAATCTTAAAGATT
TAATCTTTTTATTAAAATTAATAAATTAATATAAATAAAATAAAATATAACAGAATATATTTATTAAAACTTAATTTATT
AAAATTTTCCACTTAATTCATATTAATTTAAAAATAAATTAAATAACAATTTTTAATAAAATAAATAATAATTAATTTAT
TTTTATATTGAATTTTAAATTCAATCTTAAAGATTTAATCTTTTTATTAAAATTAATAAATTAATATAAATAAAATAAAA
TATAACAGAATATATTTATTAAAACTTAATTTATTAAAATTTCCCACTTAATTCATATTAATTTAAAAATAAATTAAATA
ACAATTTTTAATAAAATAAATAATAATTAATTTATTTTTATATTGAATTTTAAATTCAATCTTAAAGATTTAATCTTTTT
ATTAAAATTAATAAATTAATATAAATAAAATAAAATATAACAGAATATATTTATTAAAACTTAATTTATTAAAATTTCCC
ACTTAATTCATATTAATTTAAAAATAAATTAAATAACAATTTTTAATAAAATAAATAATAATTAATTTATTTTTATATTG
AATTTTAAATTCAATCTTAAAGATTTAATCTTTTTATTAAAATTAATAAATTAATATAAAATAAAATAAAATATAACAGA
ATAATATATTTATTAAAACTTAATTTATTAAAATTTCCACATGATTTATATTTATATTTCAAGAATCAAATTCATATTAT
GCTGATAATTTAATTTCATTTCATAATATAGTTATAATAATCATTATTATAATTTCAACATTAACTGTATATATTATTTT
AGATTTATTTATAAATAAATTTTCAAATCTATTTTTATTAAAAAATCATAATATTGAAATTATTTGAACAGTTATTCCAA
TTATTATTCTATTAATTATTTGTTTTCCATCATTAAAAATTTTATATTTAATTGATGAAATTGTAAATCCTTTTTTTTCA
ATTAAATCAATTGGTCATCAATGATATTG
>EU831095
TTGNTATAGAAGGTAAATTATATTTATTAAGATTTAATTTAGGAAAATCTCCCACTTAATTCACTTTAATTTGAAAATAA
ATTAAATAACAATTTGTAATAAAGTAAATAATTAATTCTATTTTTATATTGACTGTTAAAGTCGATCTTAAAGATTTGAT
CTTTTTATCAAAATTAAGAAATGAATATAAAAAATCAGNCAAAATAGAACAANATANATTGTATTAAAATTTANTTTATT
AGAGGTTCCCNCTNAATTCATTTTAATTTAAAANTAAATTAGATAACAATTGTTNATAAAATAAATAATTAATTTTATTT
TTATATTGAAGTTTAAATCCAATCGTAAGGATTTAATCTTNTTATTAAAATTNATAAATTAATATAAAAAATAAAACAAA
AGATAACAAAATATATTTATTAAAATTTAAGTTTATTAGAGGGTCCACATGATTCATATTTATATTTCAAGAATCAAATG
CATATTATGNTGATAATTTAATTTCANTTCATAATNTAGTTATAATAAGCATTATTCTAATTGCAGCGTTAACTGGATAC
ATGATTTTAGATTTATTTATAAACCAATTTTCCAATTTATGTTTATTAAAAAATCATAATATTGGAATGATTTGAGCGGG
TATTCCCATTATNATNCNATTAANTATTTGGTTTCCATCNTTAAAATTTTATATTTAATTGAGGAATGGAAACCCTCTTT
CATGAACCATGCGNCGGGGGGG
>EU831096
GGGAGGATTCTAACGCTTCATTAAATTAATAAATTGATATAGAAGGTAAATTATATTTATTAAGATTTAATTTAGGAAAA
TCTCCCACTTAATTCACTTTAATTTGAAAATAAATTAAATAACAATTTGTAATAAAGTAAATAATTAATTCTATTTTTAT
ATTGACTGTTAAAGTCGATCTTAAAGATTTGATCTTTTTATCAAAATTAAGAAATGAATATAAAAAATCAGACAAAATAG
AACAAAATATATTGTATTAAAATTTAATTTATTAGAGGTTCCCACTTAATTCATTTTAATTTAAAAATAAATTAGATAAC
AATTGTTAATAAAATAAATAATTAATTTTATTTTTATATTGAAGTTTAAATCCAATCGTAAGGATTTAATCTTTTTATTA
AAATTAATAAATTAATATAAAAAATAAAACAAAAGATAACAAAATATATTTATTAAAATTTAAGTTTATTAGAGGGTCCA
CATGATTCATATTTATATTTCAAGAATCAAATGCATATTATGNTGATAATTTAATTTCATTTCATAATATAGTTATAATA
AGCATTATTCTAATTGCAGCGTTAACTGGATACATGATTTTAGATTTATTTATAAACCAATTTTCCAATTTATGTTTATT
AAAAAATCATAATATTGGAATGATTTGAGCGGGTATTCCCATTATNATTCNATTAANTATTTGGTTTCCATCATTAAAAT
TTTATATTTAATTGAGGAATGGAAACCCTCTTTCATGAACCATGCG
>EU831097
GGGGCGGCGGGGCGCGCTTCGGTCAACTAAGAGGTTGGCAGAGAAGGTAAATTGTATTTCCCAAGATTTGGTTGAGGAAA
ATCTCCCACTTAATTCACTTTAATTTGAAAATAAATTAAATAACAATTTGTAATAAAGTAAATAATTAATTTTATTTTTA
TATTGACTGTTAAAGTCGATCTTAAAGATTTGATCTTTTTATCAAAATTAAGAAATGAATATAAAAAATCAGACAAAATA
GAACAAAATATATTGTATTAAAATTTAAGTTTATTAAAGTTTCCCACTTAATTCATTTTAATTTAAAAATAAATTAGATA
ACAATTGTTAATAAAATAAATAATTAATTTTATTTTTATATTGAAGTTTAAATCCAATCGTAAAGATTTAATCTTTTTAT
TAAAATTAATAAATTAATATAAAAAATAAAACAAAAGATAACAAAATATATTTATTAAAATTTAAGTTTATTAGAGGTTC
CACATGATTCATATTTATATTTCAAGAATCAAATGCATATTATGCTGATAATTTAATTTCATTTCATAATATAGTTATAA
TAAGCATTATTATAATTTCAACGTTAACTGTATACATGATTTTAGATTTATTTATAAACAAATTTTCNAATTTATGTTTA
TTAAAAAATCATAATATTGGAATGATTNGGGCGGGTATTCCAATTATNATTCTATTAATTATTGGTTTCCCATCACTAAA
AATTTTATATTTATTGATGAAATGGTAATCCCTTTTTTTCAATGAAACCATGGGCCACG
>EU831098
GGGGGGGGGGGTGGGGGCGTTCGTACAGTTAAGAGATTGGTAGAGAAGGTAAATTATATTTATTAAGATTTGGTTTAGGA
AAATCTCCCACTTAATTCATTTTAATTTGAAAATAAATTAAATAACAATTTGTAATAAAGTAAATAATTAATTTTATTTT
TATATTGACTGTTAAAGTCGATCTTAAAGATTTGATCTTTTTATCAAAATTAAGAAATGAATATAAAAAATCAGACAAAA
TAGAACAAAATATCATTGATTAAAATTTAAGTTTATTAGAGGTTCCCACTTAATTCATTTTAATTTAAAAATAAATTAGA
TAACAATTGTTAATAAAATAAATAATTAATTTTATTTTTATATTGAAGTTTAAATCCAATCGTAAGGATTTAATCTTTTT
ATTAAAATTAATAAATTAATATAAAAAATAAAACAAAAGATAACAAAATATATTTATTAAAATTTAAGTTATTAGAGGTT
CCACATGATTCATATTTATATTTCAAGAATCAAATGCATATTATGCTGATAATTTAATTTCATTTCATAATATAGTTATA
ATAAGCATTATTCTAATTTCAACGTTAACTGGNATACATGATTTTAGATTTATTTATAAACAAATTTTCAAATTTATGTT
TATTAAAAAATCATAATATTGAAATGATTTGAGCGGGAATTCCCATTATTATTCTATTAATTATTGTTTTCCATCACTAA
AATTTTATATTTAATGGAGGAATGGTAATCCCTCTTTTCATGAATCATGGCCGC
>EU831099
GGGGCGGGTGGTTAACGTTTATTAAATTAATAGATTGATAGAGAATATAAATTATATTTATCAAAATTTAATTTAGTAAA
ATTTCCCACTTAATTCATTTTAATTTAAAAATAAATTAAATAACAATTTTTAATAAAGTAAATAATTAATTTTATTTTTA
TATTGAATTTTAAAGTCGATCTTAAAGATTTGATCTTTTTATTAAAATTAATAAATTAATATAAAAAATAAAACAAAATA
TAACAAAATATATTTATTAAAATTTAGTTTATTAAAATTTCCCACTTAATTCATTTTAATTTAAAAATAAATTAGATAAC
AATTGTTAATAAAATAAATAATTAATTTTATTTTTATATTGAAGTTTAAATTCAATCTTAAGGATTTAATCTTTTTATTA
AAATTAATAAATTAATATAAAAAATAAAACAAAAGATAACAAAATATATTTATTAAAATTTAGTTTATTAGAGGGGCCAC
ATGATTCATATTTATATTTCAAGAATCAAATGCATATTATGCTGATAATTTAATTTCATTTCATAATATAGTTATAATAA
TCATTATTATAATTTCAGCATTAACTGGTATAGGATTTTAGATTTATTTATAACAAATTTTCCAATTTATTTTTATTAAA
AATCTAATATTGAATTATTGACGGTATTCCANTATTATCTATTATTATTGTTTCATCCCAAAATTTAATTAATGAGAATG
GAACCTTTTTCATGATCATGGCTC
>EU831100
CGGGGCGGGTGGTTAACGTTTATTAAATTAATAGATTGATAGAGAATATAAATTATATTTATCAAAATTTAATTTAGTAA
AATTTCCCACTTAATTCATTTTAATTTAAAAATAAATTAAATAACAATTTTTAATAAAGTAAATAATTAATTTTATTTTT
ATATTGAATTTTAAAGTCGATCTTAAAGATTTGATCTTTTTATTAAAATTAATAAATTAATATAAAAAATAAAACAAAAT
ATAACAAAATATATTTATTAAAATTTAGTTTATTAAAATTTCCCACTTAATTCATTTTAATTTAAAAATAAATTAGATAA
CAATTGTTAATAAAATAAATAATTAATTTTATTTTTATATTGAAGTTTAAATTCAATCTTAAGGATTTAATCTTTTTATT
AAAATTAATAAATTAATATAAAAAATAAAACAAAAGATAACAAAATATATTTATTAAAATTTAGTTTATTAGAGGGGCCA
CATGATTCATATTTATATTTCAAGAATCAAATGCATATTATGCTGATAATTTAATTTCATTTCATAATATAGTTATAATA
ATCATTATTATAATTTCAGCATTAACTGGTATAGGATTTTAGATTTATTTATAACAAATTTTCCAATTTATTTTTATTAA
AAATCTAATATTGAATTATTGACGGTATTCCANTATTATCTATTATTATTGTTTCATCCCAAAATTTAATTAATGAGAAT
GGAACCTTTTTCATGATCATGGCTC
>EU831101
AGGAGGATTTTTAACTTTTATTAAAATTAATAAATTAATATAGAAGATAAATTATATTTATCAAAATTTAATTTATTAAA
ATTTCCCACTTAATTCATTTTAATTTAAAAATAAATTAAATAACAATTTTTAATAAAGTAAATAATTAATTTTATTTTTA
TATTGAATTTTAAAGTCGATCTTAAAGATTTGATCTTTTTATTAAAATTAAGAAATTAATATAAAAAATAAAACAAAATA
GAACAAAATATATTTATTAAAATTTAATTTATTAAAATTTCCACATGATTCATATTTATATTTCAAGAATCAAAGTCATA
TTATGCTGATAATTTAATTTCATTTCATAATATAGTTATAATAGTCATTATTATAATTTCAGCATTAACTGTATATATTA
TTTTAGATTTATTTATAAACAAATTTTCAAATTTGTTTTTATTAAAAAATCATAATATTGAAGTTATTTGAGCAGTTATT
CCAATTATTATTCTATTAATTATTTGTTTTCCATCATTAAAAATTTTATATTTAATTGATGAAGTTGTAAATCCTTTTTT
TTCAGTTAAATCAATTGGTCGCGGGGGGAATGGGGGCC
>EU831102
GGGGTGTGAGCGCTTCGTTAAATTAAGAGATTGGTATAGAAGGTAAATTATATTTATTAAGATTTGGTTTAGGAAAATTT
CCCACTTAATTCACTTTAATTTGAAAATAAATTAAATAACAATTTGTAATAAAGTAAATAATTAATTTTATTTTTATATT
GAAGGTTTAAAGTCGATCTTAAAGATTTGATCTTTTTATCAAAATTAAGAAATGAATATAAAAAATAAGACAAAATAGAA
CAAAATATATTGTATTAAAATTTAATTTATTAGAGGTTCCCACTTAATTCATTTTAATTTAAAAATAAATTAGATAACAA
TTGTTAATAAAATAAATAATTAATTTTATTTTTATATTGAAGTTTAAATTCAATCGTAAGGATTTAATCTTTTTATTAAA
ATTAATAAATTAATATAAAAAATAAAACAAAAGATAACAAAATATATTTATTAAAATTTAATTTATTAGAGGGTCCACAT
GATTCATATTTATATTTCAAGAATCAAATGCATATTATGCTGATAATTTAATTTCATTTCATAATATAGTTATAATAAGC
ATTATTATAATTTCAACGTTAACTGTATATATGATTTTAGATTTATTTATAAACAAATTTTCAAATTTATGTTTATTAAA
AAATCATAATATTGAAATGATTTGAGCGGGTATTCCCATTATTATTCTATTAATTATTTGGTTCCCTCATTAAAAATTTT
ATATTTAATTGAGGAAGTGGTGATCCCTNTTTTCATTAATCCATGGGCCGC
>EU831103
GGGGTGCTAGCGCTTCATTAAATTAAGAGATTGGTATAGAAGGTAAATTATATTTATTAAGATTTGGTTTAGGAAAATTT
CCCACTTAATTCACTTTAATTTGAAAATAAATTAAATAACAATTTGTAATAAAGTAAATAATTAATTTTATTTTTATATT
GACTGTTAAAGTCGATCTTAAAGATTTGATCTTTTTATCAAAATTAAGAAATGAATATAAAAAATAAGACAAAATAGAAC
AAAATATCTTGATTAAAATTTAATTTACTAGAGGTTCCCACTTAATTCATTTTAATTTAAAAATAAATTAGATAACAATT
GTTAATAAAATAAATAATTAATTTTATTTTTATATTGAAGTTTAAATTCAATCGTAAAGATTTAATCTTTTTATTAAAAT
TAATAAATTAATATAAAAAATAAAACAAAAGATAACAAAATATATTTATTAAAATTTAAGTTTATTAGAGGTTCCACATG
ATTCATATTTATATTTCAAGAATCAAATGCATATTATGCTGATAATTTAATTTCATTTCATAATATAGTTATAATAAGCA
TTATTATAATTTCAACGTTAACGGGATATATGATTTTAGATTTATTTATAAACCAATTTTCCAATTTATGTTTATTAAAA
AATCATAATATTGGAATGATTTGAGCGGGNATTCCCATTATTATTCTATTAATTATTTGGTTTCCATCATTAAAATTTTA
TATTTAATTGAGGAATGGGA
>EU831104
TAACGCTTCATTAAAATTAAGAAATTGATAGAGAAGATAAATTATATTTCCTAAGATTTAATTTAGGAAAATCTCCCACT
TAATTCATTTTAATTTGAAAATAAACTTAAATAACAATTTGTAATAAAGTAAATAATTAATTTTATTTTTATATTGACTG
TTAAAGTCGATCTTAGAGATTTGATCTTTTTATCAAAATTAAGAAATGAATATAAAAAATAAGACAAAATAGAACAAAGA
TATCTTGATTAAAATTTAAGTTTATTAGAGGTTCCCACTTAATTCATTTTAATTTAAAAATAAATTAGATAACAATTGTT
AATAAAATAAATAATTAATTTTATTTTTATATTGAAGTTTAAATTCAATCGTAAGGATTTAATCTTTTTATTAAAATTAA
TAAATTAATATAAAAAATAAAACAAAAGATAACAAAATATATTTATTAAAATTTAAGTTTATTAGAGGTTCCACATGATT
CATATTTATATTTTCAAGAATCAAATGCATATTATGCGTGATAATTTAATTTCATTTCATAGTATAGTTATAATAAGCAT
TATTACAATTTCAACGTTAACTGGATATATGATTTTAGATTTATTTATAAACCAATTTTCAAATTTATGTTTATTAAAAA
AATCATAATATTGAAATGATTTGGACGGGTATTCCCACTATAATTCTATTAATTATGTGTTTTCCATCNCTAAAAATTTT
ATATTTAATTGAGGAAATGGTAATCCCGTTTTTCCATGAATCCGTTGGCC
>EU831105
GGAGGATTTTAACTTTTATTAAATTAATAAATTAATATAGAAGATAAATTATATTTATTAAAATTTAATTTAGGAAAATT
TCCCACTTAATTCATTTTAATTTGAAAATAAATTAAATAACAATTTGTAATAAAGTAAATAATTAATTTTATTTTTATAT
TGAATGTTAAAGTCGATCTTAAAGATTTGATCTTTTTATTAAAATTAAGAAATGAATATAAAAAATAAAACAAAATATAA
CAAAATATATTTATTAAAATTTAGTTTATTAAAATTTCCCACTTAATTCATTTTAATTTAAAAATAAATTAGATAACAAT
TGTTAATAAAATAAATAATTAATTTTATTTTTATATTGAAGTTTAAATTCAATCTTAAGGATTTAATCTTTTTATTAAAA
TTAATAAATTAATATAAAAAATAAAACAAAAGATAACAAAATATATTTATTAAAATTTAGTTTATTAGAGTTGCCACATG
ATTCATATTTATATTTCAAGAATCAAATGCATATTATGCTGATAATTTAATTTCAGTTCATAATATAGTTATAATAAGCA
TTATTATAATTTCAGCATTAACTGGGATATAGNATTTTAGATTTATTTATAAACAAATTTTCAAATTTATGTTTATNAAA
AAATCATAATATTGGAAATGATTTGAGCGGGTATTCCAATTATNATTCTATTAATTATTGGGGTTCCATCGTTAAAAATT
TNATATTTAATTGAGGAAATGGTAATCCCTTTTTTTNCAATGAATCAATGGGCCT
>EU831106
GGGGGTTAGCGCTTTGTTAAATTAAGAGATTGGTATAGAAGATAAATTATATTTACTAAGATTTGGTTTAGTAAAATTTC
CCACTTAATTCATTTTAATTTGAAAATAAATTAAATAACAATTTTTAATAAAGTAAATAATTAATTTTATTTTTATATTG
AATTTTAAAGTCGATCTTAAAGATTTGATCTTTTTATCAAAATTAAGATAAGAAATAAAACAAAATGTAACAAAAGATAT
TGATTACAAATTTAATTTATTAAAATTTCCCACTTAATTCATTTTAATTTAAAAATAAATTAAATAACAAGTTTTAATAA
GATAAATAATTAATTTTATTTTTATATTGAATTTTAAATGCAATCTTAAAGATTTAAGCTTTTTATTAAAATTAATAAAT
TAATATAAAAAATAAAACAAAATATAACAAGATATATTTATTAAAATTTAATTTATTAAAATTTCCGCGGGATTCATATT
TATATTTCAAGAATCAAATTCATATTAGGCTGATAATGTAATTTCATTTCATAATATAGTTATAATAAGCATTATTATAA
TTTCAACATTAACTGTATATATTATTTTAGATTTATTTATAAACAAATTTTCAAATTTATGTTTTATTAAAAAATCATAA
TATTGAAATGATTTGAGCNGGTATTCCCATTATTATTCTATTAATTATTTGGTTTCCATCATTAAAAATTTTATATTTAA
TTGAGGAATGGTAATCCTTTTTTTCATTAATCCATGGCCCCGGGGATGGGG
>EU831107
GGAGGTTAGACGCTTCATTAAAGTTAAGAGGATTGGTAGAGAAGATAAATTATATTTACCAAGATTTGGTTTAGGAAAAT
TTCCCACTTAATTCATTTTAATTTGAAAATAAATTAAATAACAATTTGTAATAAAGTAAATAATTAATTTTATTTTTATA
TTGAATGTTTAAAGTCGATCTTAAAGATTTGATCTTTTTATCAAAATTAAGAAATGAATATAAAAAATAAGACAAAATAG
AACAAAATATCTTGATTAAAATTTAATTTATTAGAGTTTCCCACTTAATTCATTTTAATTTAAAAATAAATTAGATAACA
ATTGTTAATAAAATAAATAATTAATTTTATTTTTATATTGAAGTTTAAATTCAATCTTAAGGATTTAATCTTTTTATTAA
AATTAATAAATTAATATAAAAAATAAAACAAAAGATAACAAAATATATTTATTAAAATTTAAGTTATTAGAGGTTCCACA
TGATTCATATTTATATTTCAAGAATCAAATGCATATTATGCTGATAATTTAATTTCATTTCATAATATAGTTATAATAAG
CATTATTATAATTTCAACGTTAACTGTATATATGNATTTTAGATTTATTTATAAACCAATTTTCNAATTTATGTTTATTA
AAAAATCATAATATTGGAAATTATTTGGGCGGGTATTCCCATTATTATNCTATTAATTATTGGTTTTCCATCACTAAAAN
TTTTATATTAATTGGAGGAATGGTAATCCCTTTTTTCCAT
>FJ477981
GGCAGAATAAGTGCATTGAACTTAAGATTCAAATATAAAGTATTTTTAAACTTTTATTAAAATTAATAAATTAATATAAA
ATAAAACAAAATATAACAAAATATATTTATTAAAATTTAATTTATTAAAATTCCCCACTTAATTCATATTAATTTAAGAA
TAAATTAATAACAATTTTAATAAAATAAATAATTAATTTTATTTTTATATTGAATTTTTAATTCAATCTTAAAGATTTAA
TCTTTTTATTAAAATTAATAAATTAATATAAAATAAAACAAAATATAACAGAATATATTTATTAAAATTTAATTTATTAA
AATTTCCACATGATTCATATTTATATTTCAAGAATCAAATTCATATTATGCTGATAATTTAATTTCATTTCATAATATAG
TTATAATAATCATTATTATAATTTCAACATTAACTGTATATATTATTTTAGATTTATTTATAAATAAATTTTCAAATTTA
TTTTTATTAAAAAATCATAATATTGAAATTATTTGAACAGTTATTCCAATTATTATTCTATTAATTATTTGTTTTCCATC
ATTAAAAATTTTATATTT
>FJ477982
GGCAGAATAAGTGCATTGAACTTAAGATTCAAATATAAAGTATTTTTAAACTTTTATTAAAATTAATAAATTAATATAAA
ATAAAACAAAATATAACAAAATATATTTATTAAAATTTAATTTATTAAAATTCCCCACTTAATTCATTTTAATTTAAGAA
TAAATTAATAACAATTTTAATAAAATAAATAATTAATTTTATTTTTATATTGAATTTTTAATTCAATCTTAAAGATTTAA
TCTTTTTATTAAAATTAATAAATTAATATAAAATAAAACAAAATATAACAAAATATATTTATTAAAATTTAATTTATTAA
AATTCCCCACTTAATTCATTTTAATTTAAGAATAAATTAATAACAATTTTAATAAAATAAATAATTAATTTTATTTTTAT
ATTGAATTTTTAATTCAATCTTAAAGATTTAATCTTTTTATTAAAATTAATAAATTAATATAAAATAAAACAAAATATAA
CAGAATATATTTATTAAAAATTAATTTATTAAAATTTCCACATGATTCATATTTATATTTCAAGAATCAAATTCATATTA
TGCTGATAATTTAATTTCATTTCATAATATAGTTATAATAATCATTATTATAATTTCAACATTAACTGTATATATTATTT
TAGATTTATTTATAAATAAATTTTCAAATTTATTTTTATTAAAAAATCATAATATTGAAATTATTTGAACAGTTATTCCA
ATTATTATTCTATTAATTATTTGTTTTCCATCATTAAAAATTTTATATTT
>FJ477983
GGCAGAATAAGTGCATTGAACTTAAGATTCAAATATAAAGTATTTTAAACTTTTATTAAAATTAATAAATTAATATAAAA
TAAAACAAAATATAACAAAATATATTTATTAAAATTTAATTTATTAAAATTCCCCCACTTAATTCATATTAATTTAAAAT
AAATTAATAACAATTTTTAATAAAATAAATAATTAATTTTATTTTTATATTGAATTTTTAATTCAATCTTAAAGATTTAA
TCTTTTTATTAAAATTAATAAATTAATATAAAATAAAACAAAATATAACAGAATATATTATTAAAATTTAATTTATTAAA
ATTTCCACATGATTCATATTTATATTTCAAGAATCAAATTCATATTATGCTGATAATTTAATTTCATTTCATAATATAGT
TATAATAATCATTATTATAATTTCAACATTAACTGTATATATTATTTTAGATTTATTTATAAATAAATTTTCAAATTTAT
TTTTATTAAAAAATCATAATATTGAAATTATTTGAACAGTTATTCCAATTATTATTCTATTAATTATTTGTTTTCCATCA
TTAAAAATTTTATATTTAATTGATGAAATTGTAAA
>FJ477984
GGCAGAATAAGTGCATTGAACTTAAGATTCAAATATAAAGTATTTTTAAACTTTTATTAAAATTAATAAATTAATATAAA
ATAAAACAAAATATAACAAAATATATTTATTAAAATTTAATTTATTAAAATTCCCCACTTAATTCATATTAATTTAAAAA
TAAATTAATAACAATTTTAATAAAATAAATAATTAATTTATTTTTATATTGAATTTTTAATTCAATCTTAAAGATTTAAT
CTTTTTATTAAAATTAATAAATTAATATAAAATAAAACAAAATATAATAGAATATATTTATTAAAATTTAATTTATTAAA
ATTTCCACATGATTCATATTTATATTTCAAGAATCAAATTCATATTATGCTGATAATTTAATTTCATTTCATAATATAGT
TATAATAATCATTATTATAATTTCAACATTAACTGTATATATTATTTTAGATTTATTTATAAATAAATTTTCAAATTTAT
TTTTATTAAAAAATCATAATATTGAAATTATTTGAACAGTTATTCCAATTATTATTCTATTAATTATTTGTTTTCCATCA
TTAAAAATTTTATATTT
>FJ477985
GGCAGAATAAGTGCATTGAACTTAAGATTCAAATATAAAGTATTTTTAAACTTTTATTAAAATTAATAAATTAATATAAA
ATAAAACAAAATATAACAAAATATATTTATTAAAATTTAATTTATTAAAATTCCCCACTTAATTCATATTAATTTAAAAA
TAAATTAATAACAATTTTAATAAAATAAATAATTAATTTTATTTTTATATTGAATTTTTAATTCAATCTTAAAGATTTAA
TCTTTTTATTAAAATTAATAAATTAATATAAAATAAAACAAAATATAACAGAATATATTTATTAAAATTTAATTTATTAA
AATTTCCACATGATTCATATTTATATTTCAAGAATCAAATTCATATTATGCTGATAATTTAATTTCATTTCATAATATAG
TTATAATAATCATTATTATAATTTCAACATTAACTGTATATATTATTTTAGATTTATTTATAAATAAATTTTCAAATTTA
TTTTTATTAAAAAATCATAATATTGAAATTATTTGAACAGTTATTCCAATTATTATTCTATTAATTATTTGTTTTCCATC
ATTAAAAATTTTATATTT
>FJ477986
GGCAGAATAAGTGCATTGAACTTAAGATTCAAATATAAAGTATTTTTAAACTTTTATTAAAATTAATAAATTAATATAAA
ATAAAACAAAATATAATAGAATATATTTATTAAAATTTAATTTATTAAAATTCCCCACTTAATTCATATTAATTTAAAAA
TAAATTAATAACAATTTTAATAAAATAAATAATTAATTTTATTTTTATATTGAATTTTTAATTCAATCTTAAAGATTTAA
TCTTTTTATTAAAATTAATAAATTAATATAAAATAAAACAAAATATAACAGAATATATTTATTAAAATTTAATTTATTAA
AATTTCCACATGATTCATATTTATATTTCAAGAATCAAATTCATATTATGCTGATAATTTAATTTCATTTCATAATATAG
TTATAATAATCATTATTATAATTTCAACATTAACTGTATATATTATTTTAGATTTATTTATAAATAAATTTTCAAATTTA
TTTTTATTAAAAAATCATAATATTGAAATTATTTGAACAGTTATTCCAATTATTATTCTATTAATTATTTGTTTTCCATC
ATTAAAAATTTTATATTTAATTGATGAAATTGTAAA
>FJ477987
GGCAGAATAAGTGCATTGAACTTAAGATTCAAATATAAAGTATTTTTAAACTTTTATTAAAATTAATAAATTAATATAAA
ATAAAACAAAATATAACAAATATATTTATTAAAATTTAATTTATTAAAATTCCCCACTTAATTCATATTAATTTAAAAAT
AAATTAATAACAATTTTAATAAAATAAATAATTAATTTTATTTTTATATTGAATTTTTAATTCAATCTTAAAGATTTAAT
CTTTTTATTAAAATTAATAAATTAATATAAAATAAAACAAAATATAACAGAATATATTTATTAAAATTTAATTTATTAAA
ATTCCCACTTAATTCATATTAATTTAAAAATAAATTAATAACAATTTTAATAAAATAAATAATTAATTTTATTTTTATAT
TGAATTTTTAATTCAATCTTAAAGATTTAATCTTTTTATTAAAATTAATAAATTAATATAAAATAAAACAAAATATAACA
GAATATATTTATTAAAATTTAATTTATTAAAATTTCCACATGATTCATATTTATATTTCAAGAATCAAATTCATATTATG
CTGATAATTTAATTTCATTTCATAATATAGTTATAATAATCATTATTATAATTTCAACATTAACTGTATATATTATTTTA
GATTTATTTATAAATAAATTTTCAAATTTATTTTTATTAAAAAATCATAATATTGAAATTATTTGAACAGTTATTCCAAT
TATTATTCTATTAATTATTTGTTTTCCATCATTAAAAATTTTATATTTAATTGATGAAATTGTAAA
>FJ477988
GGCAGAATAAGTGCATTGAACTTAAGATTCAAATATAAAGTATTTTTAAACTTTTATTAAAATTAATAAATTAATATAAA
ATAAAACAAAATATAACATATTTATTAAAATTTAATTTATTAAAATTCCCACTTAATTCATATTAATTTAAAAATAAATT
AATAACAATTTTAATAAAATAAATAATAATTAATTTTATTTTTATATTGAATTTTTAATTCAATCTTAAAGATTTAATCT
TTTTATTAAAATTAATAAATTAATATAAAATAAAACAAAATATAACAGAATATATTTATTAAAATTTAATTTATTAAAAT
TTCCACATGATTCATATTTATATTTCAAGAA
>FJ477989
GGCAGAATAAGTGCATTGAACTTAAGATTCAAATATAAAGTATTTTTTAAACTTTTATTAAAATTAATAAATTAATATAA
AATAAAACAAAATATAACAGAATATATTTATTAAAATTTAATTTATTAAAATTCCCCACTTATTCATATTAATTTAAAAA
TAAATTAATAACAATTTTAATAAAATAAATAATTAATTTTATTTTTATATTGAATTTTTAATTCAATCTTAAAGATTTAA
TCTTTTTATTAAAATTAATAAATTAATATATAAAATAAAACAAAATATAACAGAATATATTTATTTAAATTTAATTTATT
AAAATTCCCCACTTAATTCATATTAATTTAAAAATAAATTAATAACAATTTTAATAAAATAAATAATTAATTTTATTTTT
ATATTGAATTTTTAATTCAATCTTAAAGATTTAATCTTTTTATTAAAATTAATAAATTAATATAAAATAAAACAAAATAT
AACAGAATATATTTATTAAAATTTAATTTATTAAAATTTCCACATGATTCATATTTATATTTCAAGAATCAAATTCATAT
TATGCTGATAATTTAATTTCATTTCATAATATAGTTATAATAATCATTATTATAATTTCAACATTAACTGTATACATTAT
TTTAGATTTATTTATAAATAAATTTTCAAATTTATTTTTATTAAAAAATCATAATATTGAAATTATTTGAACAGTTATTC
CAATTATTATTCTATTAATTATTTGTTTTCCATCATTAAAAATTTTATATTTAATTGATGAAATTGTAAA
>FJ477990
GGCAGAATAAGTGCATTGAACTTAAGATTCAAATATAAAGTATTTTTAAACTTTTATTAAAATTAATAAATTAATATAAA
ATAAAACAAATATATTTATTAAAATTTAATTTATTAAAATTCCCCACTTAATTCATATTAATTTAAAAATAAATTAATAA
CAATTTTAATAAAATAAATAATTAATTTTATTTTTATATTGAATTTTTAATTCAATCTTAAAGATTTAATCTTTTTATTA
AAATTAATAAATTAATATAAAATAAAACAAAATATAACAGAATATATTTATTAAAATTTAATTTATTAAAATTCCCCACT
TAATTCATATTAATTTAAAAATAAATTATAACAATTTTAATAAAATAAATAATTAATTTTATTTTTATATTGAATTTTTA
ATTCAATCTTAAAGATTTAATCTTTTTATTAAAATTAATAAATTAATATAAAATAAAACAAAATATAACAGAATATATTT
ATTAAAATTTAATTTATTAAAATTTCCACATGATTCATATTTATATTTCAAGAATCAAATTCATATTATGCTGATAATTT
AATTTCATTTCATAATATAGTTATAATAATCATTATTATAATTTCAACATTAACTGTATACATTATTTTAGATTTATTTA
TAAATAAATTCTCAAATTTATTTTTATTAAAAAATCATAATATTGAAATTATTTGAACAGTTATTCCAATTATTATTCTA
TTAATTATTTGTTTTCCATCATTAAAAATTTTATATTTAATTGATGAAATTG
>FJ477991
GGCAGAATAAGTGCATTGAACTTAAGATTCAAATATAAAGTATTTTTAAACTTTTATTAAAATTAATAAATTAATATAAA
ATAAAACAAAATATAACAGAATATATTTATTAAAATTCCCCACTTAATTCATATTAATTTAAAAATAAATTAATAACAAT
TTTAATAAAATAAATAATTAATTTTATTTTTATATTGAATTTTTAATTCAATCTTAAAGATTTAATCTTTTTATTAAAAT
TAATAAATTAATATAAAATAAAACAAAATATAACAGAATATATTTATTAAAATTTAATTTATTAAAATTCCACTTAATTC
ATATTAATTTAAAAATAAATTTAATAACAATTTTAATAAAATAAATAATTAATTTTATTTTTATATTGAATTTTTAATTC
AATCTTAAAGATTTAATCTTTTTATTAAAATTAATAAATTAATATAAAATAAAACAAAATATAACAGAATATATTTATTA
AAATTTAATTTATTAAAATTTCCACATGATTCATATTTATATTTCAAGAATCAAATTCATATTATGCTGATAATTTAATT
TCATTTCATAATATAGTTATAATAATCATTATTATAATTTCAACATTAACTGTATACATTATTTTAGATTTATTTATAAA
TAAATTTTCAAATTTATTTTTATTAAAAAATCATAATATTGAAATTATTTGAACAGTTATTCCAATTATTATTCTATTAA
TTATTTGTTTTCCATCATTAAAAATTTTATATTTAATTGATGAAATTGTAAA
>FJ477992
GGCAGAATAAGTGCATTGAACTTAAGATTCAAATATAAAGTATTTTTAAACTTTTATTAAAATTAATAAATTAATATAAA
ATAAAATAAAATATAACAAAATATATTTATTAAAACTTAATTTATTAAAATTTCCCACTTAATTCATATTAATTTAAAAA
TAAATTAATAACAATTTTTAATAAAATAAATAATAATTAATTTATTTTTATATTGAATTTTAAATTCAATCTTAAAGATT
TAATCTTTTTATTAAAATTAATAAATTAATATAAAATAAAATAAAATATAACAGAATATATTTATTAAAACTTAATTTAT
TAAAATTTCCACATGATTTATATTTATATTTCAAGAATCAAATTCATATTATGCTGATAATTTAATTTCATTTCATAATA
TAGTTATAATAATCATTATTATAATTTCAACATTAACTGTATATATTATTTTAGATTTATTTATAAATAAATTTTCAAAT
CTATTTTTATTAAAAAATCATAATATTGAAATTATTTGAACAGTTATTCCAATTATTATTCTATTAATTATTTGTTTTCC
ATCATTAAAAATTTTATATTTAATTGATGAAATTGTAAA
>FJ477993
GGCAGAATAAGTGCATTGAACTTAAGATTCAAATATAAAGTATTTTTAAACTTTTATTAAAATTAATAAATTAATATAAA
ATAAAATAAAATATAACAGAATATATTTATTAAAAAACTTAATTTATTAAAATTTCCCACTTAATTCATATTAATTTAAA
AATAAATTAATAACAATTTTTAATAAAATAAATAATAATTAATTTATTTTTATATTGAATTTTAAATTCAATCTTAAAGA
TTTAATCTTTTTATTAAAATTAATAAATTAATATAAAATAAAATAAAATATAACAGAATATATTTATTAAAACTTAATTT
ATTAAAATTTCCACATGATTTATATTTATATTTCAAGAATCAAATTCATATTATGCTGATAATTTAATTTCATTTCATAA
TATAGTTATAATAATCATTATTATAATTTCAACATTAACTGTATATATTATTTTAGATTTATTTATAAATAAATTTTCAA
ATCTATTTTTATTAAAAAATCATAATATTGAAATTATTTGAACAGTTATTCCAATTATTATTCTATTAATTATTTGTTTT
CCATCATTAAAAATTTTATATTTAATTGATGAAATTGTAAA
>FJ477994
GGCAGAATAAGTGCATTGAACTTAAGATTCAAATATAAAGTATTTTTAAACTTTTATTAAAATTAATAAATTAATATAAA
ATAAAATAAATTATAACAGAATATATTTATTAAAACTTAATTTATTAAAATTTCCCACTTAATTCATATTAATTTAAAAA
TAAATTAAATAACAATTTTTAATAAAATAAATAATAATTAATTTATTTTTATATTGAATTTTAAATTCAATCTTAAAGAT
TTAATCTTTTTATTAAAATTAATAAATTAATATAAAATAAAATAAAATATAACAGAATATATTTATTAAAACTTAATTTA
TTAAAATTTCCACATGATTTATATTTATATTTCAAGAATCAAATTCATATTATGCTGATAATTTAATTTCATTTCATAAT
ATAGTTATAATAATCATTATTATAATTTCAACATTAACTGTATATATTATTTTAGATTTATTTATAAATAAATTTTCAAA
TCTATTTTTATTAAAAAATCATAATATTGAAATTATTTGAACAGTTATTCCAATTATTATTCTATTAATTATTTGTTTTC
CATCATTAAAAATTTTATATTTAATTGATGAAATTGTAAA
>FJ477995
GGCAGAATAAGTGCATTGAACTTAAGATTCAAATATAAAGTATTTTTAAACTTTTATTAAAATTAATAAATTAATATAAA
ATAAAATAAAATATAACAAAATATATTTATTAAAACTTAATTTATTAAAATTTCCCACTTAATTCATATTAATTTAAAAA
TAAATTAAATAACAATTTTTAATAAAATAAATAATAATTTTTATTTTTATATTGAATTTTAAATTCAATCTTAAAGATTT
AATCTTTTTATTAAAATTAATAAATTAATATAAAATAAAATAAAATATAACAGAATATATTTATTAAAACTTAATTTATT
AAAATTTCCACATGATTTATATTTATATTTCAAGAATCAAATTCATATTATGCTGATAATTTAATTTCATTTCATAATAT
AGTTATAATAATCATTATTATAATTTCAACATTAACTGTATATATTATTTTAGATTTATTTATAAATAAATTTTCAAATC
TATTTTTATTAAAAAATCATAATATTGAAATTATTTGAACAGTTATTCCAATTATTATTCTATTAATTATTTGTTTTCCA
TCATTAAAAATTTTATATTTAATTGATGAAATTGTAAA
>FJ477996
GGCAGAATAAGTGCATTGAACTTAAGATTCAAATATAAAGTATTTTTAAACTTTTATTAAAATTAATAAATTAATATAAA
ATAAAATAAAATATAACAGAATATATTTATTAAAACTTAATTTATTAAAATTTCCCACTTAATTCATATTAATTTAAAAA
TAAATTAAATAACAATTTTTAATAAAATAAATAATAATTAATTTATTTTTATATTGAATTTTAAATTCAATCTTAAAGAT
TTAATCTTTTTATTAAAATTAATAAATTAATATAAAATAAAATAAAATATAACAAAATATATTTATTAAAATTTCCCACT
TAATTCATATTAATTTAAAAATAAATTAAATAACAATTTTTAATAAAATAAATAATAATTAATTTATTTTTATATTGAAT
TTTAAATTCAATCTTAAAGATTTAATCTTTTTATTAAAATTAATAAATTAATATAAAATAAAATAAAATATAACAGAATA
TATTTATTAAAACTTAATTTATTAAAATTTCCACATGATTTATATTTATATTTCAAGAATCAAATTCATATTATGCTGAT
AATTTAATTTCATTTCATAATATAGTTATAATAATCATTATTATAATTTCAACATTAACTGTATATATTATTTTAGATTT
ATTTATAAATAAATTTTCAAATCTATTTTTATTAAAAAATCATAATATTGAAATTATTTGAACAGTTATTCCAATTATTA
TTCTATTAATTATTTGTTTTCCATCATTAAAAATTTTATATTTAATTGATGAAATTGTAAA
>FJ477997
GGCAGAATAAGTGCATTGAACTTAAGATTCAAATATAAAGTATTTTTAAACTTTTATTAAAATTAATAAATTAATATAAA
ATAAAATATAACAGAATATATTTATTAAAACTTAATTTATTAAAATTTCCCACTTAATTCATATTAATTTAAAAATAAAT
TAAATAACAATTTTTAATAAAATAAATAATAATTAATTTATTTTTATATTGAATTTTAAATTCAATCTTAAAGATTTAAT
CTTTTTATTAAAATTAATAAATTAATATAAAATAAAATAAAATATAACAAAATATATTTATTAAAACTTAATTTATTAAA
ATTTCCACATGATTTATATTTATATTTCAAGAATCAAATTCATATTATGCTGATAATTTAATTTCATTTCATAATATAGT
TATAATAATCATTATTATAATTTCAACATTAACTGTATATATTATTTTAGATTTATTTATAAATAAATTTTCAAATCTAT
TTTTATTAAAAAATCATAATATTGAAATTATTTGAACAGTTATTCCAATTATTATTCTATTAATTATTTGTTTTCCATCA
TTAAAAATTTTATATTT
>FJ477998
GGCAGAATAAGTGCATTGAACTTAAGATTCAAATATAAAGTATTTTTAAACTTTTATTAAAATTAATATAAAATTTAATA
AAATATATTTATAAAAAATTTAATTTATTAAAATTTCCAACTTAATTCATATTAATTTTAAAATAAATTAAATAACAATT
TTTAATAAAATAAATAATTAATTTTATTTTTATATTGAATTTTTAATTCAATCTTAAAGATTTAATCTTTTTATTAAAAT
TAATAAATTAATATAAAATAAAACAAAATATAACAGAATATATTTATTAAAATTTAATTTATTAAAATTCCCCCCTTAAT
TCATATTAATTTAAAATAAATTAATAACAATTTTTAATAAAATAAATAATTAATTTTATTTTTATATTGAATTTTTAATT
CAATCTTAAAGATTTAATCTTTTTATTAAAATTAATAAATTAATATAAAATAAAACAAAATATAACAGAATATATTTATT
AAAATTTAATTTATTAAAATTTCCACATGATTTATATTTATATTTCAAGAATCAAATTCATATTATGCTGATAATTTAAT
TTCATTTCATAATATAGTTATAATAATCATTATTATAATTTCAACATTAACTGTATATATTATTTTAGATTTATTTATAA
ATAAATTTTCAAATTTATTTTTATTAAAAAATCATAATATTGAAATTATTTGAACAGTTATTCCAATTATTATTCTATTA
ATTATTTGTTTTCCATCATTAAAAATTTTATATTTAATTGATGAAATTGTAAA
>FJ477999
GGCAGAATAAGTGCATTGAACTTAAGATTCAAATATAAAGTATTTTTAAACTTTTATTAAAATTAATATAAAATTTAATA
AAATATATTTATAAAAAATTTAATTTATTAAAATTTCCAACTTAATTCATATTAATTTAAAATAAATTAATAACAATTTT
TAATAAAATAAATAATTAATTTTATTTTTATATTGAATTTTTAATTCAATCTTAAAGATTTAATCTTTTTATTAAAATTA
ATAAATTAATATAAAATAAAACAAAATATAACAGAATATATTTATTAAAATTTAATTTATTAAAATTCCCCCCCCCCACT
TAATTCATATTAATTTAAAATAAATTAATAACAATTTTTAATAAAATAAATAATTAATTTTATTTTTATATTGAATTTTT
AATTCAATCTTAAAGATTTAATCTTTTTATTAAAATTAATAAATTAATATAAAATAAAACAAAATATAACAGAATATATT
TATTAAAATTTAATTTATTAAAATTTCCACATGATTTATATTTATATTTCAAGAATCAAATTCATATTATGCTGATAATT
TAATTTCATTTCATAATATAGTTATAATAATCATTATTATAATTTCAACATTAACTGTATATATTATTTTAGATTTATTT
ATAAATAAATTTTCAAATTTATTTTTATTAAAAAATCATAATATTGAAATTATTTGAACAGTTATTCCAATTATTATTCT
ATTAATTATTTGTTTTCCATCATTAAAAATTTTATATTTAATTGATGAAATTGTAAA
>FJ478000
GGCAGAATAAGTGCATTGAACTTAAGATTCAAATATAAAGTATTTTTAAACTTTTATTAAAATTAATATAAAATTTAATA
AAATATATTTATAAAAAATTTAATTTATTAAAATTTCCAACTTAATTCATATTAATTTTAAAATAAATTAAATAACAATT
TTTAATAAAATAAATAATTAATTTTATTTTTATATTGAATTTTAAATTCAATCTTAAAGATTTAATCTTTTTATTAAAAT
TAATAAATTAATATAAAATAAAACAAAATATAACAGAATATATTTATTAAAATTTAATTTATTAAAATTCCCCCCACTTA
ATTCATATTAATTTAAAATAAATTAATAACAATTTTTAATAAAATAAATAATTAATTTTATTTTTATATTGAATTTTTAA
TTCAATCTTAAAGATTTAATCTTTTTATTAAAATTAATAAATTAATATAAAATAAAACAAAATATAACAGAATATATTTA
TTAAAATTTAATTTATTAAAATTTCCACATGATTTATATTTATATTTCAAGAATCAAATTCATATTATGCTGATAATTTA
ATTTCATTTCATAATATAGTTATAATAATCATTATTATAATTTCAACATTAACTGTATATATTATTTTAGATTTATTTAT
AAATAAATTTTCAAATTTATTTTTATTAAAAAATCATAATATTGAAATTATTTGAACAGTTATTCCAATTATTATTCTAT
TAATTATTTGTTTTCCATCATTAAAAATTTTATATTTAATTGATGAAATTGTAAA
>FJ478001
GGCAGAATAAGTGCATTGAACTTAAGATTCAAATATAAAGTATTTTTAAACTTTTATTAAAATTAATATAAAATTTAATA
AAATATATTTATAAAAAATTTAATTTATTAAAATTTCCAACTTAATTCATATTAATTTTAAAATAAATTAAATAACAATT
TTTAATAAAATAAATAATTAATTTTATTTTTATATTGAATTTTAAATTCAATCTTAAAGATTTAATCTTTTTATTAAAAT
TAATAAATTAATATAAAATAAAACAAAATAAACAGAATATATTTATTAAAATTTAATTTATTAAAATTCCCCCCCCCACT
TAATTCATATTAATTTAAAATAAATTAATAACAATTTTTAATAAAATAAATAATTAATTTTATTTTTATATTGAATTTTT
AATTCAATCTTAAAGATTTAATCTTTTTATTAAAATTAATAAATTAATATAAAATAAAACAAAATATAACAGAATATATT
TATTAAAATTTAATTTATTAAAATTTCCACATGATTTATATTTATATTTCAAGAATCAAATTCATATTATGCTGATAATT
TAATTTCATTTCATAATATAGTTATAATAATCATTATTATAATTTCAACATTAACTGTATATATTATTTTAGATTTATTT
ATAAATAAATTTTCAAATTTATTTTTATTAAAAAATCATAATATTGAAATTATTTGAACAGTTATTCCAATTATTATTCT
ATTAATTATTTGTTTTCCATCATTAAAAATTTTATATTTAATTGATGAAATTGTAAA
>FJ478002
GGCAGAATAAGTGCATTGAACTTAAGATTCAAATATAAAGTATTTTTAAACTTTTATTAAAATTAATATAAAATTTAATA
AAATATATTTATAAAAAATTTAATTTATTAAAATTTCCAACTTAATTCATATTAATTTTAAAATAAATTAAATAACAATT
TTTAATAAAATAAATAATTAATTTTATTTTTATATTGAATTTTAAATTCAATCTTAAAGATTTAATCTTTTTATTAAAAT
TAATAAATTAATATAAAATAAAACAAAATATAACAGAATATATTTATTAATTTAATTTATTAAAATTCCCCCACCCACTT
AATTCATATTAATTTAAAATAAATTAATAACAATTTTTAATAAAATAAATAATTAATTTTATTTTTATATTGAATTTTTA
ATTCAATCTTAAAGATTTAATCTTTTTATTAAAATTAATAAATTAATATAAAATAAAACAAAATATAACAAAATATATTT
ATTAAAATTTAATTTATTAAAATTTCCACATGATTTATATTTATATTTCAAGAATCAAATTCATATTATGCTGATAATTT
AATTTCATTTCATAATATAGTTATAATAATCATTATTATAATTTCAACATTAACTGTATATATTATTTTAGATTTATTTA
TAAATAAATTTTCAAATTTATTTTTATTAAAAAATCATAATATTGAAATTATTTGAACAGTTATTCCAATTATTATTCTA
TTAATTATTTGTTTTCCATCATTAAAAATTTTATATTTAATTGATGAAATTGTAAA
>FJ478003
GGCAGAATAAGTGCATTGAACTTAAGATTCAAATATAAAGTATTTTTAAACTTTTATTAAAATTAATATAAAATTTAATA
AAATATATTTATAAAAAATTTAATTTATTAAAATTTCCAACTTAATTCATATTAATTTTAAAATAAATTAAATAACAATT
TTTAATAAAATAAATAATTAATTTTATTTTTATATTGAATTTTAAATTCAATCTTAAAGATTTAATCTTTTTATTAAAAT
TAATAAATTAATATAAAATAAAACAAAATATAACAGAATATATTTATTAAAATTTAATTTATTAAAATTCCCCCCCCCCA
CTTAATTCATATTAATTTAAAATAAATTAATAACAATTTTTAATAAAATAAATAATTAATTTTATTTTTATATTGAATTT
TTAATTCAATCTTAAAGATTTAATCTTTTTATTAAAATTAATAAATTAATATAAAATAAAACAAAATATAACAGAATATA
TTTATTAAAATTTAATTTATTAAAATTTCCACATGATTTATATTTATATTTCAAGAATCAAATTCATATTATGCTGATAA
TTTAATTTCATTTCATAATATAGTTATAATAATCATTATTATAATTTCAACATTAACTGTATATATTATTTTAGATTTAT
TTATAAATAAATTTTCAAATTTATTTTTATTAAAAAATCATAATATTGAAATTATTTGAACAGTTATTCCAATTATTATT
CTATTAATTATTTGTTTTCCATCATTAAAAATTTTATATTTAATTGATGAAATTGTAAA
>FJ478004
GGCAGAATAAGTGCATTGAACTTAAGATTCAAATATAAAGTATTTTTAAACTTTTATTAAAATTAATAAATTAATATAAA
ATATGAATTATATTTATTAAAATTTAATTATTAAAATTTCCCACTTAATTCATTTTAATTTAAAAATAAATTAAATAACA
ATTTTTAATAAAATAAATAATTAATTTTATTTTTATATTGAATTTTAAATTCAATCTTAAAGATTTAATCTTTTTATTAA
AATTAATAAATTAATATAAAAAATAAAACAAAATATAACAAAATATATTTATTAAAATTTAATTTATTAAAATTTCCACA
TGATTCATATTTATATTTCAAGAATCAAATTCATATTATGCTGATAATTTAATTTCATTTCATAATATAGTTATAATAAT
CATTATTATAATTTCAACATTAACTGTATATATTATTTTAGATTTATTTATAAACAAATTTTCAAATTTATTTTTATTAA
AAAATCATAATATTGAAATTATTTGAACAGTTATTCCAATTATTATTCTATTAATAATTTGTTTTCCATCATTAAAAATT
TTATATTT
>FJ478005
GGCAGAATAAGTGCATTGAACTTAAGATTCAAATATAAAGTATTTTTAAACTTTTATTAAAATTAATAAATTAATATAAA
ATATGAATTATATTTATTAAAATTTAATTTATTAAAATTTCCCACTTAATTCATTTTAATTTAAAAATAAATTAAATAAC
AATTTTTAATAAAATAAATAATTAATTTTATTTTTATATTGAATTTTAAATTCAATCTTAAAGATTTAATCTTTTTATTA
AAATTAATAAATTAATATAAAAAATAAAACAAAATATAACAAAATATATTTATTAAAATTTAATTTATTAAAATTTCCCA
CTTAATTCATTTTAATTTAAAAATAAATTAAATAACAATTTTTAATAAAATAAATAATTAATTTTATTTTTATATTGAAT
TTTAAATTCAATCTTAAAGATTTAATCTTTTTATTAAAATTAATAAATTAATATAAAAAATAAAACAAAATATAACAAAA
TATATTTATTAAAATTTAATTTATTAAAATTTCCACATGATTCATATTTATATTTCAAGAATCAAATTCATATTATGCTG
ATAATTTAATTTCATTTCATAATATAGTTATAATAATCATTATTATAATTTCAACATTAACTGTATATATTATTTTAGAT
TTATTTATAAACAAATTTTCAAATTTATTTTTATTAAAAAATCATAATATTGAAATTATTTGAACAGTTATTCCAATTAT
TATTCTATTAATTATTTGTTTTCCATCATTAAAAATTTTATATTT
>FJ478006
GGCAGAATAAGTGCATTGAACTTAAGATTCAAATATAAAGTATTTTTTAACTTTTATTAAAATTAATAAATTAATATAAA
ATATAAATTATATTTATTAAAATTTAATTTATTAAAATTTCCCACTTAATTCATTTTAATTTAAAAATAAATTAAATAAC
AATTTTTAATAAAATAAATAATTAATTTTATTTTTATATTGAATTTTAAATTCAATCTTAAAGATTTAATCTTTTTATTA
AAATTAATAAATTAATATAAAAAATAAAACAAAATATAACAAAATATATTTATTAAAATTTAATTTATTAAAATTTCCCA
CTTAATTCATTTTAATTTAAAAATAAATTAAATAACAATTTTTAATAAAATAAATAATTAATTTTATTTTTATATTGAAT
TTTAAATTCAATCTTAAAGATTTAATCTTTTTATTAAAATTAATAAATTAATATAAAAAATAAAACAAAATATAACAAAA
TATATTTATTAAAATTTAATTTATTAAAATTTCCACATGATTCATATTTATATTTCAAGAATCAAATTCATATTATGCTG
ATAATTTAATTTCATTTCATAATATAGTTATAATAATCATTATTATAATTTCAACATTAACTGTATATATTATTTTAGAT
TTATTTATAAATAAATTTTCAAATTTATTTTTATTAAAAAATCATAATATTGAAATTATTTGAACAGTTATTCCAATTAT
TATTCTATTAATTATTTGTTTTCCATCATTAAAAATTTTATATTT
>FJ478007
GGCAGAATAAGTGCATTGAACTTAAGATTCAAATATAAAGTATTTTTTAACTTTTATTAAAATTAATAAATTAATATAAA
ATATAAATTATATTTATTAAAATTTAATTTATTTAAATTTCCCACTTAATTCATTTTAATTTAAAAATAAATTAAATAAC
AATTTTTAATAAAATAAATAATTAATTTTATTTTTATATTGAATTTTAAATTCAATCTTAAAGATTTAATCTTTTTATTA
AAATTAATAAATTAATATAAAAAATAAAACAAAATATAACAAAATATATTTATTAAAATTTAATTTATTAAAATTTCCCA
CTTAATTCATTTTAATTTAAAAATAAATTAAATAACAATTTTTAATAAAATAAATAATTAATTTTATTTTTATATTGAAT
TTTAAATTCAATCTTAAAGATTTAATCTTTTTATTAAAATTAATAAATTAATATAAAAAATAAAACAAAATATAACAAAA
TATATTTATTAAAATTTAATTTATTAAAATTTCCACATGATTCATATTTATATTTCAAGAATCAAATTCATATTATGCTG
ATAATTTAATTTCATTTCATAATATAGTTATAATAATCATTATTATAATTTCAACATTAACTGTATATATTATTTTAGAT
TTATTTATAAACAAATTTTCAAATTTATTTTTATTAAAAAATCATAATATTGAAATTATTTGAACAGTTATTCCAATTAT
TATTCTATTAATTATTTGTTTTCCATCATTAAAAATTTTATATTT
>FJ478008
GGCAGAATAAGTGCATTGAACTTAAGATTCAAATATAAAGTATTTTTTAACTTTTATTAAAATTAATAAATTAATATAAA
ATATAAATTATATTTATTAAAATTTAATTTATTAAAATTTCCCACTTAATTCATTTTAATTTAAAAATAAATTAAATAAC
AATTTTTAATAAAATAAATAATTAATTTTATTTTTATATTGAATTTTAAATTCAATCTTAAAGATTTAATCTTTTTATTA
AAATTAATAAATTAATATAAAAAATAAAACAAAATATAACAAAATATATTTATTAAAATTTAATTTATTAAAATTTCCAC
ATGATTCATATTTATATTTCAAGAATCAAATTCATATTATGCTGATAATTTAATTTCATTTCATAATATAGTTATAATAA
TCATTATTATAATTTCAACATTAACTGTATATATTATTTTAGATTTATTTATAAATAAATTTTCAAATTTATTTTTATTA
AAAAATCATAATATTGAAATTATTTGAACAGTTATTCCAATTATTATTCTATTAATTATTTGTTTTCCATCATTAAAAAT
TTTATATTT
>FJ478009
GGCAGAATAAGTGCATTGAACTTAAGATTCAAATATAAAGTATTTTTAAACTTTTATTAAAATTAATAAATTAATATAAA
ATAAAACAAAATATAACAGAATATATTTATTAAAATTTAATTTATTAAAATTCCCCACTTAATTCATATTAATTTAAAAA
TAAATTAATAACAATTTTAATAAAATAAATAATTAATTTTATTTTTATATTGAATTTTTAATTCAATCTTAAAGATTTAA
TCTTTTTATTAAAATTAATAAATTAATATAAAATAAAACAAAATATAACAGAATATATTTATTAAAATTTAATTTATTAA
AATTCCCCACTTAATTCATATTAATTTAAAAATAAATTAATAACAATTTTAATAAAATAAATAATTAATTTTATTTTTAT
ATTGAATTTTTAATTCAATCTTAAAGATTTAATCTTTTTATTAAAATTAATAAATTAATATAAAATAAAACAAAATATAA
CAGAATATATTTATTAAAATTTAATTTATTAAANNNNNNNNNNNNNNNNNNNNNNNNNNNNNNNNNNNNNNNNNNNNNNN
NNNNNNNNNNNNNNNNNNNNNNNNNNNNNNNNNNNNNNNNNNNNNNNNNNNCAATCTTAAAGATTTAATCTTTTTATTAA
AATTAATAAATTAATATAAAATAAAACAAAATATAACAGAATATATTTATTAAAATTTAATTTATTAAAATTCCCCACTT
AATTCATATTAATTTAAAAATAAATTAATAACAATTTTAATAAAATAAATAATTAATTTTATTTTTATATTGAATTTTTA
ATTCAATCTTAAAGATTTAATCTTTTTATTAAAATTAATAAATTAATATAAAATAAAACAAAATATAACAGAATATATTT
ATTAAAATTTAATTTATTAAAATTTCCACATGATTCATATTTATATTTCAAGAATCAAATTCATATTATGCTGATAATTT
AATTTCATTTCATAATATAGTTATAATAATCATTATTATAATTTCAACATTAACTGTATATATTATTTTAGATTTATTTA
TAAATAAATTTTCAAATTTATTTTTATTAAAAAATCATAATATTGAAATTATTTGAACAGTTATTCCAATTATTATTCTA
TTAATTATTTGTTTTCCATCATTAAAAATTTTATATTTAA
>FJ478010
GGCAGAATAAGTGCATTGAACTTAAGATTCAAATATAAAGTATTTTTAAACTTTTATTAAAATTTCCCCACTTAATTCAT
ATTAATTTAAAAATAAATTAATAACAATTTTTAATAAAATAAATAATTAATTTTATTTTTATATTGAATTTTAAATTCAA
TCTTAAAGATTTAATCTTTTTATTAAAATTAATAAATTAATATAAAATAAAACAAAATATAACAGAATATATTTATTAAA
ATTTAATTTATTAAAATTTCCACATGATTTATATTTATATTTCAAGAATCAAATTCATATTATGCTGATAATTTAATTTC
ATTTCATAATATAGTTATAATAATTATTATTATAATTTCAACATTAACTGTATATATTATTTTAGATTTATTTATAAACA
AATTCTCAAATTTATTTTTATTAAAAAATCATAATATTGAAATTATTTGAACAATTATTCCAATTATTATTCTATTAATT
ATTTGTTTTCCATCATTAAAAATTTTATATTTAATTGATGAAATTGTA
>FJ824582
GTATTTTTAAACTTTTATTAAAATTTCCCCACTTAATTCATATTAATTTAAAAATAAATTAATAACAATTTTTAATAAAA
TAAATAATTAATTTTATTTTTATATTGAATTTTAAATTCAATCTTAAAGATTTAATCTTTTTATTAAAATTAATAAATTA
ATATAAAATAAAACAAAATATAACAGAATATATTTATTAAAATTTAATTTATTAAAATTTCCACATGATTTATATTTATA
TTTCAAGAATCAAATTCATATTATGCTGATAATTTAATTTCATTTCATAATATAGTTATAATAATTATTATTATAATTTC
AACATTAACTGTATATATTATTTTAGATTTATTTATAAACAAATTCTCAAATTTATTTTTATTAAAAAATCATAATATTG
AAATTATTTGAACAATTATTCCAATTATTATTCTATTAATTATTTGTTTTCCATCATTAAAAATTTTATATTTAATTGAT
GAAATTGTAAATCCTTTTTTTTCAATTAAATCAATTGGTCATCAATG
>FJ824583
GTATTTTTAAACTTTTATTAAAATTTCCCACTTAATTCATATTAATTTAAAAATAAATTAATAACAATTTTTAATAAAAT
AAATAATTAATTTTATTTTTATATTGAATTTTAAATTCAATCTTAAAGATTTAATCTTTTTATTAAAATTAATAAATTAA
TATAAAATAAAACAAAATATAACAGAATATATTTATTAAAATTTAATTTATTAAAATTTCCACATGATTTATATTTATAT
TTCAAGAATCAAATTCATATTATGCTGATAATTTAATTTCATTTCATAATATAGTTATAATAATTATTATTATAATTTCA
ACATTAACTGTATATATTATTTTAGATTTATTTATAAACAAATTCTCAAATTTATTTTTATTAAAAAATCATAATATTGA
AATTATTTGAACAATTATTCCAATTATTATTCTATTAATTATTTGTTTTCCATCATTAAAAATTTTATATTTAATTGATG
AAATTGTAAATCCTTTTTTTTCAATTAAATCAATTGGTCATCAATG
>FJ824584
GTATTTTTAAACTTTTATTAAAATTTCCCACTTAATTCATATTAATTTAAAAATAAATTAATAACAATTTTTAATAAAAT
AAATAATTAATTTTATTTTTATATTGAATTTTAAATTCAATCTTAAAGATTTAATCTTTTTATTAAAATTAATAAATTAA
TATAAAATAAAACAAAATATAACAGAATATATTTATTAAAATTTAATTTATTAAAATTTCCACATGATTCATATTTATAT
TTCAAGAATCAAATTCATATTATGCTGATAATTTAATTTCATTTCATAATATAGTTATAATAATTATTATTATAATTTCA
ACATTAACTGTATATATTATTTTAGATTTATTTATAAACAAATTTTCAAATTTATTTTTATTAAAAAATCATAATATTGA
AATTATTTGAACAATTATTCCAATTATTATTCTATTAATTATTTGTTTTCCATCATTAAAAATTTTATATTTAATTGATG
AAATTGTAAATCCTTTTTTTTCAATTAAATCAATTGGTCATCAATG
>FJ824585
GTATTTTTAAACTTTTATTAAAATTTCCCACTTAATTCATATTAATTTAAAAATAAATTAATAACAATTTTTAATAAAAT
AAATAATTAATTTTATTTTTATATTGAATTTTAAATTCAATCTTAAAGATTTAATCTTTTTATTAAAATTAATAAATTAA
TATAAAATAAAACAAAATATAACAGAATATATTTATTAAAATTTAATTTATTAAAATTTCCACATGATTCATATTTATAT
TTCAAGAATCAAATTCATATTATGCTGATAATTTAATTTCATTTCATAATATAGTTATAATAATTATTATTATAATTTCA
ACATTAACTGTATATATTATTTTAGATTTATTTATAAACAAATTTTCAAATTTATTTTTATTAAAAAATCATAATATTGA
AATTATTTGAACAATTATTCCAATTATTATTCTATTAATTATTTGTTTTCCATCATTAAAAATTTTATATTTAATTGATG
AAATTGTAAATCCTTTTTTTTCAATTAAATCAATTGGTCATCAATG
>FJ824586
GTATTTTTAAACTTTTATTAAAATTTCCCACTTAATTCATATTAATTTAAAAATAAATTAATAACAATTTTAATAAAATA
AATAATTAATTTTATTTTTATATTGAATTTTAAATTCAATCTTAAAGATTTAATCTTTTTATTAAAATTAATAAATTAAT
ATAAAATAAAACAAAATATAACAGAATATATTTATTAAAATTTAATTTATTAAAATTTCCACATGATTCATATTTATATT
TCAAGAATCAAATTCATATTATGCTGATAATTTAATTTCATTTCATAATATAGTTATAATAATTATTATTATAATTTCAA
CATTAACTGTATATATTATTTTAGATTTATTTATAAACAAATTTTCAAATTTATTTTTATTAAAAAATCATAATATTGAA
ATTATTTGAACAATTATTCCAATTATTATTCTATTAATTATTTGTTTTCCATCATTAAAAATTTTATATTTAATTGATGA
AATTGTAAATCCTTTTTTTTCAATTAAATCAATTGGTCATCAATG
>FJ824587
GTATTTTTAAACTTTTATTAAAATTTCCCACTTAATTCATATTAATTTAAAAATAAATTAATAACAATTTTTAATAAAAT
AAATAATTAATTTTATTTTTATATTGAATTTTAAATTCAATCTTAAAGATTTAATCTTTTTATTAAAATTAATAAATTAA
TATAAAATAAAACAAAATATAACAAAATATATTTATTAAAATTTAATTTATTAAAATTTCCACATGATTCATATTTATAT
TTCAAGAATCAAATTCATATTATGCTGATAATTTAATTTCATTTCATAATATAGTTATAATAATTATTATTATAATTTCA
ACATTAACTGTATATATTATTTTAGATTTATTTATAAACAAATTTTCAAATTTATTTTTATTAAAAAATCATAATATTGA
AATTATTTGAACAATTATTCCAATTATTATTCTATTAATTATTTGTTTTCCATCATTAAAAATTTTATATTTAATTGATG
AAATTGTAAATCCTTTTTTTTCAATTAAATCAATTGGTCATCAATG
>FJ890929
GGCAGAATAAGTGCATTGAACTTAAGATTCAAATATAAAGTATTTTTAAACTTTTATTAAAATTAATAAATTAATATAAA
ATAAAACAAAATATAACAGAATATATTTATTAAAATTTAATTTATTAAAATTCCCCACTTAATTCATATTAATTTAAAAA
TAAATTAATAACAATTTTAATAAAATAAATAATTAATTTTATTTTTATATTGAATTTTTAATTCAATCTTAAAGATTTAA
TCTTTTATTAAAATTAATAAATTAATATAAAATAAAACAAAATATAACAGAATATATTTATTAAAATTTAATTTATTAAA
ATTCCCCAACTTAATTCATATTAATTTAAAAATAAATTAATAACAATTTTAATAAAATAAATAATTAATTTTATTTTTAT
ATTGAATTTTTAATTCAATCTTAAAGATTTAATCTTTTTATTAAAATTAATAAATTAATATAAAATAAAACAAAATATAA
CAGAATATATTTATTAAAATTTAATTTATTAAAATTTCCACATGATTCATATTTATATTTCAAGAATCAAATTCATATTA
TGCTGATAATTTAATTTCATTTCATAATATAGTTATAATAATCATTATTATAATTTCAACATTAACTGTATACATTATTT
TAGATTTATTTATAAATAAATTTTCAAATTTATTTTTATTAAAAAATCATAATATTGAAATTATTTGAACAGTTATTCCA
ATTATTATTCTATTAATTATTTGTTTTCCATCATTAAAAATTTTATATTTAATTGATGAAATTGTAAATCCTTTTTTTTC
AATTAAATCAATTGGTCATCAATGATATTG
>FJ890930
GGCAGAATAAGTGCATTGAACTTAAGATTCAAATATAAGTATTTTTAAACTTTTATTAAAATTAATAAATTAATATAAAA
TAAAACAAAATATAACAAAATATATTTATTAAAATTCCCCACTTAATTCATATTAATTTAAAAATAAATTAATAACAATT
TTAATAAAATAAATAATTAATTTATTTTTATATTGAATTTTTAATTCAATCTTAAAGATTTAATCTTTTTATTAAAATTA
ATAAATTAATATAAAATAAAACAAAATATAACAGAGAATATATTTATTAAAATTTAATTTATTAAAATTCCCACTTAATT
CATATTAATTTAAGAATAAATTAATAACAATTTTAATAAAATAAATAATTAATTTTATTTTTATATTGAATTTTTAATTC
AATCTTAAAGATTTAATCTTTTTATTAAAATTAATAAATTAATATAAAATAAAACAAAATATAACAGAATATATTTATTA
AAATTTAATTTATTAAAATTCCCCACTTAATTCATATTAATTTAAGAATAAATTAATAACAATTTTAATAAAATAAATAA
TTAATTTTATTTTTATATTGAATTTTTAATTCAATCTTAAAGATTTAATCTTTTTATTAAAATTAATAAATTAATATAAA
ATAAAACAAAATATAACAGAATATATTTATTAAAATTTAATTTATTAAAATTTCCACATGATTCATATTTATATTTCAAG
AATCAAATTCATATTATGCTGATAATTTAATTTCATTTCATAATATAGTTATAATAATCATTATTATAATTTCAACATTA
ACTGTATATATTATTTTAGATTTATTTATAAATAAATTTTCAAATTTATTTTTATTAAAAAATCATAATATTGAAATTAT
TTGAACAGTTATTCCAATTATTATTCTATTAATTATTTGTTTTCCATCATTAAAAATTTTATATTTAATTGATGAAATTG
TAAATCCTTTTTTTTCAATTAAATCAATTGGTCATCAATGATATTG
>GQ433623
AGTGCATTGAACTTAAGATTCAAATATAAAGTATTTTTAAACTTTTATTAAAATTTCCCACTTAATTCATATTAATTTAA
AAATAAATTAATAACAATTTTAATAAAATAAATAATTAATTTTATTTTTATATTGAATTTTAAATTCAATCTTAAAGATT
TAATCTTTTTATTAAAATTAATAAATTAATATAAAATAAAACAAAATATAACAGAATATATTTATTAAAATTTAATTTAT
TAAAATTTCCACATGATTCATATTTATATTTCAAGAATCAAATTCATATTATGCTGATAATTTAATTTCATTTCATAATA
TAGTTATAATAATTATTATTATAATTTCAACATTAACTGTATATATTATTTTAGATTTATTTATAAACAAATTTTCAAAT
T
>GQ433624
AGTGCATTGAACTTAAGATTCAAATATAAAGTATTTTTAAACTTTTATTAAAATTTCCCACTTAATTCATATTAATTTAA
AAATAAATTAATAACAATTTTAATAAAATAAATAATTAATTTTATTTTTATATTGAATTTTAAATTCAATCTTAAAGATT
TAATCTTTTTATTAAAATTAATAAATTAATATAAAATAAAACAAAATATAACAAAATATATTTATTAAAATTTAATTTAT
TAAAATTTCCACATGATTCATATTTATATTTCAAGAATCAAATTCATATTATGCTGATAATTTAATTTCATTTCATAATA
TAGTTATAATAATTATTATTATAATTTCAACATTAACTGTATATATTATTTTAGATTTATTTATAAACAAATTTTCAAAT
T
>GQ433625
AGTGCATTGAACTTAAGATTCAAATATAAAGTATTTTTAAACTTTTATTAAAATTTCCCACTTAATTCATATTAATTTAA
AAATAAATTAATAACAATTTTTAATAAAATAAATAATTAATTTTATTTTTATATTGAATTTTAAATTCAATCTTAAAGAT
TTAATCTTTTTATTAAAATTAATAAATTAATATAAATAAAACAAAATATAACAGAATATATTTATTAAAATTTAATTTAT
TAAAATTTCCACATGATTTATATTTATATTTCAAGAATCAAATTCATATTATGCTGATAATTTAATTTCATTTCATAATA
TAGTTATAATAATTATTATTATAATTTCAACATTAACTGTATATATTATTTTAGATTTATTTATAAACAAATTCTCAAAT
T
>GQ433626
AGTGCATTGAACTTAAGATTCAAATATAAAGTATCTTTAAACTTTTATTAAAATTTCCCACTTAATTCATATTAATTTAA
AAATAAATTAATAACAATTTTTAATAAAATAAATAATTAATTTTATTTTTATATTGAATTTTAAATTCAATCTTAAAGAT
TTAATCTTTTTATTAAAATTAATAAATTAATATAAAATAAAACAAAATATAACAGAATATATTTATTAAAATTTAATTTA
TTAAAATTTCCACATGATTTATATTTATATTTCAAGAATCAAATTCATATTATGCTGATAATTTAATTTCATTTCATAAT
ATAGTTATAATAATTATTATTATAATTTCAACATTAACTGTATATATTATTTTAGATTTATTTATAAACAAATTCTCAAA
TT
>GQ433627
AGTGCATTGAACTTAAGATTCAAATATAAAGTATTTTTAAACTTTTATTAAAATTTCCCACTTAATTCATATTAATTTAA
AAATAAATTAATAACAATTTTTAATAAAATAAATAATTAATTTTATTTTTATATTGAATTTTAAATTCAATCTTAAAGAT
TTAATCTTTTTATTAAAATTAATAAATTAATATAAAATAAAACAAAATATAACAGAATATATTTATTAAAATTTAATTTA
TTAAAATTTCCACATGATTTATATTTATATTTCAAGAATCAAATTCATATTATGCCGATAATTTAATTTCATTTCATAAT
ATAGTTATAATAATTATTATTATAATTTCAACATTAACTGTATATATTATTTTAGATTTATTTATAAACAAATTCTCAAA
TT
>GU056169
TCCAGACCAGGAACTGGATGAACAGTATATCCACCATTATCAGCATATTTATATCATTCTTCACCTTCAGTAGATTTTGC
AATTTTTTCTCTTCATATATCAGGAATTTCCTCAATTATAGGATCATTAAACTTAATAGTTACAATTATAATAATAAAAA
ATTTTTCTATAAATTATGACCAAATTTCATTATTTCCATGATCAGTTTTTATTACAGCAATTTTATTAATTATATCATTA
CCTGTATTAGCTGGAGCAATTACTATACTATTATTTGATCGAAATTTTAATACATCATTTTTCGATCCTATAGGAGGTGG
AGATCCAATTCTTTATCAACATTTATTTTGATTTTTTGGTCATCCAGAAGTTTATATTTTAATTTTACCTGGATTTGGAT
TAATCTCTCATATTGTAATAAATGAAAGAGGAAAAAAAGAAATTTTTGGTAATTTAAGAATAATTTATGCAATATTAGGA
ATTGGATTTCTAGGTTTTATTGTTTGAGCACATCACATATTTACAGTCGGATTAGATGTTGATACTCGAGCATATTTTAC
TTCAGCAACAATAATCATTGCTGTACCAACAGGAATTAAAGTTTTTAGATGATTAGCAACTTATCATGGTTCAAAATTAA
AATTAAATATTTCAATTTTATGATCACTAGGTTTTATTATACTATTTACTATTGGTGGATTAACAGGAATTATATTATCA
AATTCTTCTATTGATATTATTCTTCATGATACATATTACGTTGTTGGACATTTTCATTATGTTCTTTCAATAGGTGCAGT
ATTTGCAATTATTTCAAGATTTATTCATTGATATCCATTAATTACTGGATTATTATTAAATATTAAATGATTAAAAATTC
AATTTATTATAATATTTATTGGAGTAAATCTAACTT
>GU056170
TCCAGACCAGGAACTGGATGAACAGTATATCCACCATTATCAGCATATTTATATCATTCTTCACCTTCAGTAGATTTTGC
AATTTTTTCTCTTCATATATCAGGAATTTCCTCAATTATAGGATCATTAAACTTAATAGTTACAATTATAATAATAAAAA
ATTTTTCTATAAATTATGACCAAATTTCATTATTTCCATGATCAGTTTTTATTACAGCAATTTTATTAATTATATCATTA
CCTGTATTAGCTGGAGCAATTACTATACTATTATTTGATCGAAATTTTAATACATCATTTTTCGATCCTATAGGAGGTGG
AGATCCAATTCTTTATCAACATTTATTTTGATTTTTTGGTCATCCAGAAGTTTATATTTTAATTTTACCTGGATTTGGAT
TAATCTCTCATATTGTAATAAATGAAAGAGGAAAAAAAGAAATTTTTGGTAATTTAAGAATAATTTATGCAATATTAGGA
ATTGGATTTCTAGGTTTTATTGTTTGAGCACATCATATATTTACAGTCGGATTAGATGTTGATACTCGAGCATATTTTAC
TTCAGCAACAATAATCATTGCTGTACCAACAGGAATTAAAGTTTTTAGATGATTAGCAACTTATCATGGTTCAAAATTAA
AATTAAATATTTCAATTTTATGATCACTAGGTTTTATTATACTATTTACTATTGGTGGATTAACAGGAATTATATTATCA
AATTCTTCTATTGATATTATTCTTCATGATACATATTACGTTGTTGGACATTTTCATTATGTTCTTTCAATAGGTGCAGT
ATTTGCAATTATTTCAAGATTTATTCATTGATATCCATTAATTACTGGATTATTATTAAATATTAAATGATTAAAAATTC
AATTTATTATAATATTTATTGGAGTAAATCTAACTT
>GU056171
TCCAGACCAGGAACTGGATGAACAGTATATCCACCATTATCAGCATATTTATATCATTCTTCACCTTCAGTAGATTTTGC
AATTTTTTCTCTTCATATATCAGGAATTTCCTCAATTATAGGATCATTAAACTTAATAGTTACAATTATAATAATAAAAA
ATTTTTCTATAAATTATGACCAAATTTCATTATTTCCATGATCAGTTTTTATTACAGCAATTTTATTAATTATATCATTA
CCTGTATTAGCTGGAGCAATTACTATACTATTATTTGATCGAAATTTTAATACGTCATTTTTCGATCCTATAGGAGGTGG
AGATCCAATTCTTTATCAACATTTATTTTGATTTTTTGGTCATCCAGAAGTTTATATTTTAATTTTACCTGGATTTGGAT
TAATCTCTCATATTGTAATAAATGAAAGAGGAAAAAAAGAAATTTTTGGTAATTTAAGAATAATTTATGCAATATTAGGA
ATTGGATTTCTAGGTTTTATTGTTTGAGCACATCATATATTTACAGTCGGATTAGATGTTGATACTCGAGCATATTTTAC
TTCAGCAACAATAATCATTGCTGTACCAACAGGAATTAAAGTTTTTAGATGATTAGCAACTTATCATGGTTCAAAATTAA
AATTAAATATTTCAATTTTATGATCACTAGGTTTTATTATACTATTTACTATTGGTGGATTAACAGGAATTATATTATCA
AATTCTTCTATTGATATTATTCTTCATGATACATATTACGTTGTTGGACATTTTCATTATGTTCTTTCAATAGGTGCAGT
ATTTGCAATTATTTCAAGATTTATTCATTGATATCCATTAATTACTGGATTATTATTAAATATTAAATGATTAAAAATTC
AATTTATTATAATATTTATTGGAGTAAATCTAACTT
>GU056172
TCCAGACCAGGAACTGGATGAACAGTATATCCACCATTATCAGCATATTTATATCATTCTTCACCTTCAGTAGATTTTGC
AATTTTTTCTCTTCATATATCAGGAATTTCCTCAATTATAGGATCATTAAACTTAATAGTTACAATTATAATAATAAAAA
ATTTTTCTATAAATTATGACCAAATTTCATTATTTCCATGATCAGTTTTTATTACAGCAATTTTATTAATTATATCATTA
CCTGTATTAGCTGGAGCAATTACTATACTATTATTTGATCGAAATTTTAATACATCATTTTTCGATCCTATAGGAGGTGG
AGATCCAATTCTTTATCAACATTTATTTTGATTTTTTGGTCATCCAGAAGTTTATATTTTAATTTTACCTGGATTTGGAT
TAATCTCTCATATTGTAATAAATGAAAGAGGAAAAAAAGAAATTTTTGGTAATTTAAGAATAATTTATGCAATATTAGGA
ATTGGATTTCTAGGTTTTATTGTTTGGGCACATCACATATTTACAGTCGGATTAGATGTTGATACTCGAGCATATTTTAC
TTCAGCAACAATAATCATTGCTGTACCAACAGGAATTAAAGTTTTTAGATGATTAGCAACTTATCATGGTTCAAAATTAA
AATTAAATATTTCAATTTTATGATCACTAGGTTTTATTATACTATTTACTATTGGTGGATTAACAGGAATTATATTATCA
AATTCTTCTATTGATATTATTCTTCATGATACATATTACGTTGTTGGACATTTTCATTATGTTCTTTCAATAGGTGCAGT
ATTTGCAATTATTTCAAGATTTATTCATTGATATCCATTAATTACTGGATTATTATTAAATATTAAATGATTAAAAATTC
AATTTATTATAATATTTATTGGAGTAAATCTAACTT
>GU056173
TCCAGACCAGGAACTGGATGAACAGTATATCCACCATTATCAGCATATTTATATCATTCTTCACCTTCAGTAGATTTTGC
AATTTTTTCTCTTCATATATCAGGAATTTCCTCAATTATAGGATCATTAAACTTAATAGTTACAATTATAATAATAAAAA
ATTTTTCTATAAATTATGACCAAATTTCATTATTTCCATGATCAGTTTTTATTACAGCAATTTTATTAATTATATCATTA
CCTGTATTAGCTGGAGCAATTACTATATTATTATTTGATCGAAATTTTAATACATCATTTTTCGATCCTATAGGAGGTGG
AGATCCAATTCTTTATCAACATTTATTTTGATTTTTTGGTCATCCAGAAGTTTATATTTTAATTTTACCTGGATTTGGAT
TAATCTCTCATATTGTAATAAATGAAAGAGGAAAAAAAGAAATTTTTGGTAATTTAAGAATAATTTATGCAATATTAGGA
ATTGGATTTCTAGGTTTTATTGTTTGAGCACATCACATATTTACAGTCGGATTAGATGTTGATACTCGAGCATATTTTAC
TTCAGCAACAATAATCATTGCTGTACCAACAGGAATTAAAGTTTTTAGATGATTAGCAACTTATCATGGTTCAAAATTAA
AATTAAATATTTCAATTTTATGATCACTAGGTTTTATTATACTATTTACTATTGGTGGATTAACAGGAATTATATTATCA
AATTCTTCTATTGATATTATTCTTCATGATACATATTACGTTGTTGGACATTTTCATTATGTTCTTTCAATAGGTGCAGT
ATTTGCAATTATTTCAAGATTTATTCATTGATATCCATTAATTACTGGATTATTATTAAATATTAAATGATTAAAAATTC
AATTTATTATAATATTTATTGGAGTAAATCTAACTT
>GU056174
TCCAGACCAGGAACTGGATGAACAGTATATCCACCATTATCAGCATATTTATATCATTCTTCACCTTCAGTAGATTTTGC
AATTTTTTCTCTTCATATATCAGGAATTTCCTCAATTATAGGATCATTAAACTTAATAGTTACAATTATAATAATAAAAA
ATTTTTCTATAAATTATGATCAAATTTCATTATTTCCATGATCAGTTTTTATTACAGCAATTTTATTAATTATATCATTA
CCTGTATTAGCTGGAGCAATTACTATACTATTATTTGATCGAAATTTTAATACATCATTTTTCGATCCTATAGGAGGTGG
AGATCCAATTCTTTATCAACATTTATTTTGATTTTTTGGTCATCCAGAAGTTTATATTTTAATTTTACCTGGATTTGGAT
TAATCTCTCATATTGTAATAAATGAAAGAGGAAAAAAAGAAATTTTTGGTAATTTAAGAATAATTTATGCAATATTAGGA
ATTGGATTTCTAGGTTTTATTGTTTGAGCACATCACATATTTACAGTCGGATTAGATGTTGATACTCGAGCATATTTTAC
TTCAGCAACAATAATCATTGCTGTACCAACAGGAATTAAAGTTTTTAGATGATTAGCAACTTATCATGGTTCAAAATTAA
AATTAAATATTTCAATTTTATGATCACTAGGTTTTATTATACTATTTACTATTGGTGGATTAACAGGAATTATATTATCA
AATTCTTCTATTGATATTATTCTTCATGATACATATTACGTTGTTGGACATTTTCATTATGTTCTTTCAATAGGTGCAGT
ATTTGCAATTATTTCAAGATTTATTCATTGATATCCATTAATTACTGGATTATTATTAAATATTAAATGATTAAAAATTC
AATTTATTATAATATTTATTGGAGTAAATCTAACTT
>GU056175
TCCAGACCAGGAACTGGATGAACAGTATATCCACCATTATCAGCATATTTATATCATTCTTCACCTTCAGTAGATTTTGC
AATTTTTTCTCTTCATATATCAGGAATTTCCTCAATTATAGGATCATTAAATTTAATAGTTACAATTATAATAATAAAAA
ATTTTTCTATAAATTATGATCAAATTTCATTATTTCCATGATCAGTTTTTATTACAGCAATTTTATTAATTATATCATTA
CCTGTATTAGCTGGAGCAATTACTATACTATTATTTGATCGAAATTTTAATACATCATTTTTTGATCCTATAGGAGGTGG
AGATCCAATTTTATATCAACATTTATTTTGGTTTTTTGGTCATCCAGAAGTTTATATTTTAATTTTACCTGGATTTGGAT
TAATCTCTCATATTGTAATAAATGAAAGAGGAAAAAAAGAAATTTTTGGAAATCTAGGAATAATTTATGCAATATTAGGA
ATTGGATTTCTAGGTTTTATTGTTTGAGCACATCATATATTTACAGTCGGATTAGATGTTGACACTCGAGCATATTTTAC
TTCAGCAACAATAATTATTGCTGTACCAACAGGAATTAAAGTTTTTAGATGATTAGCAACTTATCATGGTTCAAAATTAA
AATTAAATATTTCAATTTTATGATCACTAGGTTTTATTATACTATTTACTATTGGTGGATTAACAGGAATTATATTATCA
AATTCTTCTATTGATATTATTCTTCATGATACATATTACGTTGTTGGACATTTTCATTATGTTCTTTCAATAGGTGCAGT
ATTTGCAATTATTTCAAGATTTATTCATTGATATCCATTAATTACTGGATTATTATTAAATATTAAATGATTAAAAATTC
AATTTATTATAATATTTATTGGAGTAAATCTAACTT
>GU060466
CAGGTATAGTTACTATTTTATTAAATCGATTAGGAGATATTGGTTTATTATTAATTATAGGATTAATAACATATTATGGA
AGATGAAATTTAAGTTTTTATAAAATAAATGAATTTATAATAATTTATATTTTATTGATAGCTTTTACTAAAAGAGCACA
AATTCCTTTTTCAACTTGATTACCAATAGCAATAATAGCTCCAACTCCTGTTTCATCTTTAGTTCATTCATCAACTTTAG
TTACTGCTGGAATTTATTTATTAATTCGATATGTAAATTTATTAGATTTTAATTATAAAAATTATATTATATTGATTTCT
AGATTAACAATATTATTTGCTGGTTTAGTTGCAAATTTTGAATTAGATTTAAAAAAAGTTGTTGCTTATTCTACTTTAAG
ACAATTAGGATTTATAATAAGAATATTATCAATTGGTTCAACTGAATTAGTATTTTTACATTTATTTATTCATGCAATAT
TTAAATCATTAATGTTTATATGTGTTGGTAGGTATATACATTATATATATAGTAATCAAGATATTCGAATATA
>GU060467
CAGGTATAGTTACTATTTTATTAAATCGATTAGGAGATATTGGTTTATTATTAATTATAGGATTAATAACATATTATGGA
AGATGAAATTTAAGTTTTTATAAAATAAATGAATTTATAATGATTTATATTTTATTGATAGCTTTTACTAAAAGAGCACA
AATTCCTTTTTCAACTTGACTACCAATAGCAATAATAGCTCCAACTCCTGTTTCATCTTTAGTTCATTCATCAACTTTAG
TTACTGCTGGAATTTATTTATTAATTCGATATGTAAATTTATTAGATTTTAATTATAAAAATTATATTATATTGATTTCT
AGATTAACAATATTATTTGCTGGTTTAGTTGCAAATTTTGAATTAGATTTAAAAAAAGTTGTTGCTTATTCTACTTTAAG
ACAATTAGGATTTATAATAAGAATATTATCAATTGGTTCAACTGAATTAGTATTTTTACATTTATTTATTCATGCAATAT
TTAAATCATTAATGTTTATATGTGTTGGTAGGTATATACATTATATATATAGTAATCAAGATATTCGAATATA
>GU060468
CAGGTATAGTTACTATTTTATTAAATCGATTAGGAGATATTGGTTTATTATTAATTATAGGATTAATAACATATTATGGA
AGATGAAATTTAAGTTTTTATAAAATAAATGAATTTATAATGATTTATATTTTATTGATAGCTTTTACTAAAAGAGCACA
AATTCCTTTTTCAACTTGATTACCAATAGCAATAATAGCTCCAACTCCTGTTTCATCTTTAGTTCATTCATCAACTTTAG
TTACTGCTGGAATTTATTTATTAATTCGATATGTAAATTTATTAGATTTTAATTATAAAAATTATATTATATTGATTTCT
AGATTAACAATATTATTTGCTGGTTTAGTTGCAAATTTTGAATTAGATTTAAAAAAAGTTGTTGCTTATTCTACTTTAAG
ACAATTAGGATTTATAATAAGAATATTATCAATTGGTTCAACTGAATTAGTATTTTTACATTTATTTATTCATGCAATAT
TTAAATCATTAATGTTTATATGTGTTGGTAGGTATATACATTATATATATAGTAATCAAGATATTCGAATATA
>GU060469
CAGGTATAGTTACTATTTTATTAAATCGATTAGGAGATATTGGTTTATTATTAATTATAGGATTAATAACATATTATGGA
AGATGAAATTTAAGTTTTTATAAAATAAATGAATTTATAATGATTTATATTTTATTGATAGTTTTTACTAAAAGAGCACA
AATTCCTTTTTCAACTTGATTACCAATAGCAATAATAGCTCCAACTCCTGTTTCATCTTTAGTTCATTCATCAACTTTAG
TTACTGCTGGAATTTATTTATTAATTCGATATGTAAATTTATTAGATTTTAATTATAAAAATTATATTATATTGATTTCT
AGATTAACAATATTATTTGCTGGTTTAGTTGCAAATTTTGAATTAGATTTAAAAAAAGTTGTTGCTTATTCTACTTTAAG
ACAATTAGGATTTATAATAAGAATATTATCAATTGGTTCAACTGAATTAGTATTTTTACATTTATTTATTCATGCAATAT
TTAAATCATTAATGTTTATATGTGTTGGTAGGTATATACATTATATATATAGTAATCAAGATATTCGAATATATTATGGT
ATATATTATATTTATCCAATAAAAAGAATAATTTTAATTTTTTCAATTTTAAGATTATGTGGTTTTCCTTTTTTAGTTGG
TTATTATTCAAAAGATTTAATTATTGAAATATTTTTTTTTAGAAAAA
>GU060470
CAGGTATAGTTACTATTTTATTAAATCGATTAGGAGATATTGGTTTATTATTAATTATGGGATTAATAACATATTATGGA
AGATGAAATTTAAGTTTTTATAAAATAAATGAATTTATAATGATTTATATTTTATTGATAGCTTTTACTAAAAGAGCACA
AATTCCTTTTTCAACTTGATTACCAATAGCAATAATAGCTCCAACTCCTGTTTCATCTTTAGTTCATTCATCAACTTTAG
TTACTGCTGGAATTTATTTATTAATTCGATATGTAAATTTATTAGATTTTAATTATAAAAATTATATTATATTGATTGCT
AGATTAACAATATTATTTGCTGGTTTAGTTGCAAATTTTGAATTAGATTTAAAAAAAGTTGTTGCTTATTCTACTTTAAG
ACAATTAGGATTTATAATAAGAATATTATCAATTGGTTCAACTGAATTAGTATTTTTACATTTATTTATTCATGCAATAT
TTAAATCATTAATGTTTATATGTGTTGGTAGGTATATACATTATATATATAGTAATCAAGATATTCGAATATATTATGGT
ATATATTATATTTATCCAATAAAAAGAATAATTTTAATTTTTTCAATTTTAAGATTATGTGGTTTTCCTTTTTTAGTTGG
TTATTATTCAAAAGATTTAATTATTGAAATATTTTTTTTTAGAAAAA
>GU060471
CAGGTATAGTTACTATTTTATTAAATCGATTAGGAGATATTGGTTTATTATTAATTATAGGATTAATAACATATTATGGA
AGATGAAATTTAAGTTTTTATAAAATAAATGAATTTATAATGATTTATATTTTATTGATAGCTTTTACTAAAAGAGCACA
AATTCCTTTTTCAACTTGATTACCAATAGCAATAATAGCTCCAACTCCTGTTTCATCTTTAGTTCATTCATCAACTTTAG
TTACTGCTGGAATTTATTTATTAATTCGATATGTAAATTTATTAGATTTTAATTATAAAAATTATATTATATTGATTGCT
AGATTAACAATATTATTTGCTGGTTTAGTTGCAAATTTTGAATTAGATTTAAAAAAAGTTGTTGCTTATTCTACTTTAAG
ACAATTAGGATTTATAATAAGAATATTATCAATTGGTTCAACTGAATTAGTATTTTTACATTTATTTATTCATGCAATAT
TTAAATCATTAATGTTTATATGTGTTGGTAGGTATATACATTATATATATAGTAATCAAGATATTCGAATATATTATGGT
ATATATTATATTTATCCAATAAAAAGAATAATTTTAATTTTTTCAATTTTAAGATTATGTGGTTTTCCTTTTTTAGTTGG
TTATTATTCAAAAGATTTAATTATTGAAATATTTTTTTTTAGAAAAA
>GU060472
CAGGTATAGTTACTATTTTATTAAATCGATTAGGAGATATTGGTTTATTATTAATTATAGGATTAATAACATATTATGGA
AGATGAAATTTAAGTTTTTATAAAATAAATGAATTTATAATGATTTATATTTTATTGATAGCTTTTACTAAAAGAGCACA
AATTCCTTTTTCAACTTGATTACCAATAGCAATAATAGCTCCAACTCCTGTTTCATCTTTAGTTCATTCATCAACTTTAG
TTACTGCTGGAATTTATTTATTAATTCGATATGTAAATTTATTAGATTTTAATTATAAAAATTATATTATATTGATTTCT
AGATTAACAATATTATTTGCTGGTTTAGTTGCAAATTTTGAATTAGATTTTAAAAAAGTTGTTGCTTATTCTACTTTAAG
ACAATTAGGATTTATAATAAGAATATTATCAATTGGTTCAACTGAATTAGTATTTTTACATTTATTTATTCATGCAATAT
TTAAATCATTAATGTTTATATGTGTTGGTAGGTATATACATTATATATATAGTAATCAAGATATTCGAATATATTATGGT
ATATATTATATTTATCCAATAAAAAGAATAATTTTAATTTTTTCAATTTTAAGATTATGTGGTTTTCCTTTTTTAGTTGG
TTATTATTCAAAAGATTTAATTATTGAAATATTTTTTTTTAGAAAAA
>GU060473
CAGGTATAGTTACTATTTTATTAAATCGATTAGGAGATATTGGTTTATTATTAATTATAAGATTAATAACATATTATGGA
AGATGAAATTTAAGTTTTTATAAAATAAATGAATTTATAATAATTTATGTTTTATTAATAGCTTTTACTAAAAGAGCACA
AATTCCTTTTTCAACTTGATTACCAATAGCAATAATAGCTCCAACTCCTGTTTCATCTTTAGTTCATTCATCAACTTTAG
TTACTGCTGGAATTTATTTATTAATTCGATATGTAAATTTATTAGATTTTAATTATAAAAATTATATTATATTGATTTCT
AGATTAACAATATTATTTGCTGGTTTAGTTGCAAATTTTGAATTAGATTTAAAAAAAGTTGTTGCTTATTCTACTTTAAG
ACAATTAGGATTTATAATAAGAATATTATCAATTGGTTCAACTGAATTAGTATTTTTACATTTATTTATTCATGCAATAT
TTAAATCATTAATGTTTATATGTGTTGGTAGATATATACATTATATATATAGTAATCAAGATATTCGAATATATTATGGT
ATATATTATATTTATCCAATAAAAAGAATAATTTTAATTTTTTCAATTTTAAGATTATGTGGTTTTCCTTTTTTAGTTGG
TTATTATTCAAAAGATTTAATTATTGAAATATTTTTTTTTAGAAAAA
>HM117904
CATTGAACTTAAGATTCAAATATAAAGTATTTTTAAACTTTTATTAAAATTTCCCACTTAATTCATATTAATTTAAAAAT
AAATTAATAACAATTTTTAATAAAATAAATAATTAATTTTATTTTTATATTGAATTTAAAATTCAATCTTAAAGATTTAA
TCTTTTTATTAAAATTAATAAATTAATATAAAATAAAACAAAATATAACAGAATATATTTATTAAAATTTAATTTATTAA
AATTTCCACATGATTCATATTTATATTTCAAGAATCAAATTCATATTATGCTGATAATTTAATTTCATTTCATAATATAG
TTATAATAATTATTATTATAATTTCAACATTAACTGTATATATTATTTTAGATTTATTTATAAACAAATTTTCAAATTTA
TTTTTATTAAAAAATCATAATATTGAAATTATTTGAACAATTATTCCAATTATTATTCTATTAATTATTTGTTTTCCATC
ATTAAAAATTTTATATTTAATTGATGAAATTGTAAATCCTTTTTTTTCAATTAAATCAATTGGTC
>HM117905
GCATTGAACTTAAGATTCAAATATAAAGTATTTTTAAACTTTTATTAAAATTTCCCACTTAATTCATATTAATTTAAAAA
TAAATTAATAACAATTTTTAATAAAATAAATAATTAATTTTATTTTTATATTGAATTTTAAATTCAATCTTAAAGATTTA
ATCTTTTTATTAAAATTAATAAATTAATATAAAATAAAACAAAATATAACAGAATATATTTATTAAAATTTAATTTATTA
AAATTTCCACATGATTCATATTTATATTTCAAGAATCAAATTCATATTATGCTGATAATTTAATTTCATTTCATAATATA
GTTATAATAATTATTATTATAATTTCAACATTAACTGTATATATTATTTTAGATTTATTTATAAACAAATTTTCAAATTT
ATTTTTATTAAAAAATCATAATATTGAAATTATTTGAACAATTATTCCAATTATTATTCTATTAATTATTTGTTTTCCAT
CATTAAAAATTTTATATTTAATTGATGAAATTGTAAATCCTTTTTTTTCAATCAAATCAATTGGTCATC
>HM117906
GCATTGAACTTAAGATTCAAATATAAAGTATTTTTAAACTTTTATTAAAATTTCCCACTTAATTCATATTAATTTAAAAA
TAAATTAATAACAATTTTTAATAAAATAAATAATTAATTTTATTTTTATATTGAATTTTAAATTCAATCTTAAAGATTTT
ATCTTTTTATTAAAATTAATAAATTAATATAAAATAAAACAAAATATAACAGAATATATTTATTAAAATTTAATTTATTA
AAATTTCCACATGATTCATATTTATATTTCAAGAATCAAATTCATATTATGCTGATAATTTAATTTCATTTCATAATATA
GTTATAATAATTATTATTATAATTTCAACATTAACTGTATATATTATTTTAGATTTATTTATAAACAAATTTTCAAATTT
ATTTTTATTAAAAAATCATAATATTGAAATTATTTGAACAATTATTCCAATTATTATTCTATTAATTATTTGTTTTCCAT
CATTAAAAATTTTATATTTAATTGATGAAATTGTAAATCCTTTTTTTTCAATCAAATCAATTGGTC
>HM236202
CCTTTTTATTAAAATTAATAAATTAATATAAAAATAAAACAAAATATAACAAAATATATTTATTAAAATTTAATTTATTA
AAATTTCCCACTTAATTCATTTTAATTTAAAAATAAATTAAATAACAATTTTTAATAAAATAAATAATTTTATTTTTATA
TTGAATTTTAAATTCAATCTTAAAGATTTAATCTTTTTATTAAAATTAATAAATTAATATAAAAATAAAACAAAATATAA
CAAAATATATTTATTAAAATTTAATTTATTAAAATTTCCACATGATTCATATTTATATTTCAAGAATCAAATTCATATTA
TGCTGATAATTTAATTTCATTTCATAATATAGTTATAATAATCATTATTATAATTTCAACATTAACTGTATATATTATTT
TAGATTTATTTATAAACAAATTTTCAAATTTATTTTTATTAAAAAATCATAATATTGAAATTATTTGAACAGTTATTCCA
ATTATTATTCTATTAATTATTTGTTTTCCATCATTAAAAATTTTATATTTAATTGATGAAATTGTAAATCCTTTTTTTTC
AATTAAATCAATTT
>HM236203
ATTCAAATATAAAGTATTTTTAAACTTTTATTAAAATTTCCCACTTAATTCATATTAATTTAAAAATAAATTAATAACAA
TTTTTAATAAAATAAATAATTAATTTTATTTTTATATTGAATTTTAAATTCAATCTTAAAGATTTAATCTTTTTATTAAA
ATTAATAAATTAATATAAAATATAACAGAATATATTTATTAAAATTTAATTTATTAAAATTTCCACATGATTCATATTTA
TATTTCAAGAATCAAATTCATATTATGCTGATAATTTAATTTCATTTCATAATATAGTTATAATAATTATTATTATAATT
TCAACATTAACTGTATATATTATTTTAGATTTATTTATAAGCAAATTTTCAAATTTATTTTTATTAAAAAATCATAATAT
TGAAATTATTTGAACAATTATTCCAATTATTATTCTATTAATTATTTGTTTTCCATCATTAAAAATTTTATATTTAATTG
ATGAAATTGTAAATCCTTTTTTTTCAATTAAATCAATTGG
>HM236204
AAGTATTTTTAAACTTTTATTAAAATTAATAAATTAATATAAAATAAAATAAAATATAACAGAATATATTTATTAAAACT
TAATTTATTAAAATTTCCCACTTAATTCATATTAATTTAAAAATAAATTAAATAACAATTTTTAATAAAATAAATAATAA
TTAATTTATTTTTATATTGAATTTTAAATTCAATCTTAAAGATTTAATCTTTTTATTAAAATTAATAAATTAATATAAAA
TAAAATAAAATATAACAAAATATATTTATTAAAATTTCCCACTTAATTCATATTAATTTAAAAATAAATTAAATAACAAT
TTTTAATAAAATAAATAATAATTAATTTATTTTTATATTGAATTTTAAATTCAATCTTAAAGATTTAATCTTTTTATTAA
AATTAATAAATTAATATAAAATAAAATAAAATATAACAGAATATATTTATTAAAACTTAATTTATTAAAATTTCCACATG
ATTTATATTTATATTTCAAGAATCAAATTCATATTATGCTGATAATTTAATTTCATTTCATAATATAGTTATAATAATCA
TTATTATAATTTCAACATTAACTGTATATATTATTTTAGATTTATTTATAAATAAATTTTCAAATCTATTTTTATTAAAA
AATCATAATATTGAAATTATTTGAACAGTTATTCCAATTATTATTCTATTAATTATTTGTTTTCCATCATTAAAAATTTT
ATAT
>HM236205
GTATTTTTAAACTTTTATTAAAATTAAAAAATTAATATAAAATAAAATAAAATATAACAGAATATATTTATTAAAACTTA
ATTTATTAAAATTTCCCACTTAATTCATATTAATTTAAAAATAAATTAAATAACAATTTTTAATAAAATAAATAATAATT
AATTTATTTTTATATTGAATTTTAAATTCAATCTTAAAGATTTAATCTTTTTATTAAAATTAATAAATTAATATAAAATA
AAATAAAATATAACAAAATATATTTATTAAAATTTCCCACTTAATTCATATTAATTTAAAAATAAATTAAATAACAATTT
TTAATAAAATAAATAATAATTAATTTATTTTTATATTGAATTTTAAATTCAATCTTAAAGATTTAATCTTTTTATTAAAA
TTAATAAATTAATATAAAATAAAATAAAATATAACAAAATATATTTATTAAAATTTCCACTTAATTCATATTAATTTAAA
AATAAATTAAATATTCAATTTTTAATAAAATAAATAATAATTAATTTATTTTTATATTGAATTTTAAATTCAATCTTAAA
GATTTAATCTTTTTATTAAAATTAATAAATTAATATAAAATAAAATAAAATATAACAGAATATATTTATTAAAACTTAAT
TTATTAAAATTTCCACATGATTTATATTTATATTTCAAGAATCAAATTCATATTATGCTGATAATTTAATTTCATTTCAT
AATATAGTTATAATAATCATTATTATAATTTCAACATTAACTGTATATATTATTTTAGATTTATTTATAAATAAATTTTC
AAATCTATTTTTATTAAAAAATCATAATATTGAAATTATTTGAACAGTTATTCCAATTATTATTCTATTAATTATTTGTT
TTCCATCATTAAAAATTTT
>HM236206
TTAAGATTCAAATATAAAGTATTTTTAAACTTTTATTAAAATTAATAAATTAATATAAAATAAAATAAAATATAACAGAA
TATATTTATTAAAACTTAATTTATTAAAATTTCCCACTTAATTCATATTAATTTAAAAATAAATTAAATAACAATTTTTA
ATAAAATAAATAATAATTAATTTATTTTTATATTGAATTTTAAATTCAATCTTAAAGATTTAATCTTTTTATTAAAATTA
ATAAATTAATATAAAATAAAATAAAATATAACAAAATATATTTATTAAAACTTAATTTATTAAAATTTCCCACTTAATTC
ATATTAATTTAAAAATAAATTAAATAACAATTTTTAATAAAATAAATAATAATTAATTTATTTTTATATTGAATTTTAAA
TTCAATCTTAAAGATTTAATCTTTTTATTAAAATTAATAAATTAATATAAAATAAAATAAAATATAACAAAATATATTTA
TTAAAACTTAATTTATTAAAATTTCCACATGATTTATATTTATATTTCAAGAATCAAATTCATATTATGCTGATAATTTA
ATTTCATTTCATAATATAGTTATAATAATCATTATTATAATTTCAACATTAACTGTATATATTATTTTAGATTTATTTAT
AAATAAATTTTCAAATCTATTTTTATTAAAAAATCATAATATTGAAATTATTTGAACAGTTATTCCAATTATTATTCTAT
TA
>HM236207
GTATTTTTAAACTTTTATTAAAATTAATAAATTAATATAAAATAAAATAAAATATAACAAAATATATTTATTAAAACTTA
ATTTATTAAAATTTCCCACTTAATTCATATTAATTTAAAAATAAATTAATAACAATTTTTAATAAAATAAATAATAATTA
ATTTATTTTTATATTGAATTTTAAATTCAATCTTAAAGATTTAATCTTTTTATTAAAATTAATAAATTAATATAAAATAA
AATAAAATATAACAGAATATATTTATTAAAACTTAATTTATTAAAATTTCCACATGATTTATATTTATATTTCAAGAATC
AAATTCATATTATGCTGATAATTTAATTTCATTTCATAATATAGTTATAATAATCATTATTATAATTTCAACATTAACTG
TATATATTATTTTAGATTTATTTATAAATAAATTTTCAAATCTATTTTTATTAAAAAATCATAATATTGAAATTATTTGA
ACAGTTATTCCAATTATTATTCTATTAATTATTTGTTTTCCATCATTAAAAATTTTATATTTAATTGATGAAATTGTAAA
TCCTTTTTTTTCAATTAAATCAATTGG
>HM236208
AGAATAAGTGCATTGAACTTAAGATTCAAATATAAAGTATTTTTAAACTTTTATTAAAATTAATAAATTAATATAAAATA
AAATATAACAGAATATATTTATTAAAACTTAATTTATTAAAATTTCCCACTTAATTCATATTAATTTAAAAATAAATTAA
ATAACAATTTTTAATAAAATAAATAATAATTAATTTATTTTTATATTGAATTTTAAATTCAATCTTAAAGATTTAATCTT
TTTATTAAAATTAATAAATTAATATAAAATAAAATAAAATATAACAGAATATATTTATTAAAACTTAATTTATTAAAATT
TCCACATGATTTATATTTATATTTCAAGAATCAAATTCATATTATGCTGATAATTTAATTTCATTTCATAATATAGTTAT
AATAATCATTATTATAATTTCAACATTAACTGTATATATTATTTTAGATTTATTTATAAATAAATTTTCAAATCTATTTT
TATTAAAAAATCATAATATTGAAATTATTTGAACAGTTATTCCAATTATTATTCTATTAATTATTTGTTTTCCATCATTA
AAAATTTTATATTTAATTGATGAAATTATAAATCCTTTTTTTTCAATTAAATCAATTGG
>HM236209
AAAGTATTTTTAAACTTTTATTAAAATTAATAAATTAATATAAAATAAAATAAAATATAACAGAATATATTTATTAAAAC
TTAATTTATTAAAATTTCCCACTTAATTCATATTAATTTAAAAATAAATTAAATAACAATTTTTAATAAAATAAATAATA
ATTAATTTATTTTTATATTGAATTTTAAATTCAATCTTAAAGATTTAATCTTTTTATTAAAATTAATAAATTAATATAAA
ATAAAATAAAATATAACAGAATATATTTATTAAAACTTAATTTATTAAAATTTCCACATGATTTATATTTATATTTCAAG
AATCAAATTCATATTATGCTGATAATTTAATTTCATTTCATAATATAGTTATAATAATCATTATTATAATTTCAACATTA
ACTGTATATATTATTTTAGATTTATTTATAAATAAATTTTCAAATCTATTTTTATTAAAAAATCATAATATTGAAATTAT
TTGAACAGTTATTCCAATTATTATTCTATTAATTATTTGTTTTCCATCATTAAAAATTTTATATTTAATTGATGAAATTG
TAAATCCTTTTTTTTCAATTAAATCAATTGG
>HM236210
GTATTTTTAAACTTTTATTAAAATTAATAAATTAATATAAAATAAAATAAAATATAACAGAATATATTTATTAAAACTTA
ATTTATTAAAATTTCCCACTTAATTCATATTAATTTAAAAATAAATTAATAACAATTTTTAATAAAATAAATAATAATTA
ATTTATTTTTATATTGAATTTTAAATTCAATCTTAAAGATTTAATCTTTTTATTAAAATTAATAAATTAATATAAAATAA
AATATAACAGAATATATTTATTAAAACTTAATTTATTAAAATTTCCCACTTAATTCATATTAATTTAAAAATAAATTAAT
AACAATTTTTAATAAAATAAATAATAATTAATTTATTTTTATATTGAATTTTAAATTCAATCTTAAAGATTTAATCTTTT
TATTAAAATTAATAAATTAATATAAAATAAAATAAAATATAACAGAATATATTTATTAAAACTTAATTTATTAAAATTTC
CACATGATTTATATTTATATTTCAAGAATCAAATTCATATTATGCTGATAATTTAATTTCATTTCATAATATAGTTATAA
TAATCATTATTATAATTTCAACATTAACTGTATATATTATTTTAGATTTATTTATAAATAAATTTTCAAATCTATTTTTA
TTAAAAAATCATAATATTGAAATTATTTGAACAGTTATTCCAATTATTATTCTATTAATTATTTGTTTTCCATCATTAAA
AATTTTATATTTAATTGATGAAATTGTAAATCCTTTTTTTTCAATTAAATCAATTGG
>HM236211
GTATTTTTAAACTTTTATTAAAATTAATAAATTAATATAAAATAAAATAAAATATAACAGAATATATATTTATTAAAAAA
CTTAATTTATTAAAATTTCCCACTTAATTCATATTAATTTAAAAATAAATTAATAACAATTTTTAATAAAATAAATAATA
ATTAATTTATTTTTATATTGAATTTTAAATTCAATCTTAAAGATTTAATCTTTTTATTAAAATTAATAAATTAATATAAA
ATAAAATAAAATATAACAGAATATATTTATTAAAACTTAATTTATTAAAATTTCCACATGATTTATATTTATATTTCAAG
AATCAAATTCATATTATGCTGATAATTTAATTTCATTTCATAATATAGTTATAATAATCATTATTATAATTTCAACATTA
ACTGTATATATTATTTTAGATTTATTTATAAATAAATTTTCAAATCTATTTTTATTAAAAAATCATAATATTGAAATTAT
TTGAACAGTTATTCCAATTATTATTCTATTAATTATTTGTTTTCCATCATTAAAAATTTTATATTTAATTGATGAAATTG
TAAATCCTTTTTTTTCAATTAAATCAATTGG
>HM236212
TGGCAGAATAAGTGCATTGAACTTAAGATTCAAATATAAAGTATTTTTAAACTTTTATTAAAATTAATAAATTAATATAA
AATAAAATAAAATATAACAGAATATATTTATTAAAACTTAATTTATTAAAATTTCCCACTTAATTCATATTAATTTAAAA
ATAAATTAAATAACAATTTTTAATAAAATAAATAATAATTAATTTATTTTTATATTGAATTTTAAATTCAATCTTAAAGA
TTTAATCTTTTTATTAAAATTAATAAATTAATATAAAATAAAATAAAATATAACAAAATATATTTATTAAAATTTCCCAC
TTAATTCATATTAATTTAAAAATAAATTATTAAATAACAATTTTTAATAAAATAAATAATAATTAATTTATTTTTATATT
GAATTTTAAATTCAATCTTAAAGATTTAATCTTTTTATTAAAATTAATAAATTAATATAAAATAAAATAAAATATAACAG
AATATATTTATTAAAACTTAATTTATTAAAATTTCCACATGATTTATATTTATATTTCAAGAATCAAATTCATATTATGC
TGATAATTTAATTTCATTTCATAATATAGTTATAATAATCATTATTATAATTTCAACATTAACTGTATATATTATTTTAG
ATTTATTTATAAATAAATTTTCAAATCTATTTTTATTAAAAAATCATAATATTGAAATTATTTGAACAGTTATTCCAATT
ATTATTCTATTAATTATTTGTTTTCCATCATTAAAAATTTTATATTTAATTGATGAAATTGTAAATCCTTTTTTTTCAAT
TAAATCAATTGGTCATCAATGATATTA
>HM236213
ATAAAGTATTTTTAAACTTTTATTAAAATTAATAAATTAATATAAAATAAAATAAAATATAACAGAATATATTTATTAAA
ACTTAATTTATTAAAATTTCCCACTTAATTCATATTAATTTAAAAATAAATTAAATAACAATTTTTAATAAAATAAATAA
TAATTAATTTATTTTTATATTGAATTTTAAATTCAATCTTAAAGATTTAATCTTTTTATTAAAATTAATAAATTAATATA
AAATAAAATAAAATATAACAAAATATATTTATTAAAATTTCCCACTTAATTCATATTAATTTAAAAATAAATTAAATAAC
AATTTTTAATAAAATAATAATTAATTTATTTTTATATTGAATTTTAAATTCAATCTTAAAGATTTAATCTTTTTATTAAA
ATTAATAAATTAATATAAAATAAAATAAAATATAACAGAATATATTTATTAAAACTTAATTTATTAAAATTTCCACATGA
TTTATATTTATATTTCAAGAATCAAATTCATATTATGCTGATAATTTAATTTCATTTCATAATATAGTTATAATAATCAT
TATTATAATTTCAACATTAACTGTATATATTATTTTAGATTTATTTATAAATAAATTTTCAAATCTATTTTTATTAAAAA
ATCATAATATTGAAATTATTTGAACAGTTATTCCAATTATTATTCTATTAATTATTTGTTTTCCATCATTAAAAATTTTA
TATTTAATTGATGAAATTGTAAATCCTTTTTTTTCATTAAATCAATTGG
>HM236214
AAGTATTTTTAAACTTTTATTAAAATTTAATAAATTAATATAAAATAAAATAAAATATAACAAAATATATTTATTAAAAC
TTAATTTATTAAAATTTCCCACTTAATTCATATTAATTTAAAAATAAATTAATAACAATTTTTAATAAAATAAATAATAA
TTAATATTAATTTATTTTTATATTGAATTTTAAATTCAATCTTAAAGATTTAATCTTTTTATTAAAATTAATAAATTAAT
ATAAAATAAAATAAAATATAACAGAATATATTTATTAAAACTTAATTTATTAAAATTTCCACATGATTTATATTTATATT
TCAAGAATCAAATTCATATTATGCTGATAATTTAATTTCATTTCATAATATAGTTATAATAATCATTATTATAATTTCAA
CATTAACTGTATATATTATTTTAGATTTATTTATAAATAAATTTTCAAATCTATTTTTATTAAAAAATCATAATATTGAA
ATTATTTGAACAGTTATTCCAATTATTATTCTATTAATTATTTGTTTTCCATCATTAAAAATTTTATATTTAATTGATGA
AATTGTAAATCCTTTTTTTTCAATTAAATCAATTGG
>HM236215
AGTATTTTTAAACTTTTATTAAAATTAATAAATTAATATAAAATAAAATAAAATATAACAGAATATATTTATTAAAAAAC
TTAATTTATTAAAATTTCCCACTTAATTCATATTAATTTAAAAATAAATTAATAACAATTTTTAATAGAATAAATAATAA
TTAATTTATTTTTATATTGAATTTTAAATTCAATCTTAAAGATTTAATCTTTTTATTAAAATTAATAAATTAATATAAAA
TAAAATAAAATATAACAGAATATATTTATTAAAACTTAATTTATTAAAATTTCCACATGATTTATATTTATATTTCAAGA
AGCAAATTCATATTATGCTGATAATTTAATTTCATTTCATAATATAGTTATAATAATCATTATTATAATTTCAACATTAA
CTGTATATATTATTTTAGATTTATTTATAAATAAATTTTCAAATCTATTTTTATTAAAAAATCATAATATTGAAATTATT
TGAACAGTTATTCCAATTATTATTCTATTAATTATTTGTTTTCCATCATTAAAAATTTTATATTTAATTGATGAAATTGT
AAATCCTTTTTTTTCAATTAAATCAATTGG
>HM236216
TTAAGATTCAAATATAAAGTATTTTTAAACTTTTATTAAAATTAATAAATTAATATAAAATAAAATATAACAGAATATAT
TTATTAAAACTTAATTTATTAAAATTTCCCACTTAATTCATATTAATTTAAAAATAAATTAATAACAATTTTTAATAAAA
TAAATAATAATTAATTTATTTTTATATTGAATTTTAAATTCAATCTTAAAGATTTAATCTTTTTATTAAAATTAATAAAT
TAATATAAAATAAAATAAAATATAACAGAATATATTTATTAAAACTTAATTTATTAAAATTTCCACATGATTTATATTTA
TATTTCAAGAATCAAATTCAGATTATGCTGATAATTTAATTTCATTTCATAATATAGTTATAATAATCATTATTATAATT
TCAACATTAACTGTATATATTATTTTAGATTTATTTATAAATAAATTTTCAAATCTATTTTTATTAAAAAATCATAATAT
TGAAATTATTTGAACAGTTATTCCAATTATTATTCTATTAATTATTTGTTTCCCATCATTAAAAATTTTATATTTAATTG
ATGAAATTGTAAATCCTTTTTTTTCAATTAAATCAATTGG
>HM236217
TTAAGATTCAAATATAAAGTATTTTTAAACTTTTATTAAAATTAATAAATTAATATAAAATAAAATAAAATATAACAGAA
TAATATTTATTAAAACTTAATTTATTAAAATTTCCCACTTAATTCATATTAATTTAAAAATAAATTAATAACAATTTTTA
ATAAAATAAATAATAATTAATTTATTTTTATATTGAATTTTAAATTCAATCTTAAAGATTTAATCTTTTTATTAAAATTA
ATAAATTAATATAAAATAAAATAAAATATAACAGAATATATTTATTAAAACTTAATTTATTAAAATTTCCACATGATTTA
TATTTATATTTCAAGAATCAAATTCATATTATGCTGATAATTTAATTTCATTTCATAATATAGTTATAATAATCATTATT
ATAATTTCAACATTAACTGTATATATTATTTTAGATTTATTTATAAATAAATTTTCAAATCTATTTTTATTAAAAAATCA
TAATATTGAAATTATTTGAACAGTTATTCCAATTATTATTCTATTAATTATTTGTTTTCCATCATTAAAAATTTTATATT
TAATTGATGAAATTGTAAATCCTTTTTTTTCAATTAAATCAATTGG
>HM236218
TTAAGATTCAAATATAAAGTATTTTTAAACTTTTATTAAAATTAATAAATTAATATAAAATAAAATAAAATATAACAGAA
TATATTTATTAAAACTTAATTTATTAAAATTTCCCAATTAATTCATATTAATTTAAAAATAAATTAAATAACAATTTTTA
ATAAAATAAATAATAATTAATTTATTTTTATATTGAATTTTAAATTCAATCTTAAAGATTTAATCTTTTTATTAAAATTA
ATAAATTAATATAAAATAAAATAAAATATAACAGAATATATTTATTTAAACTTAATTTATTAAAATTTCCACATGATTTA
TATTTATATTTCAAGAATCAAATTCATATTATGCTGATAATTTAATTTCATTTCATAATATAGTTATAATAATCATTATT
ATAATTTCAACATTAACTGTATATATTATTTTAGATTTATTTATAAATAAATTTTCAAATCTATTTTTATTAAAAAATCA
TAATATTGAAATTATTTGAACAGTTATTCCAATTATTATTCTATTAATTATTTGTTTTCCATCATTAAAAATTTTATATT
TAATTGATGAAATTGTAAATCCTTTTTTTTCAATTAAATCAATTGG
>HM236219
GGCAGAATAAGTGCATTGAACTTAAGATTCAAATATAAAGTATTTTTAAACTTTTATTAAAATTAATAAATTAATATAAA
ATAAAATAAAATATAACAGAATATATTTATTAAAACTTAATTTATTAAAATTTCCCACTTAATTCATATTAATTTAAAAA
TAAATTAAATAACAATTTTTAATAAAATAAATAATAATTAATTTATTTTTATATTGAATTTTAAATTCAATCTTAAAGAT
TTAATCTTTTTATTAAAATTAATAAATTAATATAAAATAAAATATAACAAAATATATTTATTAAAACTTAATTTATTAAA
ATTTCCCACTTAATTCATATTAATTTAAAAATAAATTAAATAACAATTTTTAATAAAATAAATAATAATTAATTTATTTT
TATATTGAATTTTAAATTCAATCTTAAAGATTTAATCTTTTTATTAAAATTAATAAATTAATATAAAATAAAATAAAATA
TAACAAAATATATTTATTAAAACTTAATTTATTAAAATTTCCCACTTAATTCATATTAATTTAAAAATAAATTAAATAAC
AATTTTTAATAAAATAAATAATAATTAATTTATTTTTATATTGAATTTTAAATTCAATCTTAAAGATTTAATCTTTTTAT
TAAAATTAATAAATTAATATAAAATAAAATAAAATATAACAAAATATATTTATTAAAACTTAATTTATTAAAATTTCCAC
ATGATTTATATTTATATTTCAAGAATCAAATTCATATTATGCTGATAATTTAATTTCATTTCATAATATAGTTATAATAA
TCATTATTATAATTTCAACATTAACTGT
>HQ215207
GTGCATTGAACTTAAGATTCAAATATAAAGTATTTTTAAACTTTTATTAAAATTTCCCACTTAATTCATATTAATTTAAA
AATAAATTAATAACAATTTTTAATAAAATAAATAATTAATTTTATTTTTATATTGAATTTTAAATTCAATCTTAAAGATT
TAATCTTTTTATTAAAATTAATAAATTAATATAAAATAAAAACAAAATATAACAGAATATATTTATTAAAATTTAATTTA
TTAAAATTTCCACATGATTCATATTTATATTTCAAGAATCAAATTCATATTATGCTGATAATTTAATTTCATTTCATAAT
ATAGTTATAATAATTATTATTATAATTTCAACATTAACTGTATATATTATTTTAGATTTATTTATAAACAAATTTTCAAA
TTTATTTTTATTAAAAAATCATAATATTGAAATTATTTGAACAATTATTCCAATTATTATTCTATTAATTATTTGTTTTC
CATCATTAAAAATTTTATATTTAATTGATGAAATTGTAAATCCTTTTTTTTCAATTAAATCAATTGGT
>HQ215208
GTGCATTGAACTTAAGATTCAAATATAAAGTATTTTTAAACTTTTATTAAAATTTCCCACTTAATTCATATTAATTTAAA
AATAAATTAATAACAATTTTTAATAAAATAAATAATTAATTTTATTTTTATATTGAATTTTAAATTCAATCTTAAAGATT
TAATCTTTTTATTAAAATTAATAAATTAATATAAAATAAAATAAAATATAACAGAATATATTTATTAAAATTTAATTTAT
TAAAATTTCCACATGATTCATATTTATATTTCAAGAATCAAATTCATATTATGCTGATAATTTAATTTCATTTCATAATA
TAGTTATAATAATTATTATTATAATTTCAACATTAACTGTATATATTATTTTAGATTTATTTATAAACAAATTTTCAAAT
TTATTTTTATTAAAAAATCATAATATTGAAATTATTTGAACAATTATTCCAATTATTATTCTATTAATTATTTGTTTTCC
ATCATTAAAAATTTTATATTTAATTGATGAAATTGTAAATCCTTTTTTTTCAATTAAATCAATTGGT
>HQ260340
TTAAGATTCAAATATAAAGTATTTTTTAACTTTTATTAAAATTAATAAATTAATATAAAATATGAATTATATTTATTAAA
ATTTAATTTATTAAAATTTTCCACTTAATTCATTTTAATTTAAAAATATAATTAAATAACAATTTTTAATAAAATAAATA
ATTAATTTTATTTTTATATTGAATTTTAAATTCAATCTTAAAGATTTAATCTTTTTATTAAAATTAATAAATTAATATAA
AAAATAAAACAAAATATAACAAAATATATTTATTAAAATTTAATTTATTAAAATTTCCACATGATTCATATTTATATTTC
AAGAATCAAATTCATATTATGCTGATAATTTAATTTCATTTCATAATATAGTTATAATAATCATTATTATAATTTCAACA
TTAACTGTATATATTATTTTAGATTTATTTATAAACAAATTTTCAAATTTATTTTTATTAAAAAATCATAATATTGAAAT
TATTTGAACAGTTATTCCAATTATTATTCTATTAATTATTTGTTTTCCATCATTAAAAATTTTATATTTAATTGATGAAA
TTATAAATCCTTTTTTTTCAATTAAATCAATTGG
>HQ260341
TTTTTAACTTTTATTAAAATTAATAAATTAATATAAAATATAAATTATATTTATTAAAATTTAATTTATTAAAATTTCCC
ACTTAATTCATTTTAATTTAAAAATAAATTAAATAACAATTTTAATAAAATAAATAATTAATTTTATTTTTATATTGAAT
TTTAAATTCAATCTTAAAGATTTAATCTTTTTATTAAAATTAATAAATTAATATAAAAAATAAAACAAAATATAACAAAA
TATATTTATTAAAATTTAATTTATTAAAAATTTCCACATGATTCATATTTATATTTCAAGAATCAAATTCATATTATGCT
GATAATTTAATTTCATTTCATAATATAGTTATAATAATCATTATTATAATTTCAACATTAACTGTATATATTATTTTAGA
TTTATTTATAAACAAATTTTCAAATTTATTTTTATTAAAAAATCATAATATTGAAATTATTTGAACAGTTATTCCAATTA
TTATTCTATTAATTATTTGTTTTCCATCATTAAAAATTTTATATTTAATTGATGAAATTGTAAATCCTTTTTTTTCAATT
AAATCAATTGG
>HQ260342
TTTAACTTTTTATTAAAATTAATAAATTAATATAAAATATAAATTATATTTATTAAAATTTAATTTATTAAAATTTCCCA
CTTAATTCATTTTAATTTAAAAATAAATTAAATAACAATTTTTAATAAAATAAATAATTAATTTTATTTTTATATTGAAT
TTTAAATTCAATCTTAAAGATTTAATCTTTTTATTAAAATTAATAAATTAATATAAAAAATAAAACAAAATATAACAAAA
TATATTTATTAAAATTTAATTTATTAAAATTTCCCACTTAATTCATTTTAATTTAAAAATAAATTAAATAACAATTTTTA
ATAAAATAAATAATTAATTTTATTTTTATATTGAATTTTAAATTCAATCTTAAAGATTTAATCTTTTTATTAAAATTAAT
AAATTAATATAAAAAATAAAACAAAATATAACAAAATATATTTATTAAAATTTAATTTATTAAAAATTTCCACATGATTC
ATATTTATATTTCAAGAATCAAATTCATATTATGCTGATAATTTAATTTCATTTCATAATATAGTTATAATAATCATTAT
TATAATTTCAACATTAACTGTATATATTATTTTAGATTTATTTATAAACAAATTTTCAAATTTATTTTTATTAAAAAATC
ATAATATNGNAATTATTTGANCNGTTATTCCAATTATTATTCTATTAATTATTNGTTTTCCATCATTAAAAATTTTATAT
TTAATTGATGAANTTANAAATCCTTTTTTTTCAATTAAATCAATTGG
>HQ260343
TTTTTTAACTTTTATTAAAATTAATAAATTAATATAAAATATGAATTATATTTATTAAAATTTAATTTATTTAAATTTCC
CACTTAATTCATTTTAATTTAAAAATATAATTAAATAACAATTTTTAATAAAATAAATAATTAATTTTATTTTTATATTG
AATTTTAAATTCAATCTTAAAGATTTAATCTTTTTATTAAAATTAATAAATTAATATAAAAAATAAAACAAAATATAACA
AAATATATTTATTAAAATTTAATTTATTAAAATTTCCCACTTAATTCATTTTAATTTAAAAATAAATTAAATAACAATTT
TTAATAAAATAAATAATTAATTTTATTTTTATATTGAATTTTAAATTCAATCTTAAAGATTTAATCTTTTTATTAAAATT
AATAAATTAATATAAAAAATAAAACAAAATATAACAAAATATATTTATTAAAATTTAATTTATTAAAAATTTCCACATGA
TTCATATTTATATTTCAAGAATCAAATTCATATTATGCTGATAATTTAATTTCATTTCATAATATAGTTATAATAATCAT
TATTATAATTTCAACATTAACTGTATATATTATTTTAGATTTATTTATAAACAAATTTTCAAATTTATTTTTATTAAAAA
ATCATAATATTGAAATTATTTGAACAGTTATTCCAATTATTATTCTATTAATTATTTGTTTTCCATCATTAAAAATTTTA
TATTTAATTGATGAAATTATAAATCCTTTTTTTTCAATTAAATCAATTGG
>HQ260344
AATTAATAAATTAATATAAAATATAAATTATATTTATTAAAATTTAATTTATTAAAATTTCCCACTTAATTCATTTTAAT
TTAAAAATAAATTAAATAACAATTTTTAATAAAATAAATAATTAATTTTATTTTTATATTGAATTTTAAATTCAATCTTA
AAGATTTAATCTTTTTATTAAAATTAATAAATTAATATAAAAAATAAAACAAAATATAACAAAATATATTTATTAAAATT
TAATTTATTAAAATTTCCCACTTAATTCATTTTAATTTAAAAATAAATTAAATAACAATTTTTTAATAAAATAAATAATT
AATTTTATTTTTATATTGAATTTTAAATTCAATCTTAAAGATTTAATCTTTTTATTAAAATTAATAAATTAATATAAAAA
ATAAAACAAAATATAACAAAATATATTTATTAAAATTTAATTTATTAAAATTTCCACATGATTCATATTTATATTTCAAG
AATCAAATTCATATTATGCTGATAATTTAATTTCATTTCATAATATAGTTATAATAATCATTATTATAATTTCAACATTA
ACTGTATATATTATTTTAGATTTATTTATAAACAAATTTTCAAATTTATTTTTATTAAAAAATCATAATATTGAAATTAT
TTGAACAGTTATTCCAATTATTATTCTATTAATTATTTGTTTTCCATCATTAAAAATTTTATATTTAATTGATGAAATTG
TAAATCCTTTTTTTTCAATTAAATCAATTGG
>HQ260345
TTAACTTTTATTAAAATTAATAAATTAATATAAAATATTAATTATATTTATTAAAATTTTCCACTTAATTAATTTTAATT
TAAAAATATAATTAAATAACAATTTTAATAAAATAAATAATTAATTTTATTTTTATATTGAATTTTAAATTCAATCTTAA
AGATTTAATCTTTTTATTAAAATTAATAAATTAATATAAAAAATAAAACAAAATATAACAAAATATATTTATTAAAATCT
AATTTATTAAAATTTCCCACTTAATTCATTTTAATTTAAAAATAAATTAAATAACAATTTTTAATAAAATAAATAATTAA
TTTTATTTTTATATTGAATTTTAAATTCAATCTTAAAGATTTAATCTTTTTATTAAAATTAATAAATTAATATAAAAAAT
AAAACAAAATATAACAAAATATATTTATTAAAATTTAATTTATTAAAATTTCCACATGATTCATATTTATATTTCAAGAA
TCAAATTCATATTATGCTGATAATTTAATTTCATTTCATAATATAGTTATAATAATCATTATTATAATTTTAACATTAAC
TGTATATATTATTTTAGATTTATTTATAAACAAATTTTCAAATTTATTTTTATTAAAAAATCATAATATTGAAATTATTT
GAACAATTATTCCAATTATTATTCTATTAATTATTTGTTTTCCATCATTAAAAATTTTATATTTAATTGATGAAATTATA
AATCCTTTTTTTTCAATTAAATCAATTGG
>HQ260346
TTTAACTTTTATTAAAATTAATAAATTAATATAAAATATAAATTATATTTATTAAAATTTCCCACTTAATTCATTTTAAT
TTAAAAATAAATTAAATAACAATTTTTAATAAAATAAATAATTAATTTTATTTTTATATTGAATTTTAAATTCAATCTTA
AAGATTTAATCTTTTTATTAAAATTAATAAATTAATATAAAAAATAAAACAAAATATAACAAAATATATTTATTAAAATT
TAATTTATTAAAATTTCCCACTTAATTCATTTTAATTTAAAAATAAATTAAATAACAATTTTTAATAAAATAAATAATTA
ATTTTATTTTTATATTGAATTTTAAATTCAATCTTAAAGATTTAATCTTTTTATTAAAATTAATAAATTAATATAAAAAA
TAAAACAAAATATAACAAAATATATTTATTAAAATTTAATTTATTAAAAATTTCCACATGATTCATATTTATATTTCAAG
AATCAAATTCATATTATGCTGATAATTTAATTTCATTTCATAATATAGTTATAATAATCATTATTATAATTTCAACATTA
ACTGTATATATTATTTTAGATTTATTTATAAACAAATTTTCAAATTTATTTTTATTAAAAAATCATAATATTGAAATTAT
TTGAACAGTTATTCCAATTATTATTCTATTAATTATTTGTTTTCCATCATTAAAAATTTTATATTTAATTGATGAAATTG
TAAATCCTTTTTTTTCAATTAAATCAATTGG
>HQ260347
TTTTAACTTTTATTAAAATTAATAAATTAATATAAAATATAAATTATATTTATTAAAATTTAATTTATTAAAATTTCCCA
CTTAATTCATTTTAATTTAAAAATATAATTAAATAACAATTTTTAATAAAATAAATAATTAATTTTATTTTTATATTGAA
TCTTAAATTCAATCTTAAAGATTTAATCTTTTTATTAAAATTAATAAATTAATATAAAAAATAAAACAAAATATAACAAA
ATATATTTATTAAAATTTAATTTATTAAAATTTCCCACTTAATTCATTTTAATTTAAAAATAAATTAAATAACAATTTTT
AATAAAATAAATAATTAATTTTATTTTTATATTGAATTTTAAATTCAATCTTAAAGATTTAATCTTTTTATTAAAATTAA
TAAATTAATATAAAAAATAAAACAAAATATAACAAAATATATTTATTAAAATTTAATTTATTAAAATTTCCACATGATTC
ATATTTATATTTCAAGAATCAAATTCATATTATGCTGATAATTTAATTTCATTTCATAATATAGTTATAATAATCATTAT
TATAATTTCAACATTAACTGTATATATTATTTTAGATTTATTTATAAACAAATTTTCAAATTTATTTTTATTAAAAAATC
ATAATATTGAAATTATTTGAACAGTTATTCCAATTATTATTCTATTAATTATTTGTTTTCCATCATTAAAAATTTTATAT
TTAATTGATGAAATTAT
>HQ260348
CTTTTATTAAAATTAATTAATATAAAATATAAATTATATTTATTAAAATTTAATTTATTAAAATTTCCCACTTAATTCAT
TTTAATTTAAAAATAAATTAAATAACAATTTTTAATAAAATAAATAATTAATTTTATTTTTATATTGAATCTTAAATTCA
ATCTTAAAGATTTAATCTTTTTATTAAAATTAATAAATTAATATAAAAAATAAAACAAAATATAACAAAATATATTTATT
AAAATTTAATTTATTAAAATTTCCCACTTAATTCATTTTAATTTAAAAATAAATTAAATAACAATTTTTAATAAAATAAA
TAATTAATTTTATTTTTATATTGAATCTTAAATTCAATCTTAAAGATTTAATCTTTTTATTAAAATTAATAAATTAATAT
AAAAAATAAAACAAAATATAACAAAATATATTTATTAAAATTTAATTTATTAAAAATTTCCACATGATTCATATTTATAT
TTCAAGAATCAAATTCATATTATGCTGATAATTTAATTTCATTTCATAATATAGTTATAATAATCATTATTATAATTTCA
ACATTAACTGTATATATTATTTTAGATTTATTTATAAACAAATTTTCAAATTTATTTTTATTAAAAAATCATAATATTGA
AATTATTTGAACAGTTATTCCAATTATTATTCTATTAATTATTTGTTTTCCATCATTAAAAATTTTATATTTAATTGATG
AAATTGTAAATCCTTTTTTTTCAATTAAATCAATTGG
>HQ260349
GTATTTTTTAACTTTTATTAAAATTAATAAATTAATATAAAATATAAATTATATTTATTAAAATTTAATTTATTAAAATT
TCCCACTTAATTCATTTTAATTCAAAAATAAATTAAATAACAATTTTTAATAAAATAAATAATTAATTTTATTTTTATAT
TGAATTTTAAATTCAATCTTAAAGATTTAATCTTTTTATTAAAATTAATAAATTAATATAAAAAATAAAACAAAATATAA
CAAAATATATTTATTAAAATTTAATTTATTAAAATTTCCCACTTAATTCATTTTAATTTAAAAATAAATTAAATAACAAT
TTTTAATAAAATAAATAATTAATTTTATTTTTATATTGAATTTTAAATTCAATCTTAAAGATTTAATCTTTTTATTAAAA
TTAATAAATTAATATAAAAAATAAAACAAAATATAACAAAATATATTTATTAAAATTTAATTTATTAAAAATTTCCACAT
GATTCATATTTATATTTCAAGAATCAAATTCATATTATGCTGATAATTTAATTTCATTTCATAATATAGTTATAATAATC
ATTATTATAATTTCAACATTAACTGTATATATTATTTTAGATTTATTTATAAACAAATTTTCAAATTTATTTTTATTAAA
AAATCATAATATTGAAATTATTTGAACAGTTATTCCAATTATTATTCTATTAATTATTTGTTTTCCATCATTAAAAATTT
TATATTTAATTGATGAAATTGTAAATCCTTTTTTTTCAATTAAATCAATTGG
>HQ260350
AACTTTTAATAAAATTAATAAATTAATATAAAATATTAATTATATTTATTAAAATTTAATTTATTAAAATTTCCCACTTA
ATTCATTTTAATTTAAAAATAAATTAAATAACAATTTTTAATAAAATAAATAATTTTATTTTTATATTGAATTTTAAATT
CAATCTTAAAGATTTAATCTTTTTATTAAAATTAATAAATTAATATAAAAAATAAAACAAAATATAACAAAATATATTTA
TTAAAATTTAATTTATTAAAATTTCCCACTTAATTCATTTTAATTTAAAAATAAATTAAATAACAATTTTTAATAAAATA
AATAATTAATTTTATTTTTATATTGAATTTTAAATTCAATCTTAAAGATTTAATCTTTTTATTAAAATTAATAAATTAAT
ATAAAAAATAAAACAAAATATAACAAAATATATTTATTAAAATTTAATTTATTAAAATTTCCACATGATTCATATTTATA
TTTCAAGAATCAAATTCATATTATGCTGATAATTTAATTTCATTTCATAATATAGTTATAATAATCATTATTATAATTTC
AACATTAACTGTATATATTATTTTAGATTTATTTATAAACAAATTTTCAAATTTATTTTTATTAAAAAATCATAATATTG
AAATTATTTGAACAGTTATTCCAATTATTATTCTATTAATTATTTGTTTTCCATCATTAAAAATTTTATATTTAATTGAT
GAAATTGTAAATCCTTTTTTTTCAATTAAATCAATTGG
>HQ260351
AACTTTTTATTAAAATTAATAAATTAATATAAAATATAAATTATATTTATTAAAATTTAATTTATTAAAATTTCCCACTT
AATTCATTTTAATTTAAAAATAAATTAAATAACAACAATTTTTAATAAAATAAATAATTAATTTTATTTTTATATTGAAT
TTTAAATTCAATCTTAAAGATTTAATCTTTTTATTAAAATTAATAAATTAATATAAAAAATAAAACAAAATATAACAAAA
TATATTTATTAAAATTTAATTTATTAAAATTTCCCACTTAATTCATTTTAATTTAAAAATAAATTAAATAACAATTTTTA
ATAAAATAAATAATTAATTTTATTTTTATATTGAATTTTAAATTCAATCTTAAAGATTTAATCTTTTTATTAAAATTAAT
AAATTAATATAAAAAATAAAACAAAATATAACAAAATATATTTATTAAAATTTAATTTATTAAAAATTTCCACATGATTC
ATATTTATATTTCAAGAATCAAATTCATATTATGCTGATAATTTAATTTCATTTCATAATATAGTTATAATAATCATTAT
TATAATTTCAACATTAACTGTATTTATTATTTTAGATTTATTTATAAACAAATTTTCAAATTTATTTTTATTAAAAAATC
ATAATATTGAAATTATTTGAACAGTTATTCCAATTATTATTCTATTAATTATTTGTTTTCCATCATTAAAAATTTTATAT
TTAATTGATGAAATTGTAAATCCTTTTTTTTCAATTAAATCAATTGG
>HQ260352
CTTTTTAATAAAATTTAATTAATTATATAAAATATATATTATATTGATTAAAATTTAATTTATTAAAATTTCCCACTTAA
TTCATTTTAATTTAAAAATAAATTAAATAACATTTTTTAATAAAATAAATAATTAATTTTATTTTTATATTGAATTTTAA
ATTCAATCTTAAAGATTTAATCTTTTTATTAAAATTAATAAATTAATATAAAAAATAAAACAAAATATAACAAAATATAT
TTATTAAAATTTAATTTATTAAAATTTCCACATGATTCATTTTAATTTAAAAATAAATTAAATAAATAACAATTTTTAAT
AAAATAAATAATTAATTTTATTTTTATATTGAATTTTAAATTCAATCTTAAAGATTTAATCTTTTTATTAAAATTAATAA
ATTAATATAAAAAATAAAACAAAATATAACAAAATATATTTATTAAAATTTAATTTATTAAAATTTCCACATGATTCATA
TTTATATTTCAAGAATCAAATTCATATTATGCTGATAATTTAATTTCATTCCATAATATAGTTATAATAATCATTATTAT
AATTTCAACATTAACTGTATATATTATTTTAGATTTATTTATAAACAAATTTTCAAATTTATTTTTATTAAAAAATCATA
ATATTGAAATTATTTGAACAGTTATTCCAATTATTATTCTATTAATTATTTGTTTTCCATCATTAAAAATTTTATATTTA
ATTGATGAAATTGTAAATCCTTTTTTTTCAATTAAATCAATTGG
>HQ260353
ATAGTATTTTTTAACTTTTATTAAAATTAATAAATTAATATAAAATATAAATTATATTTATTAAAATTTAATTTATTAAA
ATTTCCCACTTAATTCATTTTAATTTAAAAATAAATTAAATATAACAATTTTTAATAAAATAAATAATTAATTTTATTTT
TATATTGAATTTTAAATTCAATCTTAAAGATTTAATCTTTTTATTAAAATTAATAAATTAATATAAAAAATAAAACAAAA
TATAACAAAATATATTTATTAAAATTTAATTTATTAAAATTTCCCACTTAATTCATTTTAATTTAAAAATAAATTAAATA
ACAATTTTTAATAAAATAAATAATTAATTTTATTTTTATATTGAATTTTAAATTCAATCTTAAAGATTTAATCTTTTTAT
TAAAATTAATAAATTAATATAAAAAATAAAACAAAATATAACAAAATATATTTATTAAAATTTAATTTATTAAAATTTCC
ACATGATTCATATTTATATTTCAAGAATCAAATTCATATTATGCTGATAATTTAATTTCATTTCATAATATAGTTATAAT
AATCATTATTATAATTTCAACATTAACTGTATATATTATTTTAGATTTATTTATAAACAAATTTTCAAATTTATTTTTAT
TAAAAAATCATAATATTGAAATTATTTGAACAGTTATTCCAATTATTATTCTATTAATTATTTGTTTTCCATCATTAAAA
ATTTTATATTTAATTGATGAAATTGTAAATCCTTTTTTTTCAATTAAATCAATT
>HQ260354
CTTTTATTAAAATTAATAAATTAATATAAAATATAAATTATATTTATTAAAATTTAATTTATTAAAATTTCCCACTTAAT
TCATTTTAATTTAAAAATAAATTAAATAACAATTTTTAATAAAATAAATAATTTTATATTGAATTTTAAATTCAATCTTA
AAGATTTAATCTTTTTATTAAAATTAATAAATTAATATAAAAATAAAACAAAATATAACAAAATATATTTATTAAAATTT
AATTTATTAAAATTTCCCACTTAATTCATTTTAATTTAAAAATAAATTAAATAACAATTTTTAATAAAATAAATAATTAA
TTTTATTTTTATATTGAATTTTAAATTCAATCTTAAAGATTTAATCTTTTTATTAAAATTAATAAATTAATATAAAAATA
AAACAAAATATAACAAAATATATTTATTAAAATTTAATTTATTAAAAATTTCCACATGATTCATATTTATATTTCAAGAA
TCAAATTCATATTATGCTGATAATTTAATTTCATTTCATAATATAGTTATAATAATCATTATTATAATTTCAACATTAAC
TGTATATATTATTTTAGATTTATTTATAAACAAATTTTCAAATTTATTTTTATTAAAAAATCATAATATTGAAATTATTT
GAACAGTTATTCCAATTATTATTCTATTAATTATTTGTTTTCCATCATTAAAAATTTTATATTTAATTGATGAAATTGTA
AATCCTTTTTTTTCAATTAAATCAATTGG
>HQ260355
CTTTTTATTAAAATTAATAAATTAATATAAAATATTAATTATATTTATTAAAATTTAATTTATTAAAATTTCCCACTTAA
TTCATTTTAATTTAAAAATATAATTAAATAACAATTTTTAATAAAATAAATAATTAATTTTATTTTTATATTGAATTTTA
AATTCAATCTTAAAGATTTAATCTTTTTATTAAAATTAATAAATTAATATAAAAATAAAACAAAATATAACAAAATATAT
TTATTAAAATTTAATTTATTAAAATTTCCCACTTAATTCATTTTAATTTAAAAATAAATTAAATAATTTTTAATAAAATA
AATAATTAATTTTATTTTTATATTGAATTTTAAATTCAATCTTAAAGATTTAATCTTTTTATTAAAATTAATAAATTAAT
ATAAAAAATAAAACAAAATATAACAAAATATATTTATTAAAATTTAATTTATTAAAAATTTCCACATGATTCATATTTAT
ATTTCAAGAATCAAATTCATATTATGCTGATAATTTAATTTCATTTCATAATATAGTTATAATAATCATTATTATAATTT
CAACATTAACTGTATATATTATTTTAGATTTATTTATAAACAAATTTTCAAATTTATTTTTATTAAAAAATCATAATATT
GAAATTATTTGAACAGTTATTCCAATTATTATTCTATTAATTATTTGTTTTCCATCATTAAAAATTTTATATTTAATTGA
TGAAATTATAAATCCTTTTTTTTCAATTAAATCAATTGG
>HQ260356
CTTTTATTAAAATTAATAAATTAATATAAAATATAAATTATATTTATTAAAATTTAATTTATTAAAATTTCCCACTTAAT
TCATTTTAATTTAAAAATAAATTAAATAACAATTTTTAATAAAATAAATAATTTTATATTGAATTTTAAATTCAATCTTA
AAGATTTAATCTTTTTATTAAAATTAATAAATTAATATAAAAATAAAACAAAATATAACAAAATATATTTATTAAAATTT
AATTTATTAAAATTTCCCACTTAATTCATTTTAATTTAAAAATAAATTAAATAACAATTTTTAATAAAATAAATAATTAA
TTTTATTTTTATATTGAATTTTAAATTCAATCTTAAAGATTTAATCTTTTTATTAAAATTAATAAATTAATATAAAAATA
AAACAAAATATAACAAAATATATTTATTAAAATTTAATTTATTAAAAATTTCCACATGATTCATATTTATATTTCAAGAA
TCAAATTCATATTATGCTGATAATTTAATTTCATTTCATAATATAGTTATAATAATCATTATTATAATTTCAACATTAAC
TGTATATATTATTTTAGATTTATTTATAAACAAATTTTCAAATTTATTTTTATTAAAAAATCATAATATTGAAATTATTT
GAACAGTTATTCCAATTATTATTCTATTAATTATTTGTTTTCCATCATTAAAAATTTTATATTTAATTGATGAAATTGTA
AATCCTTTTTTTTCAATTAAATCAATTGG
>HQ260357
GTATTTTTTAACTTTTATTAAAATTAATAAATTAATATAAAATATAAATTATATTTATTAAAATTTAATTTATTAAAATT
TCCCACTTAATTCATTTTAAATTAAAATAAATTAAATAACAATTTTTAATAAAATAAATAATTAATTTTATTTTTATATT
GAATTTTAAATTCAATCTTAAAGATTTAATCTTTTTATTAAAATTAATAAATTAATATAAAAAATAAAACAAAATATAAC
AAAATATATTTATTAAAATTTAATTTATTAAAATTTCCCACTTAATTCATTTTAATTTAAAAATAAATTAATAACAATTT
TTAATAAAATAAATAATTAATTTTATTTTTATATTGAATTTTAAATTCAATCTTAAAGATTTAATCTTTTTATTAAAATT
AATAAATTAATATAAAAAATAAAACAAAATATAACAAAATATATTTATTAAAATTTAATTTATTAAAAATTTCCACATGA
TTCATATTTATATTTCAAGAATCAAATTCATATTATGCTGATAATTTATTTTCATTTCGTAATATAGTTATAATAATCAT
TATTATAATTTCAACATTAANTGTATATATTATTTTAGATTTATTTATAAACAAATTTTCAAATTTATTTTTATTAAAAA
ATCATAATATTGAAATTATTTGAA
>HQ260358
AGTATTTTTTAACTTTTATTAAAATTAATAAATTAATATAAAATATAAATTATATTTATTAAAATTTAATTTATTAAAAT
TTTCCACTTAATTCATTTAAATTTAAAAATATAATTAAATAACAATTTTTAATAAAATAAATAATTAATTTTATTTTTAT
ATTGAATTTTAAATTCAATCTTAAAGATTTAATCTTTTTATTAAAATTAATAAATTAATATAAAAAATAAAACAAAATAT
AACAAAATATATTTATTAAAATTTAATTTATTAAAATTTCCCACTTAATTCATTTTAATTTAAAAATAAATTAAATAACA
ATTTTTAATAAAATAAATAATTAATTTTATTTTTATATTGAATTTTAAATTCAATCTTAAAGATTTAATCTTTTTATTAA
AATTAATAAATTATTATAAAAAATAAAACAAAATATAACAAAATATATTTATTAAAATTTAATTTATTAAAAATTTCCAC
ATGATTCATATTTATATTTCAAGAATCAAATTCNTATTATGCTGATAATTTAATTTCATTTCNTAATATAGTTATAATAA
TCATTATTATAATTTCNACATTAACTGTNTATATTATTTTAGATTTATTT
>HQ260359
ATAGTATTTTTTAACTTTTATTAAAATTAATAAATTAATATAAAATATAAATTATATTTATTAAAATTTAATTTATTAAA
ATTTCCCACTTAATTCATTTTAATTTAAAAATAAATTAAATAACATTTTTAATAAAATAAATAATTAATTTTATTTTTAT
ATTGAATTTTAAATTCAATTTTAAAGATTTAATCTTTTTATTAAAATTAATAAATTAATATAAAAAATAAAACAAAATAT
AACAAAATATATTTATTAAAATTTAATTTATTAAAATTTCCCACTTAATTCATTTTAATTTAAAAATAAATTAAATAACA
ATTTTTAATAAAATAAATAATTAATTTTATTTTTATATTGAATTTTAAATTCAATCTTAAAGATTTAATCTTTTTATTAA
AATTAATAAATTAATATAAAAAATAAAACAAAATATAACAAAATATATTTATTAAAATTTAATTTATTAAAAATTTCCAC
ATGATTCATATTTATATTTCAAGAATCAAATTCATATTATGCTGATAATTTAATTTCATTTCATAATATAGTTATAATAA
TCATTATTATAATTTCAACATTAACTGTATATATTATTTTAGATTTATTTATAAACAAATTTTCAAATTTATTTTTATTA
AAAAATCATAATATTGAAATTATTTGAACAGTTATTCCAATTATTATTCTATTAATTATTTGTTTTCCATCATTAAAAAT
TTTATATTTAATTGATGAAATTGTAAATCCTTTTTTTTCAATTAAATCAATTGG
>HQ260360
TATTTTTTAACTTTTATTAAAATTAATAAATTAATATAAAATATAAATTATATTTATTAAAATTTAATTTATTAAAATTT
CCCACTTAATTCATTTTAATTTAAAAATAAATTAAATAACAATTTTTAATAAAATAAATAATTAATTTTATTTTTATATT
GAATTTTAAATTCAATCTTAAAGATTTAATCTTTTTATTAAAATTAATAAATTAATATAAAAAATAAAAATATAACAAAA
TATATTTATTAAAATTTAATTTATTAAAATTTCCCACTTAATTCATTTTAATTTAAAAATAAATTAAATAACAATTTTTA
ATAAAATAAATAATTAATTTTATTTTTATATTGAATTTTAAATTCAATCTTAAAGATTTAATCTTTTTATTAAAATTAAT
AAATTAATATAAAAAATAAAACAAAATATAACAAAATATATTTATTAAAATTTAATTTATTAAAAATTTCCACATGATTC
ATATTTATATTTCAAGAATCAAATTCATATTATGCTGATAATTTAATTTCATTTCATAATATAGTTATAATAATCATTAT
TATAATTTCAACATTAACTGTATATATTATTTTAGATTTATTTATAAACAAATTTTCAAATTTATTTTTATTAAAAAATC
ATAATATTGAAATTATTTGAACAGTTATTCCAATTATTATTCTATTAATTATTTGTTTTCCATCATTAAAAATTTTATAT
TTAATTGATGAAATTGTAAATCCTTTTTTTTCAATTAAATCAATTGG
>HQ260361
TTAAGATTCAAATATAAAGTATTTTTTAACTTTTATTAAAATTAATAAATTAATATAAAATATGATAAATTATATTTATT
AAAATTTAATTTATTAAAATTTCCCACTTAATTCATTTTAATTTAAAAATATAATTAAATAACAATTTTTAATAAAATAA
ATAATTAATTTTATTTTTATATTGAATTTTAAATTCAATCTTAAAGATTTAATCTTTTTATTAAAATTAATAAATTAATA
TAAAAAATAAAACAAAATATAACAAAATATATTTATTAAAATTTAATTTATTAAAATTTCCCACTTAATTCATTTTAATT
TAAAAATATAATTAAATAACAATTTTTAATAAAATAAATAATTAATTTTATTTTTATATTGAATTTTAAATTCAATCTTA
AAGATTTAATCTTTTTATTAAAATTAATAAATTAATATAAAAAATAAAACAAAATATAACAAAATATATTTATTAAAATT
TAATTTATTAAAATTTCCACATGATTCATATTTATATTTCAAGAATCAAATTCATATTATGCTGATAATTTAATTTCATT
TCATAATATAGTTATAATAATCATTATTATAATTTCAACATTAACTGTATATATTATTTTAGATTTATTTATAAACAAAT
TTTCAAATTTATTTTTATTAAAAAATCATAATATTGAAATTATTTGAACAGTTATTCCAATTATTATTATATTAATTATT
TGTTTTCCATCATTAAAAATTTTATATTTAATTGATGAAATTGTAAAT
>HQ260362
CTTTTATTAAAATTAATAAATTAATATAAAATATAAATTATATTTATTAAAATTTAATTTATTAAAATTTCCCACTTAAT
TCATTTTAATTTAAAAATAAATTAAATAACAATTTTTAATAAAATAAATAATTAATTTTATTTTTATATTGAATTTTAAA
TTCAATCTTAAAGATTTAATCTTTTTATTAAAATTAATAAATTAATATAAAAAATAAAACAAAATATAACAAAATATATT
TATTAAAATTTAATTTATTAAAATTTAATTTATTAAAATTTCCCACTTAATTCATTTTAATTTAAAAATAAATTAAATAA
CAATTTTTAATAAAATAAATAATTAATTTTATTTTTATATTGAATTTTAAATTCAATCTTAAAGATTTAATCTTTTTATT
AAAATTAATAAATTAATATAAAAAATAAAACAAAATATAACAAAATATATTTATTAAAATTTAATTTATTAAAAATTTCC
ACATGATTCATATTTATATTTCAAGAATCAAATTCATATTATGCTGATAATTTAATTTCATTTCATAATATAGTTATAAT
AATCATTATTATAATTTCAACATTAACTGTATATATTATTTTAGATTTATTTATAAACAAATTTTCAAATTTATTTTTAT
TAAAAAATCATAATATTGAAATTATTTGAACAGTTATTCCAATTATTATTCTATTAATTATTTGTTTTCCATCATTAAAA
ATTTTATATTTAATTGATGAAATTGTAAATCCTTTTTTTTCAATTAAATCAATTGG
>HQ260363
TTTAACTTTTATTAAAATTAATAAATTAATATAAAATATGATGAATTATATTAATTAAAATTTAATTTATTAAAATTTTC
CACTTAATTCATTTTAATTTAAAAATATAATTAAATAACAATTTTTAATAAAATAAATAATTAATTTTATTTTTATATTG
AATTTTAAATTCAATCTTAAAGATTTAATCTTTTTATTAAAATTAATAAATTAATATAAAAAATAAAACAAAATATAACA
AAATATATTTATTAAAATTTAATTTATTAAAATTTCCCACTTAATTCATTTTAATTTAAAAATAAATTAAATAACAATTT
TTAATAAAATAAATAATTAATTTTATTTTTATATTGAATTTTAAATTCAATCTTAAAGATTTAATCTTTTTATTAAAATT
AATAAATTAATATAAAAAATAAAACAAAATATAACAAAATATATTTATTAAAATTTAATTTATTAAAAATTTCCACATGA
TTCATATTTATATTTCAAGAATCAAATTCATATTATGCTGATAATTTAATTTCATTTCATAATATAGTTATAATAATCAT
TATTATAATTTCAACATTAACTGTATATATTATTTTAGATTTATTTATAAACAAATTTTCAAATTTATTTTTATTAAAAA
ATCATAATATTGAAATTATTTGAACAGTTATTCCAATTATTATTCTATTAATTATTTGTTTTCCATCATTAAAAATTTTA
TATTTAATTGATGAAATTATAAATCCTTTTTTTTCAATTAAATCAATTGG
>HQ260364
AACTTTTATTAAAATTAATAAATTAATATAAAATATAAATTATATTTATTAAAATTTAATTTATTAAAATTTCCCACTTA
ATTCATTTTAATTTAAAAATAAATTAAATAACAATTTTTAATAAAATAAATAATTAATTTTATTTTATATTGAATTTTAA
ATTCAATCTTAAAGATTTAATCTTTTTATTAAAATTAATAAATTAATATAAAAAATAAAACAAAATATAACAAAATATAT
TTATTAAAATTTAATTTATTAAAATTTCCCACTTAATTCATTTTAATTTAAAAATAAATTAAATAACAATTTTTAATAAA
ATAAATAATTAATTTTATTTTATATTGAATTTTAAATTCAATCTTAAAGATTTAATCTTTTTATTAAAATTAATAAATTA
ATATAAAAAATAAAACAAAATATAACAAAATATATTTATTAAAATTTAATTTATTAAAATTTCCACATGATTCATATTTA
TATTTCAAGAATCAAATTCATATTATGCTGATAATTTAATTTCATTTCATAATATAGTTATAATAATCATTATTATAATT
TCAACATTAACTGTGTATATTATTTTAGATTTATTTATAAACAAATTTTCAAATTTATTTTTATTAAAAAATCATAATAT
TGAAATTATTTGAACAGTTATTCCAATTATTATTCTATTAATTATTTGTTTTCCATCATTAAAAATTTTATATTTAATTG
ATGAAATTGTAAATCCTTTTTTTTCAATTAAATCAATTGG
>HQ260365
TTTTCATTAAAATATATTAATTAATTAATAAATAAATAAATTTATTATTTTATTAATTATATTTATTAAAAAATTTATTA
AAATTTCCCACTTAATTCATTAAAATTTAAAATTATTTAATAACAATTTTTAATACAATAAATAATTAATTTTATTTTTA
TATTGAATTTTAAATTCAATCTTAAAGATTTAATCTTTTTATTAAAATTAATAAATTAATATAAAAAATAAAACAAAATA
TAACAAAATATATTTATTAAAATTTCCCACTTAATTCATTTTAATTTAAAAATAAATTAAATAACAATTTTTAATAAAAT
AAATAATTAATTTTATTTTTATATTGAATTTTAAATTCAATCTTAAAGATTTAATCTTTTTATTAAAATTAATAAATTAA
TATAAAAAATAAAACAAAATATAACAAAATATATTTATTAAAATTTAATTTATTAAAATTTCCCACTTAATTCATTTTAA
TTTAAAAATAAATTAAATAACAATTTTTAATAAAATAAATAATTAATTTTATTTTTATATTGAATTTTAAATTCAATCTT
AAAGATTTAATCTTTTTATTAAAATTAATAAATTAATATAAAAAATAAAACAAAATATAACAAAATATATTTATTAAAAT
TTAATTTATTAAATTTCCACATGATTCATATTTATATTTCAAGAATCAAATTCATATTATGCTGATAATTTAATTTCATT
TCATAATATAGTTATAATAATCATTATTATAATTTCAACATTAACTGTRTATATTATTTTAGATTTATTTATAAACAAAT
TTTCAAATTTATTTTTATTAAAAAATCATAATATTGAAATTATTTGAACAGTTATTCCAATTATTATTCTATTAATTATT
TGTTTTCCATCATTAAAAATTTTATATTTAATTGATGAAATTGTAAATCCTTTTTTTTCAATTAAATCAATTGG
>HQ260366
TTTTTAACTTTTATTAAAATTAATAAATTAATATAAAATATAAATTATATTTATTAAAATTTAATTTATTAAAATTTCCT
ACTTAATTCATTTTAATTTAAAAATAAATTAAATAACAATTTTTAATAAAATAAATAATTAATTTTATTTTTATATTGAA
TTTTAAATTCAATCTTAAAGATTTAATCTTTTTATTAAAATTAATAAATTAATATAAAAAATAAAACAAAATATAACAAA
ATATATTTATTAAAATTTAATTTATTAAAATTTCCCACTTAATTCATTTTAATTTAAAAATAAATTAAATAACAATTTTT
AATAAAATAAATAATTAATTTTATTTTTATATTGAATTTTAAATTCAATCTTAAAGATTTAATCTTTTTATTAAAATTAA
TAAATTAATATAAAAAATAAAACAAAATATAACAAAATATATTTTTAAAATTTAATTTATTAAAATTTCCCACTTAATTC
ATTTTAATTTAAAAATAAATTAAATAACAATTTTAATAAAATAAATAATTAATTTTATTTTTATATTGAATTTTAAATTC
AATCTTAAAGATTTAATCTTTTTATTAAAATTAATAAATTAATATAAAAAATAAAACAAAATATAACAAAATATATTTAT
TAAAATTTAATTTATTAAAATTTCCACATGATTCATATTTATATTTCAAGAATCAAATTCATATTATGCTGATAATTTAA
TTTCATTTCATAATATAGTTATAATAATCATTATTATAATTTCAACATTAACTGTATATATTATTTTAGATTTATTTATA
AACAAATTTTCAAATTTATTTTTATTAAAAAATCATAATATTGAAATTATTTGAACAGTTATTCCAATTATTATTCTATT
AATTATTTGTTTTCCATCATTAAAAATTTTATATTTAATTGATGAA
>HQ260367
TATTATTATTAAATAAAATATAAATTATATTTATTAAAATTTAATTTATTAAAATTTCCCACTTAATTCATTTTAATTCA
AAAATAAATTAAATAACAATTTTTAATAAAATAAATAATTAATTTTATTTTTATATTGAATTTTAAATTCAATCTTAAAG
ATTTAATCTTTTTATTAAAATTAATAAATTAATATAAAAAATAAAACAAAATATAACAAAATATATTTATTAAAATTTAA
TTTATTAAAATTTCCCACTTAATTCATTTTAATTCAAAAATAAATTAAATAACAATTTTTAATAAAATAAATAATTAATT
TTATTTTTATATTGAATTTTAAATTCAATCTTAAAGATTTAATCTTTTTATTAAAATTAATAAATTAATATAAAAAATAA
AACAAAATATAACAAAATATATTTATTAAAATTTAATTTATTAAAATTTCCCACTTAATTCATTTTAATTTAAAAATAAA
TTAAATAACAATTTTTAATAAAATAAATAATTAATTTTATTTTTATATTGAATTTTAAATTCAATCTTAAAGATTTAATC
TTTTTATTAAAATTAATAAATTAATATAAAAAATAAAACAAAATATAACAAAATATATTTATTAAAATTTAATTTATTAA
AATTTCCACATGATTCATATTTATATTTCAAGAATCAAATTCATATTATGCTGATAATTTAATTTCATTTCATAATATAG
TTATAATAATCATTATTATAATTTCAACATTAACTGTATATATTATTTTAGATTTATTTATAAACAAATTTTCAAATTTA
TTTTTATTAAAAAATCATAATATTGAAATTATTTGAACAGTTATTCCAATT
>HQ260368
TTTAACTTTTAATAAAATTAATAAATTAATATAAAATATAAATTATATTTATTAAAATTTAATTTATTAAAATTTCCCAC
TTAATTCATTTTAATTTAAAAATAAATTAAATAACAATTTTTAATAAAATAAATAATTAATTTTATTTTTATATTGAATT
TTAAATTCAATCTTAAAGATTTAATCTTTTTATTAAAATTAATAAATTAATATAAAAAATAAAACAAAATATAACAAAAT
ATATTTATTAAAATTTAATTTATTAAAATTTCCCACTTAATTCATTTTAATTTAAAAATAAATTAAATAACAATTTTTAA
TAAAATAAATAATTAATTTTATTTTTATATTGAATCTTAAATTCAATCTTAAAGATTTAATCTTTTTATTAAAATTAATA
AATTAATATAAAAAATAAAACAAAATATAACAAAATATATTTATTAAAATTTAATTTATTAAAATTTCCCACTTAATTCA
TTTTAATTTAAAAATAAATTAAATAACAATTTTTAATAAAATAAATAATTAATTTTATTTTTATATTGAATCTTAAATTC
AATCTTAAAGATTTAATCTTTTTATTAAAATTAATAAATTAATATAAAAAATAAAACAAAATATAACAAAATATATTTAT
TAAAATTTAATTTATTAAAAATTTCCACATGATTCATATTTATATTTCAAGAATCAAATTCATATTATGCTGATAATTTA
ATTTCATTTCATAATATAGTTATAATAATCATTATTATAATTTCAACATTAACTGTATATATTATTTTAGATTTATTTAT
AAACAAATTTTCAAATTTATTTTTATTAAAAAATCATAATATTGAAATTATTTGAACAGTTATTCCAATTATTATTCTAT
TAATTATTTGTTTTCCATCATTAAAAATTTTATATTTAATTGATGAAATTGTAAATCCTTTTTTTTCAATTAAATCAATT
GG
>HQ260369
TTTTTAACTTTTATTAAAATTAATAAATTAATATAAAATATAAATTATATTTATTAAAATTTAATTTATTAAAATTTCCC
ACTTAATTCATTTTAATTTAAAAATAAATTAAATAACAATTTTTAATAAAATAAATAATTTTATTTTTATATTGAATTTT
AAATTCAATCTTAAAGATTTAATCTTTTTATTAAAATTAATAAATTAATATAAAAAATAAAACAAAATATAACAAAATAT
ATTTATTAAAATTTAATTTATTAAAATTTCCCACTTAATTCATTTTAATTTAAAAATAAATTAAATAACAATTTTTAATA
AAATAAATAATTTTATTTTTATATTGAATTTTAAATTCAATCTTAAAGATTTAATCTTTTTATTAAAATTAATAAATTAA
TATAAAAAATAAAACAAAATATAACAAAATATATTTATTAAAATTTAATTTATTAAAATTTCCCACTTAATTCATTTTAA
TTTAAAAATAAATTAAATAACAATTTTTAATAAAATAAATAATTAATTTTATTTTTATATTGAATTTTAAATTCAATCTT
AAAGATTTAATCTTTTTATTAAAATTAATAAATTAATATAAAAAATAAAACAAAATATAACAAAATATATTTATTAAAAT
TTAATTTATTAAAATTTCCACATGATTCATATTTATATTTCAAGAATCAAATTCATATTATGCTGATAATTTAATTTCAT
TTCATAATATAGTTATAATAATCATTATTATAATTTCAACATTAACTGTATATATTATTTTAGATTTATTTATAAACAAA
TTTTCAAATTTATTTTTATTAAAAAATCATAATATTGAAATTATTTGAACAGTTATTCCAATTATTATTCTATTAATTAT
TTGTTTTCCATCATTAAAAATTTTATATTTAATTGATGAAATTGTAAATCCTTTTTTTTCAATTAAATCAATTGG
>HQ260370
GTATTTTTTAACTTTTATTAAAATTAATAAATTAATATAAAATATGAATTATATTTATTAAAATTTAATTTATTAAAATT
TTCCACTTAATTCATTTTAATTTTAAAATATAATTAAATAACAATTTTTAATAAATAAATAATTAATTTTATTTTTATAT
TGAATTTTAAATTCAATCTTAAAGATTTAATCTTTTTATTAAAATTAATAAATTAATATAAAAAATAAAACAAAATATAA
CAAAATATATTTATTAAAATTTAATTTATTAAAATTTCCCACTTAATTCATTTTAATTTAAAAATAAATTAAATAACAAT
TTTTAATAAAATAAATAATTAATTTTATTTTTATATTGAATTTTAAATTCAATCTTAAAGATTTAATCTTTTTATTAAAA
TTAATAAATTAATATAAAAAATAAAACAAAATATAACAAAATATATTTATTAAAATTTAATTTATTAAAATTTCCCACTT
AATTCATTTTAATTTAAAAATAAATTAAATAACAATTTTTAATAAAATAAATAATTAATTTTATTTTTATATTGAATTTT
AAATTCAATCTTAAAGATTTAATCTTTTTATTAAAATTAATAAATTAATATAAAAAATAAAACAAAATATAACAAAATAT
ATTTATTAAAATTTAATTTATTAAAAATTTCCACATGATTCATATTTATATTTCAAGAATCAAATTCATATTATGCTGAT
AATTTAATTTCATTTCATAATATAGTTATAATAATCATTATTATAATTTCAACATTAACTGTATATATTATTTTAGATTT
ATTTATAAACAAATTTTCAAATTTATTTTTATTAAAAAATCATAATATTGAAATTATTTGAACAGTTATTCCAATTATTA
TTCTATTAATTATTTGTTTTCCATCATTAAAAATTTTATATTTAATTGATGAAATTATAAATCCTTTTTTTTCAATTAAA
TCAATTGG
>HQ260371
ATTTTTTAACTTTTATTAAAATTAATAAATTAATATAAAATATAAATTATATTTATTAAAATTTAATTTATTAAAATTTC
CCACTTAATTCATTTTAATTTAAAAATAAATTAAATAACAATTTTAATAAAATAAATAATTAATTTTATTTTTATATTGA
ATTTTAAATTCAATCTTAAAGATTTAATCTTTTTATTAAAATTAATAAATTAATATAAAAATAAAACAATATAACAAAAT
ATATTTATTAAAATTTAATTTATTAAAATTTCCCACTTAATTCATTTTAATTTAAAAATAAATTAAATATAACAATTTTT
AATAAAATAAATAATTAATTTTATTTTTATATTGAATTTTAAATTCAATCTTAAAGATTTAATCTTTTTATTAAAATTAA
TAAATTAATATAAAAAATAAAACAAAATATAACAAAATATATTTATTAAAATTTAATTTATTAAAATTTCCCACTTAATT
CATTTTAATTTAAAAATAAATTAAATATAACAATTTTTAATAAAATAAATAATTAATTTTATTTTTATATTGAATTTTAA
ATTCAATCTTAAAGATTTAATCTTTTTATTAAAATTAATAAATTAATATAAAAAATAAAACAAAATATAACAAAATATAT
TTATTGAAATTTAATTTATTAAAAATTTCCACATGATTCATATTTATATTTCAAGAATCAAATTCATATTATGCTGATAA
TTTAATTTCATTTCATAATATAGTTATAATAATCATTATTATAATTTCAACATTAACTGTATATATTATTTTAGATTTAT
TTATAAACAAATTTTCAAATTTATTTTTATTAAAAAATCATAATATTGAAATTATTTGAACAGTTATTCCAATTATTATT
CTATTAATTATTTGTTTTCCATCATTAAAAATTTTATATTTAATTGATGAAATTGTAAATCCTTTTTTTTCAATTAAATC
AATTGG
>HQ260372
TATTTTTTAACTTTTATTAAAATTAATAAATTAATATAAAATATAAATTATATTTATTAAAATTTAATTTATTAAAATTT
CCCACTTAATTCATTTTAATTTAAAAATAATTAAATAACAATTTTTAATAAAATAAATAATTAATTTTATTTTTATATTG
AATTTTAAATTCAATCTTAAAGATTTTCTTTTTATTAAAATTAATAAATTAATATAAAAAATAAAACAAAATATAACAAA
ATATATTTATTAAAATTTAATTTATTAAAATTTCCCACTTAATTCATTTTAATTTAAAAATAAATTAAATAACAATTTTT
AATAAAATAAATAATTAATTTTATTTTTATATTGAATTTTAAATTCAATCTTAAAGATTTAATCTTTTTATTAAAATTAA
TAAATTAATATAAAAAATAAAACAAAATATAACAAAATATTATTAAAATTTAATTTATTAAAATTTCCCACTTAATTCAT
TTTAATTTAAAAATAAATTAAATAACAATTTTTAATAAAATAAATAATTAATTTTATTTTTATATTGAATTTTAAATTCA
ATCTTAAAGATTTAATCTTTTTATTAAAATTAATAAATTAATATAAAAAATAAAACAAAATATAACAAAATATATTTATT
AAAATTTAATTTATTAAAATTTCCACATGATTCATATTTATATTTCAAGAATCAAATTCATATTATGCTGATAATTTAAT
TTCATTTCATAATATAGTTATAATAATCATTATTATAATTTCAACATTAACTGTATATATTATTTTAGATTTATTTATAA
ACAAATTTTCAAATTTATTTTTATTAAAAAATCATAATATTGAAATTATTTGAACAGTTATTCCAATTATTATTCTATTA
ATTATTTGTTTTCCATCATTAAAAATTTTATATTTAATTGATGAAATTGTAAATCCTTTTTTTTCAATTAAATCAATTGG
>HQ260373
TTTAAACTTTTATTAAAATTAATAAATTAATATAAAATATAAATTATATTTATTAAAATTTAATTTATTAAAATTTCCCA
CTTAATTCATTTTAATTTAAAAATAAATTAAATAACAATTTTTAATAAAATAAATAATTAATTTTATTTTTATATTGAAT
TTTAAATTCAATCTTAAAGATTTAATCTTTTTATTAAAATTAATAAATTAATATAAAAAATAAAACAAAATATAACAAAA
TATATTTATTAAAATTTAATTTATTAAAATTTCCCACTTAATTCATTTTAATTTAAAAATAAATTAAATAACAATTTTTA
ATAAAATAAATAATTAATTTTATTTTTATATTGAATTTTAAATTCAATCTTAAAGATTTAATCTTTTTATTAAAATTAAT
AAATTAATATAAAAAATAAAACAAAATATAACAAAATATATTTATTAAAATTTAATTTATTAAAAATAATTAATTTTATT
TTTATATTGAATTTTAAATTCAATCTTAAAGATTTAATCTTTTTATTAAAATTAATAAATTAATATAAAAAATAAAACAA
AATATAACAAAATATATTTATTAAAATTTAATTTATTAAAATTTCCACATGATTCATATTTATATTTCAAGAATCAAATT
CATATTATGCTGATAATTTAATTTCATTTCATAATATAGTTATAATAATCATTATTATAATTTCAACATTAACTGTATAT
ATTATTTTAGATTTATTTATAAACAAATTTTCAAATTTATTTTTATTAAAAAATCATAATATTGAAATTATTTGAACAGT
TATTCCAATTATTATTCTATTAATTATTTGTTTTCCATCATTAAAAATTTTATATTTAATTGATGAAATTGTAAATC
>HQ260374
TTTTTAACTTTTATTAAAATTAATAAATTAATATAAAATATAAATTATATTTATTAAAATTTAATTTATTAAAATTTCCC
ACTTAATTCATTTTAATTTAAAAATAAATTAAATAACAATTTTTAATAAAATAAATAATTAATTTTATTTTTATATTGAA
TTTTAAATTCAATCTTAAAGATTTAATCTTTTTATTAAAATTAATAAATTAATATAAAAATAAAACAAAATATAACAAAA
TATATTTATTAAAATTTAATTTATTTAAATTTCCCACTTAATTCATTTTAATTTAAAAATAAATTAAATAACAATTTTTA
ATAAAATAAATAATTAATTTTATTTTTATATTGAATTTTAAATTCAATCTTAAAGATATAATCTTTTTATTAAAATTAAT
AAATTAATATAAAAAATAAAACAAAATATAACAAAATATATTTATTAAAATTTAATTTATTTAAATTTCTCACTTAATTC
ATTTTAATTTAAAAATAAATTAAATAACAATTTTTAATAAAATAAATAATTAATTTTATTTTTATATTGAATTTTAAATT
CAATCTTAAAGATTTAATCTTTTTATTAAAATTAATAAATTAATATAAAAAATAAAACAAAATATAACAAAATATATTTA
TTAAAATTTAATTTATTAAAAATTTCCACATGATTCATATTTATATTTCAAAAATCAAATTCATATTATGCTGATAATTT
AATTTCATTTCATAATATAGTTATAATAATCATTATTATAATTTCAACATTAACTGTATATATTATTTTAGATTTATTTA
TAAACAAATTTTCAAATTTATTTTTATTAAAAAATCATAATATTGAAATTATTTGAACAGTTATTCCAATTATTATTCTA
TTAATTATTTGTTTTCCATCATTAAAAATTTTATATTTAATTGATGAAATTGTAAATCCTTTTTTTTCAATTAAATCAAT
TGG
>HQ260375
TATATTTATTTAATTATTATAATTTTCCCACTTAATTCATTTTAATTTAAAAATAAATTAAATATAACAATTTTTAAATA
AAATAAATAATTAATTTTATTTTTATATTGAATTTTAAATTCAATCTTAAAGATTTAATCTTTTTATTAAAATTAATAAA
TTAATATAAAAAATAAAACAAAATATAACAAAATATACTTATTAAAATTTAATTTATAAAAATTTCCCACTTAATTCATT
TTAATTTAAAAATAAATTAAATATAACAATTTTTAATAAAATAAATAATTAATTTTATTTTTATATTGAATTTTAAATTC
AATCTTAAAGATTTAATCTTTTTATTAAAATTAATAAATTAATATAAAAAATAAAACAAAATATAACAAAATATACTTAT
TAAAATTTAATTTATTAAAATTTCCCACTTAATTCATTTTAATTTAAAAATAAATTAAATATAACAATTTTTAATAAAAT
AAATAATTAATTTTATTTTTATATTGAATTTTAAATTCAATCTTAAAGATTTAATCTTTTTATTAAAATTAATAAATTAA
TATAAAAAATAAAACAAAATATAACAAAATATATTTATTAAAATTTAATTTATTAAAAATTTCCACATGATTCATATTTA
TATTTCAAGAATCAAATTCATATTATGCTGATAATTTAATTTCATTTCATAATATAGTTATAATAATCATTATTATAATT
TCAACATTAACTGTATATATTATTTTAGATTTATTTATAAACAAATTTTCAAATTTATTTTTATTAAAAAATCATAATAT
TGAAATTATTTGAACAGTTATTCCAATTATTATTCTATTAATTATTTGTTTTCCATCATTAAAAATTTTATATTTAATTG
ATGAAATTGNAAATCCTTTTTTTTCAATTAAATA
>HQ260376
TTTAACTTTTATTAAAATTAATAAATTAATATAATATAAATTATATTTATTAAAATTTAATTTATTAAAATTTCCCACTT
AATTCATTTTAATTTAAAAATAAATTAAATAACAATTTTTAATAAAATAAATAATTAATTTTATTTTTATATTGAATTTT
AAATTCAATCTTAAAGATTTAATCTTTTTATTAAAATTAATAAATTAATATAAAAAATAAAACAAAATATAACAAAATAT
ATTTATTAAAATTTAATTTATTAAAATTTCCCACTTAATTCATTTTAATTTAAAAATAAATTAAATAACAATTTTTAATA
AAATAAATAATTAATTTTATTTTTATATTGAATTTTAAATTCAATCTTAAAGATTTAATCTTTTTATTAAAATTAATAAA
TTAATATAAAAAATAAAACAAAATATAACAAAATATATTTATTAAAATTTAATTTATTAAAATTTCCCACTTAATTCATT
TTAATTTAAAAATAAATTAAATAACAATTTTTAATAAAATAAATAATTAATTTTATTTTTATATTGAATTTTAAATTCAA
TCTTAAAGATTTAATCTTTTTATTAAAATTAATAAATTAATATAAAAAATAAAACAAAATATAACAAAATATATTTATTA
AAATTTAATTTATTAAAATTTCCCACTTAATTCATTTTAATTTAAAAATAAATTAAATAACAATTTTTAATAAAATAAAT
AATTAATTTTATTTTTATATTGAATTTTAAATTCAATCTTAAAGATTTAATCTTTTTATTAAAATTAATAAATTAATATA
AAAAATAAAACAAAATATAACAAAATATATTTATTAAAATTTAATTTATTAAAATTTCCACATGATTCATATTTATATTT
CAAGAATCAAATTCATATTATGCTGATAATTTAATTTCATTTCATAATATAGTGATAATAATCATTATTATAATTTCAAC
ATTAACTGTATATATTATTTTAGATTTATTTATAAACAAATTTTCAAATTTATTTTTATTAAAAAATCATAATATTGAAA
TTATTTGAACAGTTATTCCAATTATTATTCTATTAATTATTTGTTTTCCATCATT
>HQ260377
TTTAACTTTTAATAAAATTAATAAATTAATATAAAATATAAATTATATTTATTAAAATTTAATTTATTAAAATTTCCCAC
TTAATTCATTTTAATTTAAAAATAAATTAAATAACAATTTTTAATAAAATAAATAATTAATTTTATTTTTATATTGAATT
TTAAATTCAATCTTAAAGATTTAATCTTTTTATTAAAATTAATAAATTAATATAAAAAATAAAACAAAATATAACAAAAT
ATATTTATTAAAATTTAATTTATTAAAATTTCCCACTTAATTCATTTTAATTTAAAAATAAATTAAATAACAATTTTTAA
TAAAATAAATAATTAATTTTATTTTTATATTGAATTTTAAATTCAATCTTAAAGATTTAATCTTTTTATTAAAATTAATA
AATTAATATAAAAAATAAAACAAAATATAACAAAATATATTTATTAAAATTTAATTTATTAAAATTTCCCACTTAATTCA
TTTTAATTTAAAAATAAATTAAATAACAATTTTTAATAAAATAAATAATTAATTTTATTTTTATATTGAATTTTAAATTC
AATCTTAAAGATTTAATCTTTTTATTAAAATTAATAAATTAATATAAAAAATAAAACAAAATATAACAAAATATATTTAT
TAAAATTTAATTTATTTAAATTTCCCACTTAATTCATTTTAATTTAAAAATAAATTAAATAACAATTTTTAATAAAATAA
ATAATTAATTTTATTTTTATATTGAATTTTAAATTCAATCTTAAAGATTTAATCTTTTTATTAAAATTAATAAATTAATA
TAAAAAATAAAACAAAATATAACAAAATATATTTATTAAAATTTAATTTATTAAAATTTCCACATGATTCATATTTATAT
TTCAAGAATCAAATTCATATTATGCTGATAATTTAATTTCATTTCATAATATAGTGATAATAATCATTATTATAATTTCA
ACATTAACTG
>HQ260378
AAATTAATATAAAATATAAATTATATTTATTAAAATTTAATTTATTAAAATTTCCCACTTAATTCATTTTAATTTAAAAA
TAAATTAAATAACAATTTTTAATAAAATAAATAATTAATTTTATTTTTATATTAAATTTTAAATTCAATCTTAAAGATTT
AATCTTTTTATTAAAATTAATAAATTAATATAAAAAATAAAACAAAATATAACAAAATATATTTATTAAAATTTAATTTA
TTAAAATTTCCCACTTAATTCATTTTAATTTAAAAATAAATTAAATAACAATTTTTAATAAAATAAATAATTAATTTTAT
TTTTATATTGAATTTTAAATTCAATCTTAAAGATTTAATCTTTTTATTAAAATTAATAAATTAATATAAAAAATAAAACA
AAATATAACAAAATATATTTATTAAAATTTAATTTATTAAAATTTCCCACTTAATTCATTTTAATTTAAAAATAAATTAA
ATAACAATTTTTAATAAAATAAATAATTAATTTTATTTTTATATTGAATTTTAAATTCAATCTTAAAGATTTAATCTTTT
TATTAAAATTAATAAATTAATATAAAAAATAAAACAAAATATAACAAAATATATTTATTAAAATTTAATTTATTAAAATT
TCCCACTTAATTCATTTTAATTTAAAAATAAATTAAATAACAATTTTTAATAAAATAAATAATTAATTTTATTTTTATAT
TGAATTTTAAATTCAATCTTAAAGATTTAATCTTTTTATTAAAATTAATAAATTAATATAAAAAATAAAACAAAATATAA
CAAAATATATTTATTAAAATTTAATTTATTAAAATTTCCCACTTAATTCATTTTAATTTAAAAATAAATTAAATAACAAT
TTTTAATAAAATAAATAATTAATTTTATTTTTATATTGAATTTTAAATTCAATCTTAAAGATTTAATCTTTTTATTAAAA
TTAATAAATTAATATAAAAAATAAAACAAAATATAACAAAATATATTTATTAAAATTTAATTTATTAAAATTTCCACATG
ATTCATATTTATATTTCAAGAATCAAATTCATATTATGCTGATAATTTAATTTCATTTCATAATATAGTTATAATAATCA
TTATTATAATTTCAACATTAACTGTATATATTATTTTAGATTTATTTATAAACAAATTTTCAAATTTATTTTTATTAAAA
AATCATAATATTGAAATTATTTGAACAG
>HQ260379
TTTCCCACTTAATTCATTTTAATTTAAAAATAAATTAAATAACAATTTTTAATAAAATAAATAATTAATTTTATTTTTAT
ATTGAATTTTAAATTCAATCTTAAATATTTAATCTTTTTATTAAAATTAATAAATTAATATAAAAAATAAAACAAAATAT
AACAAAATATATTTATTAAAATTTAATTTATTAAAATTTCCCACTTAATTCATTTTAATTTAAAAATAAATTAAATAACA
ATTTTTAATAAAATAAATAATTAATTTTATTTTTATATTGAATTTTAAATTCAATCTTAAATATTTAATCTTTTTATTAA
AATTAATATAAAAAATAAAACAAAATATAACAAAATATATTTATTAAAATTTAATTTATTAAAATTTCCCACTTAATTCA
TTTTAATTTAAAAATAAATTAAATAACAATTTTTAATAAAATAAATAATTAATTTTATTTTTATATTGAATTTTAAATTC
AATCTTAAATATTTAATCTTTTTATTAAAATTAATAAATTAATATAAAAAATAAAACAAAATATAACAAAATATATTTAT
TAAAATTTAATTTATTAAAATTTCCCACTTAATTCATTTTAATTTAAAAATAAATTAAATAACAATTTTTAATAAAATAA
ATAATTAATTTTATTTTTATATTGAATTTTAAATTCAATCTTAAAGATTTAATCTTTTTATTAAAATTAATAAATTAATA
TAAAAAATAAAACAAAATATAACAAAATATATTTATTAAAATTTAATTTATTAAAATTTCCCACTTAATTCATTTTAATT
TAAAAATAAATTAAATAACAATTTTTAATAAAATAAATAATTAATTTTATTTTTATATTGAATTTTAAATTCAATCTTAA
AGATTTAATCTTTTTATTAAAATTAATAAATTAATATAAAAAATAAAACAAAATATAACAAAATATATTTATTAAAATTT
AATTTATTAAAAATTTCCACATGATTCATATTTATATTTCAAGAATCAAATTCATATTATGCTGATAATTTAATTTCATT
TCATAATATAGTTATAATAATCATTATTATAATTTCAACATTAACTGTATATATTATTTTAGATTTATTTATAAACAAAT
TTTCAAATTTATTTTTATTAAAAAATCATAATATTGAAATTATTTGAACAG
>HQ270149
GTGCATTGAACTTAAGATTCAAATATAAAGTATTTTTAAACTTTTATTAAAATTTCCCACTTAATTCATATTAATTTAAA
AATAAATTAATAACAATTTTTAATAAAATAAATAATTAATTTTATTTTTATATTGAATTTTAAATTCAATCTTAAAGATT
TAATCTTTTTATTAAAATTAATAAATTAATATAAAATAAAACAAAATATAACAGAATATATTTATTAAAATTTAATTTAT
TAAAATTTCCACATGATTCATATTTATATTTCAAGAATCAAATTCATATTATGCTGATAATTTAATTTCATTTCATAATA
TAGTTATAATAATTATTATTATAATTTCAACATTAACTGTATATATTATTTTAGATTTATTTATAAACAAATTTTCAAAT
TTATTTTTATTAAAAAATCATAATATTGAAATTATTTGAACAATTATTCCAATTATTATTCTATTAATTATTTGTTTTCC
ATCATTAAAAATTTTATATTTAATTGATGAAATTGTAAATCCTTTCTTTTCAATTAAATCAATTGGT
>HQ270150
GTGCATTGAACTTAAGATTCAAATATAAAGTATTTTTAAACTTTTATTAAAATTTCCCACTTAATTCATATTAATTTAAA
AATAAATTAATAACAATTTTTAATAAAATAAATAATTAATTTTATTTTTATATTGAATTTTAAATTCAATCTTAAAGATT
TAATCTTTTTATTAAAATTAATAAATTAATATAAAATAAAACAAAATATAACAGAATATATTTATTAAAATTTAATTTAT
TAAAATTTCCACATGATTCATATTTATATTTCAAGAATCAAATTCATATTATGCTGATAATTTAATTTCATTTCATAATA
TAGTTATAATAATTATTATTATAATTTCAACATTAACTGTATATATTATTTTAGATTTATTTATAAATAAATTTTCAAAT
TTATTTTTATTAAAAAATCATAATATTGAAATTATTTGAACAATTATTCCAATTATTATTCTATTAATTATTTGTTTTCC
ATCATTAAAAATTTTATATTTAATTGATGAAATTGTAAATCCTTTTTTTTCAATTAAATCAATTGGT
>HQ287899
GGCAGAATAAGTGCATTGAACTTAAGATTCAAATATAAAGTATTTTTAAACTTTTATTAAAATTTCCCCACTTAATTCAT
ATTAATTTAAAAATAAATTAATAACAATTTTTAATAAAATAAATAATTAATTTTATTTTTATATTGAATTTTAAATTCAA
TCTTAAAGATTTAATCTTTTTATTAAAATTAATAAATTAATATAAAATAAAACAAAATATAACAGAATATATTTATTAAA
ATTTAATTTATTAAAATTTCCACATGATTTATATTTATATTTCAAGAATCAAATTCATATTATGCTGATAATTTAATTTC
ATTTCATAATATAGTTATAATAATTATTATTATAATTTCAACATTAACTGTATATATTATTTTAGATTTATTTATAAACA
AATTTTCAAATTTATTTTTATTAAAAAATCATAATATTGAAATTATTTGAACAATTATTCCAATTATTATTCTATTAATT
ATTTGTTTTCCATCATTAAAAATTTTATATTTAATTGATGAAATTGTAAATCCTTTTTTTTCAATTAAATCAATTGGTCA
TCAATGATATTG
>HQ287900
GGCAGAATAAGTGCATTGAACTTAAGATTCAAATATAAAGTATTTTTAAACTTTTATTAAAATTTCCCACTTAATTCATA
TTAATTTAAAAATAAATTAATAACAATTTTTAATAAAATAAATAATTAATTTTATTTTTATATTGAATTTAAAATTCAAT
CTTAAAGATTTAATCTTTTTATTAAAATTAATAAATTAATATAAAATAAAACAAAATATAACAGAATATATTTATTAAAA
TTTAATTTATTAAAATTTCCACATGATTCATATTTATATTTCAAGAATCAAATTCATATTATGCTGATAATTTAATTTCA
TTTCATAATATAGTTATAATAATTATTATTATAATTTCAACATTAACTGTATATATTATTTTAGATTTATTTATAAACAA
ATTTTCAAATTTATTTTTATTAAAAAATCATAATATTGAAATTATTTGAACAATTATTCCAATTATTATTCTATTAATTA
TTTGTTTTCCATCATTAAAAATTTTATATTTAATTGATGAAATTGTAAATCCTTTTTTTTCAATTAAATCAATTGGTCAT
CAATGATATTG
>HQ337435
TTAAGATTCAAATATAAAGTATTTTTAAACTTTTATTAAAATTAATAAATTAATATAAAATATGAATTATATTTATTAAA
ATTTAATTATTAAAATTTCCCACTTAATTCATTTTAATTTAAAAATAAATTAAATAACAATTTTTAATAAAATAAATAAT
TAATTTTATTTTTATATTGAATTTTAAATTCAATCTTAAAGATTTAATCTTTTTATTAAAATTAATAAATTAATATAAAA
AATAAAACAAAATATAACAAAATATATTTATTAAAATTTAATTTATTAAAATTTCCACATGATTCATATTTATATTTCAA
GAATCAAATTCATATTATGCTGATAATTTAATTTCATTTCATAATATAGTTATAATAATCATTATTATAATTTCAACATT
AACTGTATATATTATTTTAGATTTATTTATAAACAAATTTTCAAATTTATTTTTATTAAAAAATCATAATATTGAAATTA
TTTGAACAGTTATTCCAATTATTATTCTATTAATAATTTGTTTTCCATCATTAAAAATTTTATATTTAATTGATGAAATT
GTAAATCCTTTTTTT
>HQ337436
TTTTTTAACTTTTATTAAAATTAATAAATTAATATAAAATATAAATTATATTTATTAAAATTTAATTTATTAAAATTTCC
CACTTAATTCATTTTAATTTAAAAATAAATTAAATAACAATTTTTAATAAAATAAATAATTAATTTTATTTTTATATTGA
ATTTTAAATTCAATCTTAAAGATTTAATCTTTTTATTAAAATTAATAAATTAATATAAAAAATAAAACAAAATATAACAA
AATATATTTNTTAAAATTTAATTTATTAAATTTCCCACTTAATTCATTTTAATTTAAAAATAAATGAAATAACAATTTTT
AATAAAATAAATAATTAATTTTATTTTTATATTGAATTTTAAATTCAATCTTAAAGATTTAATCTTTTTAAATTTAATTT
ATTAAAAATTTCCACATGATTCATATTTATATTTCAAGAATCAAATTCATATTATGCTGATAATTTAATTTCATTTCATA
ATATAGTTATAATAATCATTATTATAATTTCAACATTAACTGTATATATTATTTTAGATTTATTTATAAACAAATTTTCA
AATTTATTTTTATTAAAAAATCATAATATTGAAATTATTTGAACAGTTATTCCAATTATTATTCTATTAATTATTTGTTT
TCCATCATTAAAAATTTTATATTTAATTGATGAAATTG
>HQ337437
GTATTTTTTAACTTTTATTAAAATTAATAAATTAATATAAAATATAAATTATATTTTTTAAAATTTAATTTATTAAAATT
TCCCACTTAATTCATTTTAATTTAAAAATAAATTAAATAACAATTTTTAATAAAATAAATAATTAATTTTATTTTTATAT
TGAATTTTAAATTCAATCTTAAAGATTTAATCTTTTTATTAAAATTAATAAATTAATATAAAAAATAAAACAAAATATAA
CAAAATATATTTATTAAAATTTAATTTATTAAAATTTCCCACTTAATTCATTTTAATTTAAAAATAAATTAAATAACAAT
TTTTAATAAAATAAATAATTAATTTTATTTTTATATTGAATTTTAAATTCAATCTTAAAGATTTAATCTTTTTATTAAAA
TTAATAAATTAATATAAAAAATNAAACAAAATATAACAAAATATATTTATTAAAATTTAATTTATTAAAATTTCCCACTT
AATTCATTTTAATTTAAAAATAAATTAAATAACAATTTTTAATAAAATAAATAATTAATTTTATTTTTATATTGAATTTT
AAATTCAATCTTAAAGATTTAATCTTTTTATTAAAATTAATAAATTAATATAAAAAATAAAACAAAATATAACAAAATAT
ATTTATTAAAATTTAATTTATTAAAATTTCCACATGATTCANATTTATATTTCAAGAATCAAATTCATATTATGCTGATA
ATTTAATTTCATTTCATAATATAGTTATAATGATCATTATTATAATTTCAACATTAACTGTATATATTATTTTAGATTTA
TTTATAAACAAATTTTCAAATTTATTTTTATTAAAAAATCATAATATTGAAATTATTTGAACAGTTATTCCAATTATTAT
TCTATTAATAATTTGTTTTCCATCATTAAAAATTTTATATTTAATTGATGAAATTATAAATCCTTTTT
>HQ337438
ATTAAAATTAATAAATTAATATAAAATATAAATTATATTTATTAAAATTTAATTTATTAAAATTTCCCACTTAATTCATT
TTAATTTAAAAATAAATTAAATAACAATTTTTAATAAAATAAATAATTAATTTTATTTTTATATTGAATTTTAAATTCAA
TCTTAAAGATTTAATCTTTTTATTAAAATTAATAAATTAATATAAAAAATAAAACAAAATATATTTATTAAAATTTAATT
TATTAAAATTTCCCACTTAATTCATTTTAATTTAAAAATAAATTAAATAACAATTTTTAATAAAATAAATAATTAATTTT
ATTTTTATATTGAATTTTAAATTCAATCTTAAAGATTTGATCTTTTTATTAAAATTAATAAATTAATATAAAAAATAAAA
CAAAATATAACAAAATATATTTATTAAAATTTAATTTATTAAAATTTCCACATGATTCATATTTATATTTCAAGAATCAA
ATTCATATTATGCTGATAATTTAATTTCATTTCATAATATAGTTATAATGATCATTATTATAATTTCAACATTAACTGTA
TATATTATTTTAGATTTATTTATAAACAAATTTTCAAATTTATTTTTATTAAAAAATCATAATATTGAAATTATTTGAAC
AGTTATTCCAATTATTATTCTATTAATAATTTGTTTTCCATCATTAAAAATTTTATATTTAATTGATGAAATTGTAAATC
CTTTTT
>HQ337439
GTTTAAATATAAAGTATTTTTTAACTTTTATTAAAATTAATAAATTAATATAAAATATAAATTATATTTATTAAAATTTA
ATTTATTAAAATTTCCCACTTAATTCATTTTAATTTAAAAATAAATTAAATAACAATTTTTAATAAAATAAATAATTAAT
TTTATTTTTATATTGAATTTTAAATTCAATCTTAAAGATTTAATCTTTTTATTAAAATTAATAAATTAATATAAAAAATA
AAACAAAATATAACAAAATATATTTATTAAAATTTAATTTATTAAAATTTCCACATGATTCATATTTATATTTCAAGAAT
CAAATTCATATTATGCTGATAATTTAATTTCATTTCATAATATAGTTATAATCATCATTATTATAATTTCAACATTAACT
GTATATATTATTTTAGATTTATTTATAAACAAATTTTCAAATTTATTTTTATTAAAAAATCATAATATTGAAATTATTTG
AACAGTTATTCCAATTATTATTCTATTAATAATTTGTTTTCCATCATTAAAAATTTTATATTTAATTGATGAAATTGTAA
ATCCTTTTTTT
>HQ337440
AGTATTTTTTAACTTTTATTAAAATTAATAAATTAATATAAAATATAAATTATATTTTTAAAATTTAATTTATTTAAATT
TCCCACTTAATTCATTTTAATTTAAAAATAAATTAAATAACAATTTTTAATAAAATAAATAATTAATTTTATTTTTATAT
TGAATTTTAAATTCAATCTTAAAGATTTAATCTTTTTATTAAAATTAATAAATTAATATAAAAAATAAAACAAAATATAA
CAAAATATATTTATTAAAATTTAATTTATTAAAATTTCCCACTTAATTCATTTTAATTTAAAAATAAATTAAATAACAAT
TTTTAATAAAATAAATAATTAATTTTATTTTTATATTGAATTTTAAATTCAATCTTAAAGATTTAATCTTTTTATTAAAA
TTAATAAATTAATATAAAAAATAAAACAAAATATAACAAAATATATTTATTAAAATTTAATTTATTAAAATTTCCACATG
ATTCATATTTATATTTCAAGAATCAAATTCATATTATGCTGATAATTTAATTTCATTTCATAATATAGTTATAATAATCA
TTATTATAATTTCAACATTAACTGTATATATTATTTTAGATTTATTTATAAACAAATTTTCAAATTTATTTTTATTAAAA
AATCATAATATTGAAATTATTTGAACAGTTATTCCAATTATTATTCTATTAATTATTTGTTTTCCATCATTAAAAATTTT
ATATTTAATTGATGAAATTGTAAATC
>HQ337441
GTATTTTTTAACTTTTATTAAAATTAATAAATTAATATAAAATATAAATTATATTTATTAAAATTTAATTTATTTAAATT
TCCCACTTAATTCATTTTAATTTAAAAATAAATTAAATAACAATTTTTAATAAAATAAATAATTAATTTTATTTTTATAT
TGAATTTTAAATTCAATCTTAAAGATTTAATCTTTTTATTAAAATTAATAAATTAATATAAAAAATAAAACAAAATATAA
CAAAATATATTTATTAAAATTTAATTTATTAAAATTTCCCACTTAATTCATTTTAATTTAAAAATAAATTAAATAACAAT
TTTTAATAAAATAAATAATTAATTTTATTTTTATATTGAATTTTAAATTCAATCTTAAAGATTTAATCTTTTTATTAAAA
TTAATAAATTNATATAAAAAATAAAACAAAATATAACAAAATATATTTATTAAAATTTAATTTATTAAAATTTCCCACTT
AATTCATTTTAATTTAAAAATAAATTAAATAACAATTTTTAATAAAATAAATAATTAATTTTATTTTTATATTGAATTTT
AAATTCAATCTTAAAGATTTAATCTTTTTATTAAAATTAATAAATTAATATAAAAAATAAAACAAAATATAACAAAATAT
ATTTATTAAAATTTAATTTATTAAAATTTCCACATGATTCATATTTATATTTCAAGAATCAAATTCATATTATGCTGATA
ATTTAATTTCATTTCATAATATAGTTATAATAATCATTATTATAATTTCAACATTAACTGTATATATTATTTTAGATTTA
TTTATAAACAAATTTTCAAATTTATTTTTATTAAAAAATCATAATATTGAAATTATTTGAACAGTTATTCCAATTATTAT
TCTATTAATTATTTGTTTTCCATCATTAAAAATTTTATATTTAATTGATGAAATTGTAAATC
>HQ337442
TTTTAACTTTTATTAAAATTAATAAATTAATATAAAATATAAATTATATTTATTAAAATTTAATTTATTAAAATTTCCCA
CTTAATTCATTTTAATTTAAAAATAAATTAAATAACAATTTTTAATAAAATAAATAATTAATTTTATTTTTATATTGAAT
TTTAAATTCAATCTTAAAGATTTAATCTTTTTATTAAAATTAATAAATTAATATGAAAAATAAAACAAAATATAACAAAA
TATATTTNTTAAAATTTAATTTATTAAAATTTCCCACTTAATTCATTTTAATTTAAAAATAAATTAAATAACAATTTTTA
ATAAAATAAATAATTAATTTTATTTTTATATTGAATTTTAAATTCAATCTTAAAGATTTAATCTTTTTATTAAAATTAAT
AAATTAATATAAAAAATAAAACAAAATATAACAAAATATATTTATTAAAATTTCCCACTTAATTCATTTTAATTTAAAAA
TAAATTAAATAACAATTTTTAATAAAATAAATAATTAATTTTATTTTTATATTGAATTTTAAATTCAATCTTAAAGATTT
AATCTTTTTATTAAAATTAATAAATTAATATAAAAAATAAAACAAAATATAACAAAATATATTTATTAAAATTTAATTTA
TTAAAATTTCCACATGATTCATATTTATATTTCAAGAATCAAATTCATATTATGCTGATAATTTAATTTCATTTCATAAT
ATAGTTATAATAATCATTATTATAATTTCAACATTAACTGTATATATTATTTTAGATTTATTTATAAACAAATTTTCAAA
TTTATTTTTATTAAAAAATCATAATATTGAAATTATTTGAACAGTTATTCCAATTATTATTCTATTAATTATTTGTTTTC
CATCATTAAAAATTTTATATTTAATTGATGAAATTGTAAA
>HQ337443
GTATTTTTTAACTTTTATTAAAATTAATAAATTAATATAAAAAATAAAACAAAATATAACAAAATATACTTATTAAAATT
TAATTTATTAAAATTTCCCACTTAATTCATTTTAATTTAAAAATAAATTAAATATAACAATTTTTAATAAAATAAATAAT
TAATTTTATTTTTATATTGAATTTTAAATTCAATCTTAAAGATTTAATCTTTTTATTAAAATTAATAAATTAATATAAAA
ATAAAACAAAATATAACAAAATATATTTATTAAAATTTAATTTATTAAAATTTCCCACTTAATTCATTTTAATTTAAAAA
TAAATTAAATAACAATTTTTAATAAAATAAATAATTAATTTTATTTTTATATTGAATTTTAAATTCAATCTTAAAGATTT
AATCTTTTTATTAAAATTAATAAATTAATATAAAAAATAAAACAAAATATAACAAAATATATTTATTAAAATTTAATTTA
TTAAAAATTTCCACATGATTCATATTTATATTTCAAGAATCAAATTCATATTATGCTGATAATTTAATTTCATTTCATAA
TATAGTTATAATAATCATTATTATAATTTCAACATTAACTGTATATATTATTTTAGATTTATTTATAAACAAATTTTCAA
ATTTATTTTTATTAAAAAATCATAATATTGAAATTATTTGAACAATTATTCCNATTATTATTCTATTAATTATTTGTTTT
CCATCATTAAAAATTTTATATTTAATTGATGAAATTGTAAATCCTTTTTTTTCAATTAAATCAATT
>HQ337444
TTTAACTTTTATTAAAATTAATAAATTAATATAAAAAATAAAACAAAATATAACAAAATATACTTATTAAAATTTAATTT
ATTAAAATTTCCCACTTAATTCATTTTAATTTAAAAATAAATTAAATATAACAATTTTTAATAAAATAAATAATTAATTT
TATTTTTATATTGAATTTTAAATTCAATCTTAAAGATTTAATCTTTTTATTAAAATTAATAAATTAATATAAAAAATAAA
ACAAAATATAACAAAATATATTTATTAAAATTTAATTTATTAAAATTTCCCACTTAATTCATTTTAATTTAAAAATAAAT
TAAATAACAATTTTTAATAAAATAAATAATTAATTTTATTTTTATATTGAATTTTAAATTCAATCTTAAAGATTTAATCT
TTTTATTAAAATTAATAAATTAATATAAAAAATAAAACAAAATATAACAAAATATATTTATTAAAATTTAATTTATTAAA
ATTTCCCACTTAATTCATTTTAATTTAAAAATAAATTAAATAACAATTTTTAATAAAATAAATAATTAATTTTATTTTTA
TATTGAATTTTAAATTCAATCTTAAAGATTTAATCTTTTTATTAAAATTAATAAATTAATATAAAAAATAAAACAAAATA
TAACAAAATATATTTATTAAAATTTAATTTATTAAAATTTCCACATGATTCATATTTATATTTCAAGAATCAAATTCATA
TTATGCTGATAATTTAATTTCATTTCATAATATAGTTATAATAATCATTATTATAATTTCAACATNAACTGTATATATTA
TTTTAGATTTATTTATAAACAAATTTTCAAATTTATTTTTATTAAAAAATCATAATATTGAAATTATTTGAACAGTTATT
CCAATTATTATTCTATTAATTATTTGTTTTCCATCATTAAAAATTTTATATTTAATTGATGAAATTGT
>HQ337445
GTATTTTTTAACTTTTATTAAAATTAATAAATTAATATAAAAAATAAAACAAAATATAACAAAATATATTTATTAAAATT
TAATTTATTAAAATTTCCCACTTAATTCATTTTAATTTAAAAATAAATTAAATAACAATTTTTAATAAAATAAATAATTA
ATTTTATTTTTATATTGAATTTTAAATTCAATCTTAAAGATTTAATCTTTTTATTAAAATTAATAAATTAATATAAAAAN
TAAAACAAAATATAACAAAATATATTTTTTAAAATTTAATTTATTAAAATTTCCACATGATTCATATTTATATTTCAAGA
ATCAAATTCATATTATGCTGATAATTTAATTTCATTTCATAATATAGTTTTAATAATCATTATTATAATTTCAACATTAA
CTGTATATATTATTTTAGATTTATTTATAAACAAATTTTCAAATTTATTTTTATTAAAAAATCATAATATTGAAATTATT
TGAACAATTATTCCAATTATTATTCTATTAATTATTTGTTTTCCATCATTAAAAATTTTATATTTAATTGATGAAATTGT
AAATCCTTTTTT
>HQ337446
TTTTTAACTTTTATTAAAATTAATAAATTAATATAAAAAATAAAACAAAATATAACAAAATATACTTATTAAAATTTAAT
TTATTAAAATTTCCCACTTAATTCATTTTAATTTAAAAATAAATTAAATATAACAATTTTTAATAAAATAAATAATTAAT
TTTATTTTTATATTGAATTTTAAATTCAATCTTAAAGATTTAATCTTTTTATTAAAATTAATAAATTAATATAAAAAATA
AAACAAAATATAACAAAATATATTTATTAAAATTTAATTTATTAAAAATTTCCACATGATTCATATTTATATTTCAAGAA
TCAAATTCATATTATGCTGATAATTTAATTTCATTTCATAATATAGTTATAATAATCATTATTATAATTTCAACATTAAC
TGTATATATTATTTTAGATTTATTTATAAACAAATTTTCAAATTTATTTTTATTAAAAAATCATAATATTGAAATTATTT
GAACAGTTATTCCAATTATTATTCTATTAATTATTTGTTTTCCATCATTAAAAATTTTATATTTAATTGATGAAATTGTA
AATCCTTTTTTTTCAATTAAATCAATTGG
>HQ337447
AATATAAAGTATTTTTTAACTTTTATTAAAATTAATAAATTAATATAAAATATAAATTATATTTATTAAAATTTAATTTA
TTTAAATTTCCCACTTAATTCATTTTAATTTAAAAATAAATTAAATAACAATTTTTAATAAAATAAATAATTAATTTTAT
TTTTATATTGAATTTTAAATTCAATCTTAAAGATTTAATCTTTTTATTAAAATTAATAAATTAATATAAAAAATAAAACA
AAATATAACAAAATATATTTATTAAAATTTAATTTATTAAAATTTCCACATGATTCATATTTATATTTCAAGAATCAAAT
TCATATTATGCTGATAATTTAATTTCATTTCATAATATAGTTATAATAATCATTATTATAATTTCAACATTAACTGTATA
TATTATTTTAGATTTATTTATAAACAAATTTTCAAATTTATTTTTATTAAAAAATCATAATATTGAAATTATTTGAACAG
TTATTCCAATTATTATTCTATTAATTATTTGTTTTCCATCATTAAAAATTTTATATTTAATTGATGAAATTGTAAATCCT
TTTTT
>HQ337448
AAGTATTTTTTAACTTTTATTAAAATTAATAAATTAATATAAAATATAAATTATATTTATTAAAATTTAATTTATTTAAA
TTTCCCACTTAATTCATTTTAATTTAAAAATAAATTAAATAACAATTTTTAATAAAATAAATAATTAATTTTATTTTTAT
ATTGAATTTTAAATTCAATCTTAAAGATTTAATCTTTTTATTAAAATTAATAAATTAATATAAAAAATAAAACAAAATAT
AACAAAATATATTTATTAAAATTTAATTTATTAAAATTTCCCACTTAATTCATTTAAATTTAAAAATAAATTAAATAACA
ATTTTTAATAAAATAAATAATTAATTTTATTTTTATATTGAATTTTAAATTCAATCTTAAAGATTTAATCTTTTTATTAA
AATTAATAAATTAATATAAAAAATAAAACAAAATATAACAAAATATATTTATTAAAATTTAATTTATTAAAATTTCCACA
TGATTCATATTTATATTTCAAGAATCAAATTCATATTATGCTGATAATTTAATTTCATTTCATAATATAGTTATAATAAT
CATTATTATAATTTCAACATTAACTGTATATATTATTTTAGATTTATTTATAAACAAATTTTCAAATTTATTTTTATTAA
AAAATCATAATATTGAAATTATTTGAACAGTTATTCCAATTATTATTCTATTAATTATTTGTTTTCCATCATTAAAAATT
TTATATTTAATTGATGAAATTGTAAATCC
>HQ337449
GTATTTTTTAACTTTTATTAAAATTAATAAATTAATATAAAAAATAAAACAAAATATAACAAAATATATTTATTAAAATT
TAATTTATTAAAATTTCCCACTTAATTCATTTTAATTTAAAAATAAATTAAATAACAATTTTTAATAAAATAAATAATTA
ATTTTATTTTTATATTGAATTTTAAATTCAATCTTAAAGATTTAATCTTTTTATTAAAATTAATAAATTAATATAAAAAA
TAAAACAAAATATAACAAAATATATTTATTAAAATTTAATTTATTAAAATTTCCCACTTAATTCATTTTAATTTAAAAAT
AAATTAAATAACAATTTTTAATAAAATAAATAATTAATTTTATTTTTATATTGAATTTTAAATTCAATCTTAAAGATTTA
ATCTTTTTATTAAAATTAATAAATTAATATAAAAAATAAAACAAAATATAACAAAATATATTTATTAAAATTTCCCACTT
AATTCATTTTAATTTAAAAATAAATTAAATAACAATTTTTAATAAAATAAATAATTAATTTTATTTTTATATTGAATTTT
AAATTCAATCTTAAAGATTTAATCTTTTTATTAAAATTAATAAATTAATATAAAAAATAAAACAAAATATAACAAAATAT
ATTTATTAAAATTTAATTTATTAAAATTTCCACATGATTCATATTTATATTTCAAGAATCAAATTCATATTATGCTGATA
ATTTAATTTCATTTCATAATATAGTTATAATAATCATTATTATAATTTCAACATTAACTGTATATATTATTTTAGATTTA
TTTATAAACAAATTTTCAAATTTATTTTTATTAAAAAATCATAATATTGAAATTATTTGAACAGTTATTCCAATTATTAT
TCTATTAATTATTTGTTTTCCATCATTAAAAATTTTATATTTAATTGATGAAATTGTAAATC
>HQ337450
GTATTTTTTAACTTTTATTAAAATTAATAAATTAATATAAAATATAAATTATATTTATTAAAATTTAATTTATTAAAATT
TCCCATTTAATTCATTTTAATTTAAAAATATAATTAAATAACAATTTTTAATAAAATAAATAATTAATTTTATTTTTATA
TTGAATTTTAAATTCAATCTTAAAGATTTAATCTTTTTATTAAAATTAATAAATTAATATGAAAAATAAAACAAAATATA
ACAAAATATATTTATTAAAATTTAATTTATTAAAATTTCCCACTTAATTCATTTTAATTTAAAAATAAATTAAATAACAA
TTTTTAATAAAATAAATAATTAATTTAATTTTTATATGGAATTTTAAATTCAATCTTAAAGATTTAATCTTTTTATTAAA
ATTAATAAATTAATATAAAAAATAAAACAAAATATAACAAAATATATTTATTAAAATTTAATTTATTAAAATTTCCACAT
GATTCATATTTATATTTCAAGAATCAAATTCATATTATGCTGATAATTTAATTTCATTTCATAATATAGTTATAATAATC
ATTATTATAATTTCAACATTAACTGTATATATTATTTTAGATTNATTTATAAACAAATTTTCAAATTTATTTTTATTAAA
AAATCATAATATTGAAATTATTTGAACAGTTATTCCAATTATTATTCTATTAATAATTTGTTTTCCATCATTAAAAATTT
TATATTTAATTGATGAAATTATAAATC
>HQ337451
TTTTTAACTTTTAATAAAATTAATAAATTAATATAAAATATAAATTATATTTATTAAAATTTAATTTATTAAAATTTTCC
ACTTAATTCATTTTAATTTAAAAATATAATTAAATAACAATTTTTAATAAAATAAATAATTAATTTTACTTTTATATTGA
ATTTTAAATTCAATCTTAAAGATTTAATCTTTTTATTAAAATTAATAAATTAATATAAAAAATAAAACAAAATATAACAA
AATATATTTATTAAAATTTAATTTATTAAAATTTCCCACTTAATTCATTTTAATTTAAAAATAAATTAAATAACAATTTT
TAATAAAATAAATAATTAATTTTATTTTTATATTGAATTTTAAATTCAATCTTAAAGATTTAATCTTTTTATTAAAATTA
ATAAATTAATATAAAAAATAAAACAAAATATAACAAAATATATTTATTAAAATTTAATTTATTAAAATTTCCCACTTAAT
TCATTTTAATTTAAAAATAAATTAAATAACAATTTTTAATAAAATAAATAATTAATTTTATTTTTATATTGAATTTTAAA
TTCAATCTTAAAGATTTAATCTTTTTATTAAAATTAATAAATTAATATAAAAAATAAAACAAAATATAACAAAATATATT
TATTAAAATTTAATTTATTAAAAATTTCCACATGATTCATATTTATATTTCAAGAATCAAATTCATATTATGCTGATAAT
TTAATTTCATTTCATAATATAGTTATAATAATCATTATTATAATTTCAACATTAACTGTATATATTATTTTAGATTTATT
TATAAACAAATTTTCAAATTTATTTTTATTAAAAAATCATAATATTGAAATTATTTGAACAGTTATTCC
>HQ337452
CTTTTATTAAAATTTAATAATAAAATAAAATATTAATTATATTAATTATTATTTAATTTATTAAAATTTCCCACTTAATT
CATTTTAATTTAAAAATAAATTAAATAACAATTTTTAATAAAATAAATAATTAATTTTATTTTTATATTGAATTTTAAAT
TCAATCTTAAAGATTTAATCTTTTTATTAAAATTAATAAATTAATATAAAAAATAAAACAAAATATAACAAAATATATTT
ATTAAAATTTAATTTATTAAAATTTCCCACTTAATTCATTTTANTTTAAAAATAAATTAAATAACAATTTTTAATAAAAT
AAATAATTAATTTATTTTTATATTGAATTTTAAATTCAATCTTAAAGATTTAATCTTTTTATTAAAATTAATAAATTAAT
ATAAAAAATAAAACAAAATTATAACAAAATATATTTATTAAAATTTAATTTATTAAAAATTTCCACATGATTCATATTTA
TATTTCAAGAATCAAATTCATATTATGCTGATAATTTAATTTCATTTCATAATATAGTTATAATAATCATTATTATAATT
TCAACATTAACTGTATATATTATTTTAGATTTATTTATAAAC
>HQ337453
TTAACTTTTAATAAAATATATAAATTAATATAAAATATAAATTATATTTATTAAAATTTAATTTATTAAAATTTCCCACT
TAATTCATTTTAATTTAAAAATAAATTAAATATAACAATTTTTAATAAAATAAATAATTAATTTTATTTTTATATTGAAT
TTTAAATTCAATCTTAAAGATTTAATCTTTTTATTAAAATTAATAAATTAATATAAAAAATAAAACAAAATATAACAAAA
TATATTTATTAAAATTTAATTTATTAAAATTTCCACATGATTCATATTTATATTTCAAGAATCAAATTCATATTATGCTG
ATAATTTAATTTCATTTCATAATATAGTTATAATAATCATTATTATAATTTCAACATTAACTGTATATATTATTTTAGAT
TTATTTATAAACAAATTTTCAAATTTATTTTTATTAAAAAATCATAATATTGAAATTATTTGAACAGTTATTCCAATTAT
TATTCTATTAATTATTTGTTTTCCATCATTAAAAATTTTATATTTAATTGATGAAATTGTAAATCCTTTTTTTTCAATTA
AATCAATTGG
>HQ337454
CTTTTAATAAAATTAATAAATTAATATAAAATATAAATTATATTTATTAAAATTTAATTTATTAAAATTTCCCACTTAAT
TCATTTTAATTTAAAAATAAATTAAATAACAATTTTTAATAAAATAAATAATTAATTTTATTTTATATTGAATTTTAAAT
TCAATCTTAAAGATTTAATCTTTTTATTAAAATTAATAAATTAATATAAAAAATAAAACAAAATATAACAAAATATATTT
ATTAAAATTTAATTTATTAAAATTTCCCACTTAATTCATTTTAATTTAAAAATAAATTAAATATAACAATTTTTAATAAA
ATAAATAATTAATTTTATTTTTATATTGAATTTTAAATTCAATCTTAAAGATTTAATCTTTTTATTAAAATTAATAAATT
AATATAAAAAATAAAACAAAATATAACAAAATATATTTATTAAAATTTAATTTATTAAAATTTCCACATGATTCATATTT
ATATTTCAAGAATCAAATTCATATTATGCTGATAATTTAATTTCATTTCATAATATAGTTATAATAATCATTATTATAAT
TTCAACATTAACTGTATATATTATTTTAGATTTATTTATAAACAAATTTTCAAATTTATTTTTATTAAAAAATCATAATA
TTGAAATTATTTGAACAGTTATTCCAATTATTATTCTATTAATTATTTGTTTTCCATCATTAAAAATTTTATATTTAATT
GATGAAATTGTAAATCCTTTTTTTTCAATTAAATCAATTGG
>HQ337455
ACTTTTATTAAAATTAATAAATTAATATAAAATATAAATTATATTTATTAAAATTTAATTTATTAAAATTTCCCACTTAA
TTCATTTTAATTTAAAAATAAATTAAATAACAATTTTTAATAAAATAAATAATTAATTTTATTTTTATATTGAATTTTAA
ATTCAATCTTAAAGATTTAATCTTTTTATTAAAATTAATAAATTAATATAAAAAATAAAACAAAATATAACAAAATATAT
TTATTAAAATTTCCCACTTAATTCATTTTAATTTAAAAATAAATTAAATAACAATTTTTAATAAAATAAATAATTAATTT
TATTTTTATATTGAATTTTAAATTCAATCTTAAAGATTTAATCTTTTTATTAAAATTAATAAATTAATATAAAAAATAAA
ACAAAATATAACAAAATATATTTATTAAAATTTAATTTATTAAAATTTCCACATGATTCATATTTATATTTCAAGAATCA
AATTCATATTATGCTGATAATTTAATTTCATTTCATAATATAGTTATAATAATCATTATTATAATTTCAACATTAACTGT
ATATATTATTTTAGATTTATTTATAAACAAATTTTCAAATTTATTTTTATTAAAAAATCATAATATTGAAATTATTTGAA
CAGTTATTCCAATTATTATTCTATTAATTATTTGTTTTCCATCATTAAAAATTTTATATTTAATTGATGAAATTGTAAAT
CCTTTTTTTTCAATTAAATCAATTGG
>HQ337456
TTTTTAACTTTTATTAAAATTAATAAATTAATATAAAATATAAATTATATTTATTAAAATTTAATTTATTTAAATTTCCC
ACTTAATTCATTTTAATTTAAAAATAAATTAAAAACAATTTTTAATAAAATAAATAATTAATTTTATTTTTATATTGAAT
TTTAAATTCAATCTTAAAGATTTAATCTTTTTATTAAAATTAATAAATTAATATAAAAAATAAAACAAAATATAACAAAA
TATATTTATTAAAATTTAATTTATTAAAATTTCCCACTTAATTCATTTTAATTTAAAAATAAATTAAATAACAATTTTTA
ATAAAATAAATAATTAATTTTATTTTTATATTGAATTTTAAATTCAATCTTAAAGATTTAATCTTTTTATTAAAATTAAT
AAATTAATATAAAAAATAAAACAAAATATAACAAAATATATTTATTAAAATTTAATTTATTAAAAATTTCCACATGATTC
ATATTTATATTTCAAGAATCAAATTCATATTATGCTGATAATTTAATTTCATTTCATAATATAGTTATAATAATCATTAT
TATAATTTCAACATTAACTGTATATATTATTTTAGATTTATTTATAAACAAATTTTCAAATTTATTTTTATTAAAAAATC
ATAATATTGAAATTATTTGAACAGTTATTCCAATTATTATTCTATTAATTATTTGTTTTCCATCATTAAAAATTTTATAT
TTAATTGATGAAATTGTAAATCCTTTTTTTTCAATTAAATCAATTGG
>HQ337457
CTTTTAATAAAATTATAAATATAATATAAATTATATTTATTAAAATTTAATTTATTAAAATTTCCCACTTAATTCATTTT
AATTTAAAAATAAATTAAATAACAATTTTTAATAAAATAAATAATTAATTTTATTTTTATATTGAATTTTAAATTCAATC
TTAAAGATTTAATTTAATCTTTTTATTAAAATTAATAAATTAATATAAAAAATAAAACAAAATATAACAAAATATATTTA
TTAAAATTTAATTTATTAAAATTTCCCACTTAATTCATTTTAATTTAAAAATAAATTAAATAACAATTTTTAATAAAATA
AATAATTAATTTTATTTTTATATTGAATTTTAAATTCAATCTTAAAGATTTAATCTTTTTATTAAAATTAATAAATTAAT
ATATAAAATAAAACAAAATATAACAAAATATATTTATTAAAATTTAATTTATTAAAATTTCCACATGATTCATATTTATA
TTTCAAGAATCAAATTCATATTATGCTGATAATTTAATTTCATTTCATAATATAGTTATAATAATCATTATTATAATTTC
AACATT
>JF825878
TTTTGTACCTTTTGTATCAGGGTTGATTAAAATTTATTTAATGATTTTAAATATCTCGAAAATAAGGGAGCTAAATTTAT
ATTATTTTTTTTGTAGCAATAAAATTATAAATATAGATTTAGAAATTAAATGTTAAACGAACTTATTAATATCTAGTTTT
TTTAGAAATAAATTTAATTTAGATATAATTATTTTAGTAAATTAAATTTTATTTTAATTTATTAATTTTTATATTAAAAA
TTTATGGGATAATCTATAAATTTAAGATAAAAATTTAATTTTAATTTTTAATGTTATAGAGATAATATTTTTCTTTAATT
TTAATAATTTAATAATTTAATATTTATAAATTAATAATGATTTAAATTTATATTTTATTTTTCTATAAAAATTTATATTT
TAATTAATAAAATATAGAAATAATGATTAGATTAGTAATAAAGTTATATTTTATAATGATATTTTGTATTATATAATTTA
AAGGAATTCGGCAAATATATTATTCACCTGTTTATCAAAAACATGTCCTGTTGATTATAATTTTAGGTCGATCTGCTCAA
TGAATTATTTTAAATAGCTGCAGTATGTTGACTGTACAAAGGTAGCATAATAAATTGTCTTTTAATTGAAGAATTGTATG
AAAGAATTAATGAAATAATAACTGTCTCTAAATTATTAAATGAATTTAAATTTTTAGTTAAAATTCTAAAATTTAATTAT
GGGACGATAAGACCCTATAGAATTTAATTTAATTTTTAAATTTATTTATAATTTTAATAAATATATTTAAGATTAAATTT
GATTGGGAGGATTGGTAAATTTAATAAACTTTATTTAAGATTTAATTTTGATATAAAGATAATTTTTTGAATTATAAATT
GTAATTAAAAGAATAAATTACCTTAGGGATAACAGCGTAATATCTTTTGATAGATCATATAGATAAA
>JF825879
TTTTGTACCTTTTGTATCAGGGTTGATTAAAATTTATTTAATGATTTTTAATATCTCGAAAATAAGGGAGCTAAATTTAT
ATTATTTTTTTTGTAGCAATAAAATTATAAATATAGATTTAGAAATTAAATGTTAAACGAACTTATTAATATCTAGTTTT
TTTAGAAATAAATTTAATTTAGATATAATTATTTTAGTAAATTAAATTTTATTTTAATTTATTAATTTTTATATTAAAAA
TTTATGGGATAATCTATAAATTTAAGATAAAAATTTAATTTTAATTTTTAATGTTATAGAGATAATATTTTTCTTTAATT
TTAATAATTTAATAATTTAATATTTATAAATTAATAATGATTTAAATTTATATTTTATTTTTCTATAAAAATTTATATTT
TAATTAATAAAATATAGAAATAATGATTAGATTAGTAATAAAGTTATATTTTATAATGATATTTTGTATTATATAATTTA
AAGGAATTCGGCAAATATATTATTCACCTGTTTATCAAAAACATGTCCTGTTGATTATAATTTTAGGTCGATCTGCTCAA
TGAATTATTTTAAATAGCTGCAGTATGTTGACTGTACAAAGGTAGCATAATAAATTGTCTTTTAATTGAAGAATTGTATG
AAAGAATTAATGAAATAATAACTGTCTCTAAATTATTAAATGAATTTAAATTTTTAGTTAAAATTCTAAAATTTAATTAT
GGGACGATAAGACCCTATAGAATTTAATTTAATTTTTAAATTTATTTATAATTTTAATAAATATATTTAAGATTAAATTT
GATTGGGAGGATTGGTAAATTTAATAAACTTTATTTAAGATTTAATTTTGATATAAAGATAATTTTTTGAATTATAAATT
GTAATTAAAAGAATAAATTACCTTAGGGATAACAGCGTAATATCTTTTGATAGACCATATAGATAAA
>JF825880
TTTTGTACCTTTTGTATCAGGGTTGATTAAAATTTATTTAATGATTTTAAATATCTCGAAAATAAGGGAGCTAAATTTAT
ATTATTTTTTTTGTAGCAATAAAATTATAAATATAGATTTAGAAATTAAATGTTAAACGAACTTATTAATATCTAGTTTT
TTTAGAAATAAATTTAATTTAGATATAATTATTTTAGTAAATTAAATTTTATTTTAATTTATTAATTTTTATATTAAAAA
TTTATGGGATAATCTATAAATTTAAGATAAAAATTTAATTTTAATTTTTAATGTTATAGAGATAATATTTTTCTTTAATT
TTAATAATTTAATAATTTAATATTTATAAATTAATAATGATTTAAATTTATATTTTATTTTTCTATAAAAATTTATATTT
TAATTAATAAAATATAGAAATAATGATTAGATTAGTAATAAAGTTATATTTTATAATGATATTTTGTATTATATAATTTA
AAGGAATTCGGCAAATATATTATTCACCTGTTTATCAAAAACATGTCCTGTTGATTATAATTTTAGGTCGATCTGCTCAA
TGAATTATTTTAAATAGCTGCAGTATGTTGACTGTACAAAGGTAGCATAATAAATTGTCTTTTAATTGAAGAATTGTATG
AAAGAATTAATGAAATAATAACTGTCTCTAAATTATTAAATGAATTTAAATTTTTAGTTAAAATTCTAAAATTTAATTAT
GGGACGATAAGACCCTATAGAATTTAATTTAATTTTTAAATTTATTTATAATTTTAATAAATATATTTAAGATTAAATTT
GATTGGGAGGATTGGTAAATTTAATAAACTTTATTTAAGATTTAATTTTGATATAAAGATAATTTTTTGAATTATAAATT
GTAATTAAAAGAATAAATTACCTTAGGGATAACAGCGTAATATCTGTTGATAGACCATATAGATAAA
>JF825881
TTTTGTACCTTTTGTATCAGGGTTGATTAAAATTTATTTAATGATTTTAAATATCTCGAAAATAAGGGAGCTAAATTTAT
ATTATTTTTTTTGTAGCAATAAAATTATAAATATAGATTTAGAAATTAAATGTTAAACGAACTTATTAATATCTAGTTTT
TTTAGAAATAAATTTAATTTAGATATAATTATTTTAGTAAATTAAATTTTATTTTAATTTATTAATTTTTATATTAAAAA
TTTATGGGATAATCTATAAATTTAAGATAAAAATTTAATTTTAATTTTTAATGTTATAGAGATAATATTTTTCTTTAATT
TTAATAATTTAATAATTTAATATTTATAAATTAATAATGATTTAAATTTATATTTTATTTTTCTATAAAAATTTATATTT
TAATTAATAAAATATAGAAATAATGATTAGATTAGTAATAAAGTTATATTTTATAATGATATTTTGTATTATATAATTTA
AAGGAATTCGGCAAATATATTATTCACCTGTTTATCAAAAACATGTCCTGTTGATTATAATTTTAGGTCGATCTGCTCAA
TGAATTATTTTAAATAGCTGCAGTATGTTGACTGTACAAAGGTAGCATAATAAATTGTCTTTTAATTGAAGAATTGTATG
AAAGAATTAATGAAATAATAACTGTCTCTAAATTATTAAATGAATTTAAATTTTTAGTTAAAATTCTAAAATTTAATTAT
GGGACGATAAGACCCTATAGAATTTAATTTAATTTTTAAATTTATTTATAATTTTAATAAATATATTTAAGATTAAATTT
GATTGGGAGGATTGGTAAATTTAATAAACTTTATTTAAGATTTAATTTTGATATAAAGATAATTTTCTGAATTATAAATT
GTAATTAAAAGAATAAATTACCTTAGGGATAACAGCGTAATATCTTTTGATAGATCATATAGATAAA
>JF825882
TTTTGTACCTTTTGTATCAGGGTTGATTAAAATTTATTTAATGATTTTAAATATCTCGAAAATAAGGGAGCTAAATTTAT
ATTATTTTTTTTGTAGCAATAAAATTATAAATATAGATTTAGAAATTAAATGTTAAACGAACTTATTAATATCTAGTTTT
TTTAGAAATAAATTTAATTTAGATATAATTATTTTAGTAAATTAAATTTTATTTTAATTTATTAATTTTTATATTAAAAA
TTTATGGGATAATCTATAAATTTAAGATAAAAATTTAATTTTAATTTTTAATGTTATAGAGATAATATTTTTCTTTAATT
TTAATAATTTAATAATTTAATATTTATAAATTAATAATGATTTAAATTTATATTTTATTTTTCTATAAAAATTTATATTT
TAATTAATAAAATATAGAAATAATGATTAGATTAGTAATAAAGTTATATTTTATAATGATATTTTGTATTATATAATTTA
AAGGAATTCGGCAAATATATTATTCACCTGTTTATCAAAAACATGTCCTGTTGATTATAATTTTAGGTCGATCTGCTCAA
TGAATTATTTTAAATAGCTGCAGTATGTTGACTGTACAAAGGTAGCATAATAAATTGTCTTTTAATTGAAGAATTGTATG
AAAGAATTAATGAAATAATAACTGTCTCTAAATTATTAAATGAATTTAAATTTTTAGTTAAAATTCTAAAATTTAATTAT
GGGACGATAAGACCCTATAGAATTTAATTTAATTTTTAAATTTATTTATAATTTTAATAAATATATTTAAGATTAAATTT
GATTGGGAGGATTGGTAAATTTAATAAACTTTATTTAAGATTTAATTTTGATATAAAGATAATATTCTGAATTATAAATT
GTAATTAAAAGAATAAATTACCTTAGGGATAACAGCGTAATATCTTTTGATAGATCATATAGATAAA
>JF825883
TTTTGTACCTTTTGTATCAGGGTTGATTAAAATTTATTTAATGATTTTAAATATCTCGAAAATAAGGGAGCTAAATTTAT
ATTATTTTTTTTGTAGCAATAAAATTATAAATATAGATTTAGAAATTAAATGTTAAACGAACTTATTAATATCTAGTTTT
TTTAGAAATAAATTTAATTTAGATATAATTATTTTAGTAAATTAAATTTTATTTTAATTTATTAATTTTTATATTAAAAA
TTTATGGGATAATCTATAAATTTAAGATAAAAATTTAATTTTAATTTTTAATGTTATAGAGATAATATTTTTCTTTAATT
TTAATAATTTAATAATTTAATATTTATAAATTAATAATGATTTAAATTTATATTTTATTTTTCTATAAAAATTTATATTT
TAATTAATAAAATATAGAAATAATGATTAGATTAGTAATAAAGTTATATTTTATAATGATATTTTGTATTATATAATTTA
AAGGAATTCGGCAAATATATTATTCACCTGTTTATCAAAAACATGTCCTGTTGATTATAATTTTAGGTCGATCTGCTCAA
TGAATTATTTTAAATAGCTGCAGTATGTTGACTGTACAAAGGTAGCATAATAAATTGTCTTTTAATTGAAGAATTGTATG
AAAGAATTAATGAAATAATAACTGTCTCTAAATTATTAAATGAATTTAAATTTTTAGTTAAAATTCTAAAATTTAATTAT
GGGACGATAAGCCCCTATAGAATTTAATTTAATTTTTAAATTTATTTATAATTTTAATAAATATATTTAAGATTAAATTT
GATTGGGAGGATTGGTAAATTTAATAAACTTTATCTAAGATTTAATTTTGATATAAAGATAATATTCTGAATTATAAATT
GTAATTAAAAGAATAAATTACCTTAGGGATAACAGCGTAATATCTTTTGATAGACCATATAGATAAA
>JF825884
TTTTGTACCTTTTGTATCAGGGTTGATTAAAATTTATTTAATGATTTTAAATATCTCGAAAATAAGGGAGCTAAATTTAT
ATTATTTTTTTTGTAGCAATAAAATTATAAATATAGATTTAGAAATTAAATGTTAAACGAACTTATTAATATCTAGTTTT
TTTAGAAATAAATTTAATTTAGATATAATTATTTTAGTAAATTAAATTTTATTTTAATTTATTAATTTTTATATTAAAAA
TTTATGGGATAATCTATAAATTTAAGATAAAAATTTAATTTTAATTTTTAATGTTATAGAGATAATATTTTTCTTTAATT
TTAATAATTTAATAATTTAATATTTATAAATTAATAATGATTTAAATTTATATTTTATTTTTCTATAAAAATTTATATTT
TAATTAATAAAATATAGAAATAATGATTAGATTAGTAATAAAGCTATATTTTATAATGATATTTTGTATTATATAATTTA
AAGGAATTCGGCAAATATATTATTCACCTGTTTATCAAAAACATGTCCTGTTGATTATAATTTTAGGTCGATCTGCTCAA
TGAATTATTTTAAATAGCTGCAGTATGTTGACTGTACAAAGGTAGCATAATAAATTGTCTTTTAATTGAAGAATTGTATG
AAAGAATTAATGAAATAATAACTGTCTCTAAATTATTAAATGAATTTAAATTTTTAGTTAAAATTCTAAAATTTAATTAT
GGGACGATAAGCCCCTATAGAATTTAATTTAATTTTTAAATTTATTTATAATTTTAATAAATATATTTAAGATTAAATTT
GATTGGGAGGATTGGTAAATTTAATAAACTTTATCTAAGATTTAATTTTGATATAAAGATAATATTCTGAATTATAAATT
GTAATTAAAAGAATAAATTACCTTAGGGATAACAGCGTAATATCTTTTGATAGACCATATAGATAAA
>JF825885
TTTTGTACCTTTTGTATCAGGGTTGATTAAAATTTATTTAATGATTTTAAATATCTCGAAAATAAGGGAGCTAAATTTAT
ATTATTTTTTTTGTAGCAATAAAATTATAAATATAGATTTAGAAATTAAATGTTAAACGAACTTATTAATATCTAGTTTT
TTTAGAAATAAATTTAATTTAGATATAATTATTTTAGTAAATTAAATTTTATTTTAATTTATTAATTTTTATATTAAAAA
TTTATGGGATAATCTATAAATTTAAGATAAAAATTTAATTTTAATTTTTAATGTTATAGAGATAATATTTTTCTTTAATT
TTAATAATTTAATAATTTAATATTTATAAATTAATAATGATTTAAATTTATATTTTATTTTTCTATAAAAATTTATATTT
TAATTAATAAAATATAGAAATAATGATTAGATTAGTAATAAAGTTATATTTTATAATGATATTTTGTATTATATAATTTA
AAGGAATTCGGCAAATATATTATTCACCTGTTTATCAAAAACATGTCCTGTTGATTATAATTTTAGGTCGATCTGCTCAA
TGAATTATTTTAAATAGCTGCAGTATGTTGACTGTACAAAGGTAGCATAATAAATTGTCTTTTAATTGAAGAATTGTATG
AAAGAATTAATGAAATAATAACTGTCTCTAAATTATTAAATGAATTTAAATTTTTAGTTAAAATTCTAAAATTTAATTAT
GGGACGATAAGACCCTATAGAATTTAATTTAATTTTTAAATTTATTTATAATTTTAATAAATATATTTAAGATTAAATTT
GATTGGGAGGATTGGTAAATTTAATAAACTTTATTTAAGATTTAATTTTGATATAAAGATAATTTTTTGAATTATAAATT
GTAATTAAAAGAATAAATTACCTTAGGGATAACAGCGTAATATCTGTTGATAGATCATATTGATAAA
>JF825886
TTTTGTACCTTTTGTATCAGGGTTGATTAAAATTTATTTAATGATTTTAAATATCTCGAAAATAAGGGAGCTAAATTTAT
ATTATTTTTTTTGTAGCAATAAAATTATAAATATAGATTTAGAAATTAAATGTTAAACGAACTTATTAATATCTAGTTTT
TTTAGAAATAAATTTAATTTAGATATAATTATTTTAGTAAATTAAATTTTATTTTAATTTATTAATTTTTATATTAAAAA
TTTATGGGATAATCTATAAATTTAAGATAAAAATTTAATTTTAATTTTTAATGTTATAGAGATAATATTTTTCTTTAATT
TTAATAATTTAATAATTTAATATTTATAAATTAATAATGATTTAAATTTATATTTTATTTTTCTATAAAAATTTATATTT
TAATTAATAAAATATAGAAATAATGATTAGATTAGTAATAAAGTTATATTTTATAATGATATTTTGTATTATATAATTTA
AAGGAATTCGGCAAATATATTATTCACCTGTTTATCAAAAACATGTCCTGTTGATTATAATTTTAGGTCGATCTGCTCAA
TGAATTATTTTAAATAGCTGCAGTATGTTGACTGTACAAAGGTAGCATAATAAATTGTCTTTTAATTGAAGAATTGTATG
AAAGAATTAATGAAATAATAACTGTCTCTAAATTATTAAATGAATTTAAATTTTTAGTTAAAATTCTAAAATTTAATTAT
GGGACGATAAGACCCTATAGAATTTAATTTAATTTTTAAATTTATTTATAATTTTAATAAATATATTTAAGATTAAATTT
GATTGGGAGGATTGGTAAATTTAATAAACTTTATTTAAGATTTAATTTTGATATAAAGATAATTTTTTGAATTATAAATT
GTAATTAAAAGAATAAATTACCTTAGGGATAACAGCGTGATATCTGTTGATAGATCATATTGATAAA
>JF825887
TTTTGTACCTTTTGTATCAGGGTTGATTAAAATTTATTTAATGATTTTAAATATCTCGAAAATAAGGGAGCTAAATTTAT
ATTATTTTTTTTGTAGCAATAAAATTATAAATATAGATTTAGAAATTAAATGTTAAACGAACTTATTAATATCTAGTTTT
TTTAGAAATAAATTTAATTTAGATATAATTATTTTAGTAAATTAAATTTTATTTTAATTTATTAATTTTTATATTAAAAA
TTTATGGGATAATCTATAAATTTAAGATAAAAATTTAATTTTAATTTTTAATGTTATAGAGATAATATTTTTCTTTAATT
TTAATAATTTAATAATTTAATATTTATAAATTAATAATGATTTAAATTTATATTTTATTTTTCTATAAAAATTTATATTT
TAATTAATAAAATATAGAAATAATGATTAGATTAGTAATAAAGTTATATTTTATAATGATATTTTGTATTATATAATTTA
AAGGAATTCGGCAAATATATTATTCACCTGTTTATCAAAAACATGTCCTGTTGATTATAATTTTAGGTCGATCTGCTCAA
TGAATTATTTTAAATAGCTGCAGTATGTTGACTGTACAAAGGTAGCATAATAAATTGTCTTTTAATTGAAGAATTGTATG
AAAGAATTAATGAAATAATAACTGTCTCTAAATTATTAAATGAATTTAAATTTTTAGTTAAAATTCTAAAATTTAATTAT
GGGACGATAAGACCCTATAGAATTTAATTTAATTTTTAAATTTATTTATAATTTTAATAAATATATTTAAGATTAAATTT
GATTGGGAGGATTGGTAAATTTAATAAACTTTATTTAAGATTTAATTTTGATATAAAGATAATTTTTTGAATTATAAATT
GTAATTAAAAGAATAAATTACCTTAGGGATACCAGCGTGATATCTGTTGATAGATCATATTGATAAA
>JF825888
TTTTGTACCTTTTGTATCAGGGTTGATTAAAATTTATTTAATGATTTTAAATATCTCGAAAATAAGGGAGCTAAATTTAT
ATTATTTTTTTTGTAGCAATAAAATTATAAATATAGATTTAGAAATTAAATGTTAAACGAACTTATTAATATCTAGTTTT
TTTAGAAATAAATTTAATTTAGATATAATTATTTTAGTAAATTAAATTTTATTTTAATTTATTAATTTTTATATTAAAAA
TTTATGGGATAATCTATAAATTTAAGATAAAAATTTAATTTTAATTTTTAATGTTATAGAGATAATATTTTTCTTTAATT
TTAATAATTTAATAATTTAATATTTATAAATTAATAATGATTTAAATTTATATTTTATTTTTCTATAAAAATTTATATTT
TAATTAATAAAATATAGAAATAATGATTAGATTAGTAATAAAGTTATATTTTATAATGATATTTTGTATTATATAATTTA
AAGGAATTCGGCAAATATATTATTCACCTGTTTATCAAAAACATGTCCTGTTGATTATAATTTTAGGTCGATCTGCTCAA
TGAATTATTTTAAATAGCTGCAGTATGTTGACTGTACAAAGGTAGCATAATAAATTGTCTTTTAATTGAAGAATTGTATG
AAAGAATTAATGAAATAATAACTGTCTCTAAATTATTAAATGAATTTAAATTTTTAGTTAAAATTCTAAAATTTAATTAT
GGGACGATAAGACCCTATAGAATTTAATTTAATTTTTAAATTTATTTATAATTTTAATAAATATATTTAAGATTAAATTT
GATTGGGAGGATTGGTAAATTTAATAAACTTTATTTAAGATTTAATTTTGATATAAAGATAATTTTTTGAATTATAAATT
GTAAGTAAAAGAATAAATTACCTTAGGGATACCAGCGTGATATCTGTTGATAGATCATATTGATAAA
>JN168656
TTTATACTTTTATTAAGAAAATTATTTTATCCAAGACCAGGAACTGGATGAACAGTATATCCACCATTATCAGCATATTT
ATATCATTCTTCACCTTCAGTAGATTTTGCAATTTTTTCTCTTCATATATCAGGAATTTCCTCAATTATAGGATCATTAA
ACTTAATAGTTACAATTATAATAATAAAAAATTTTTCTATAAATTATGACCAAATTTCATTATTTCCATGATCAGTTTTT
ATTACAGCAATTTTATTAATTATATCATTACCTGTATTAGCTGGAGCAATTACTATACTATTATTTGATCGAAATTTTAA
TACATCATTTTTCGATCCTATAGGAGGTGGAGATCCAATTCTTTATCAACATTTATTTTGATTTTTTGGTCATCCAGAAG
TTTATATTTTAATTTTACCTGGATTTGGATTAATCTCTCATATTGTAATAAATGAAAGAGGAAAAAAAGAAATTTTTGGT
AATTTAAGAATGATTTATGCAATATTAGGAATTGGATTTCTAGGTTTTATTGCTTGAGCACATCACATATTTACAGTCGG
ATTAGATGTTGATACTCGAGCATATTTTACTTCAGCAACAATAATCATTGCTGTACCAACAGGAATTAAAGTTTTTAGAT
GATTAGCAACTTATCAGGGTTCAAAATTAAAATTAAATATTTCAATTTTATGATCACTAGGTTTTATTATACTATTTACT
ATTGGTGGATTAACAGGAATTATATTATCAAATTCTTCTATTGATATTATTCTTCATGATACATATTACGTTGTTGGACA
TTTTCATTATGTTCTTTCAATAGGTGCAGTATTTGCAATTATTTCGAGATTTATTCATTGATATCCATTAATTACTGGAT
TATTATTAAATATTAAATGATTAAAAATTCAATTTATTATAATATTTATTGGAGTAAATCTAACTTTCTTTCCTCAACAT
TTTTTAGGACTAATATCTATACCACGACG
>JN168657
TTTATACTTTTATTAAGAAAATTATTTTATCCAAGACCAGGAACTGGATGAACAGTATATCCACCATTATCAGCATATTT
ATATCATTCTTCACCTTCAGTAGATTTTGCAATTTTTTCTCTTCATATATCAGGAATTTCCTCAATTATAGGATCATTAA
ACTTAATAGTTACAATTATAATAATAAAAAATTTTTCTATAAATTATGACCAAATTTCATTATTTCCATGATCAGTTTTT
ATTACAGCAATTTTATTAATTATATCATTACCTGTATTAGCTGGAGCAATTACTATACTATTATTTGATCGAAATTTTAA
TACATCATTTTTCGATCCTATAGGAGGTGGAGATCCAATTCTTTATCAACATTTATTTTGATTTTTTGGTCATCCAGAAG
TTTATATTTTAATTTTACCTGGATTTGGATTAATCTCTCATATTGTAATAAATGAAAGAGGAAAAAAAGAAATTTTTGGT
AATTTAAGAATAATTTATGCAATATTAGGAATTGGATTTCTAGGTTTTATTGTTTGAGCACATCACATATTTACAGTCGG
ATTAGATGTTGATACTCGAGCATATTTTACTTCAGCAACAATAATCATTGCTGTACCAACAGGAATTAAAGTTTTTAGAT
GATTAGCAACTTATCATGGTTCAAAATTAAAATTAAATATTTCAATTTTATGATCACTAGGTTTTATTATACTATTTACT
ATTGGTGGATTAACAGGAATTATATTATCAAATTCTTCTATTGATATTATTCTTCATGATACATATTACGTTGTTGGACA
TTTTCATTATGTTCTTTCAATAGGTGCAGTATTTGCAATTATTTCGAGATTTATTCATTGATATCCATTAATTACTGGAT
TATTATTAAATATTAAATGATTAAAAATTCAATTTATTATAATATTTATTGGAGTAAATCTAACTTTCTTTCCTCAACAT
TTTTTAGGACTAATATCTATACCACGACG
>JN168658
TTTATACTTTTATTAAGAAAATTATTTTATCCAAGACCAGGAACTGGATGAACAGTATATCCACCATTATCAGCATATTT
ATATCATTCTTCACCTTCAGTAGATTTTGCAATTTTTTCTCTTCATATATCAGGAATTTCCTCAATTATAGGATCATTAA
ACTTAATAGTTACAATTATAATAATAAAAAATTTTTCTATAAATTATGACCAAATTTCATTATTTCCATGATCAGTTTTT
ATTACAGCAATTTTATTAATTATATCATTACCTGTATTAGCTGGAGCAATTACTATACTATTATTTGATCGAAATTTTAA
TACATCATTTTTCGATCCTATAGGAGGTGGAGATCCAATTCTTTATCAACATTTATTTTGATTTTTTGGTCATCCAGAAG
TTTATATTTTAATTTTACCTGGATTTGGATTAATCTCTCATATTGTAATAAATGAAAGAGGAAAAAAAGAAATTTTTGGT
AATTTAAGAATAATTTATGCAATATTAGGAATTGGATTTCTAGGTTTTATTGTTTGAGCACATCACATATTTACAGTCGG
ATTAGATGTTGATACTCGAGCATATTTTACTTCAGCAACAATAATCATTGCTGTACCAACAGGAATTAAAGTTTTTAGAT
GATTAGCAACTTATCATGGTTCAAAATTAAAATTAAATATTTCAATTTTATGATCACTAGGTTTTATTATACTATTTACT
ATTGGTGGATTAACAGGAATTATATTATCAAATTCTTCTATTGATATTATTCTTCATGATACATATTACGTTGTTGGACA
TTTTCATTATGTTCTTTCAATAGGTGCAGTATTTGCAATTATTTCAAGATTTATTCATTGATATCCATTAATTACTGGAT
TATTATTAAATATTAAATGATTAAAAATTCAATTTATTATAATATTTATTGGAGTAAATCTAACTTTCTTTCCTCAACAT
TTTTTAGGACTAATATCTATACCACGACG
>JN168659
TTTATACTTTTATTAAGAAATTTATTTTATCCAGACCAGGAACTGGATGAACAGTATATCCACCATTATCAGCATATTTA
TATCATTCTTCACCTTCAGTAGATTTTGCAATTTTTTCTCTTCATATATCAGGAATTTCCTCAATTATAGGATCATTAAA
CTTAATAGTTACAATTATAATAATAAAAAATTTTTCTATAAATTATGACCAAATTTCATTATTTCCATGATCAGTTTTTA
TTACAGCAATTTTATTAATTATATCATTACCTGTATTAGCTGGAGCAATTACTATACTATTATTTGATCGAAATTTTAAT
ACATCATTTTTCGATCCTATAGGAGGTGGAGATCCAATTCTTTATCAACATTTATTTTGATTTTTTGGTCATCCAGAAGT
TTATATTTTAATTTTACCTGGATTTGGATTAATCTCTCATATTGTAATAAATGAAAGAGGAAAAAAAGAAATTTTTGGTA
ATTTAAGAATAATTTATGCAATATTAGGAATTGGATTTCTAGGTTTTATTGTTTGAGCACATCACATATTTACAGTCGGA
TTAGATGTTGATACTCGAGCATATTTTACTTCAGCAACAATAATCATTGCTGTACCAACAGGAATTAAAGTTTTTAGATG
ATTAGCAACTTATCATGGTTCAAAATTAAAATTAAATATTTCAATTTTATGATCACTAGGTTTTATTATACTATTTACTA
TTGGTGGATTAACAGGAATTATATTATCAAATTCTTCTATTGATATTATTCTTCATGATACATATTACGTTGTTGGACAT
TTTCATTATGTTCTTTCAATAGGTGCAGTATTTGCAATTATTTCAAGATTTATTCATTGATATCCATTAATTACTGGATT
ATTATTAAATATTAAATGATTAAAAATTCAATTTATTATAATATTTATTGGAGTAAATCTAACTTTCTTTCCTCAACATT
TTTTAGGACTAATATCTATACCACGACG
>JN168660
TTTATACTTTTATTAAGAAATTTATTTTATCCAGACCAGGAACTGGATGAACAGTATATCCACCATTATCAGCATATTTA
TATCATTCTTCACCTTCAGTAGATTTTGCAATTTTTTCTCTTCATATATCAGGAATTTCCTCAATTATAGGATCATTAAA
CTTAATAGTTACAATTATAATAATAAAAAATTTTTCTATAAATTATGACCAAATTTCATTATTTCCATGATCAGTTTTTA
TTACAGCAATTTTATTAATTATATCATTACCTGTATTAGCTGGAGCAATTACTATACTATTATTTGATCGAAATTTTAAT
ACATCATTTTTCGATCCTATAGGAGGTGGAGATCCAATTCTTTATCAACATTTATTTTGATTTTTTGGTCATCCAGAAGT
TTATATTTTAATTTTACCTGGATTTGGATTAATCTCTCATATTGTAATAAATGAAAGAGGAAAAAAAGAAATTTTTGGTA
ATTTAAGAATAATTTATGCAATATTAGGAATTGGATTTCTAGGTTTTATTGTTTGAGCACATCACATATTTACAGTCGGA
TTAGATGTTGATACTCGAGCATATTTTACTTCAGCAACAATAATCATTGCTGTACCAACAGGAATTAAAGTTTTTAGATG
ATTAGCAACTTATCATGGTTCAAAATTAAAATTAAATATTTCAATTTTATGATCACTAGGTTTTATTATACTATTTACTA
TTGGTGGATTAACAGGAATTATATTATCAAATTCTTCTATTGATATTATTCTTCATGATACATATTACGTTGTTGGACAT
TTTCATTATGTTCTTTCAAAAGGTGCAGTATTTGCAATTATTTCAAGATTTATTCATTGATATCCATTAATTACTGGATT
ATTATTAAATATTAAATGATTAAAAATTCAATTTATTATAATATTTATTGGAGTAAATCTAACTTTCTTTCCTCAACATT
TTTTAGGACTAATATCTATACCACGACG
>JN168661
TTTATACTTTTATTAAGAAATTTATTTTATCCAGACCAGGAACTGGATGAACAGTATATCCACCATTATCAGCATATTTA
TATCATTCTTCACCTTCAGTAGATTTTGCAATTTTTTCTCTTCATATATCAGGAATTTCCTCAATTATAGGATCATTAAA
CTTAATAGTTACAATTATAATAATAAAAAATTTTTCTATAAATTATGACCAAATTTCATTATTTCCATGATCAGTTTTTA
TTACAGCAATTTTATTAATTATATCATTACCTGTATTAGCTGGAGCAATTACTATACTATTATTTGATCGAAATTTTAAT
ACATCATTTTTCGATCCTATAGGAGGTGGAGATCCAATTCTTTATCAACATTTATTTTGATTTTTTGGTCATCCAGAAGT
TTATATTTTAATTTTACCTGGATTTGGATTAATCTCTCATATTGTAATAAATGAAAGAGGAAAAAAAGAAATTTTTGGTA
ATTTAAGAATAATTTATGCAATATTAGGAATTGGATTTCTAGGTTTTATTGTTTGAGCACATCACATATTTACAGTCGGA
TTAGATGTTGATACTCGAGCATATTTTACTTCAGCAACAATAATCATTGCTGTACCAACAGGAATTAAAGTTTTTAGATG
ATTAGCAACTTATCATGGTTCAAAATTAAAATTAAATATTTCAATTTTATGATCACTAGGTTTTATTATACTATTTACTA
TTGGTGGATTAACAGGAATTATATTATCAAATTCTTCTATTGATATTATTCTTCATGATACATACTACGTTGTTGGACAT
TTTCATTATGTTCTTTCAATAGGTGCAGTATTTGCAATTATTTCAAGATTTATTCATTGATATCCATTAATTACTGGATT
ATTATTAAATATTAAATGATTAAAAATTCAATTTATTATAATATTTATTGGAGTAAATCTAACTTTCTTTCCTCAACATT
TTTTAGGACTAATATCTATACCACGACG
>JN410833
TAAAAATTGAACCAATAATTAAATTAATTATTGAAAAATAAATTATTTTTCTAAAAAAAAATATTTCAATAATTAAATCT
TTTGAATAATAACCAACTAAAAAAGGAAAACCACATAATCTTAAAATTGAAAAAATTAAAATTATTCTTTTTATTGGATA
AATATAATATATACCATAATATATTCGAATATCTTGATTACTATATATATAATGTATATACCTACCAACACATATAAACA
TTAATGATTTAAATATTGCATGAATAAATAAATGTAAAAATACTAATTCAGTTGAACCAATTGATAATATTCTTATTATA
AATCCTAATTGTCTTAAAGTAGAATAAGCAACAACTTTTTTTAAATCTAATTCAAAATTTGCAACTAAACCAGCAAATAA
TATTGTTAATCTAGAAATCAATATAATATAATTTTTATAATTAAAATCTAATAAATTTACATATCGAATTAATAAATAAA
TTCCAGCAGTAACTAAAGTTGATGAATGAACTAAAGATGAAACAGGAGTTGGAGCTATTATTGCTATTGGTAATCAAGTT
GAAAAAGGAATTTGTGCTCTTTTAGTAAAAGCTATCAATAAAATATAAATCATTATAAATTCATTTATTTTATAAAAACT
TAAATTTCATCTTCCATAATATGTTATTAATCCTATAATTAATAATAAACCAATATCTCCTAATCGATTTAATAAAATAG
TAACTATACCTGAAGTAAATGATTTTATTTTTATATAATAAATTACAAGACAATAAGAAATT
>JN410834
TAAAAATTGTACCAATAATTAAATTAATTATTGAAAAATAAATTATTTTTCTAAAAAAAAATATTTCAATAATTAAATCT
TTTGAATAATAACCAACTAAAAAAGGAAAACCACATAATCTTAAAATTGAAAAAATTAAAATTATTCTTTTTATTGGATA
AATATAATATATACCATAATATATTCGAATATCTTGATTACTATATATATAATGTATATACCTACCAACACATATAAACA
TTAATGATTTAAATATTGCATGAATAAATAAATGTAAAAATTCTAATTCAGTTGAACCAATTGATAATATTCTTATTATA
AATCCTAATTGTCTTAAAGTAGAATAAGCAACAACTTTTTTTAAATCTAATTCAAAATTTGCAACTAAACCAGCAAATAA
TATTGTTAATCTAGAAATCAATATAATATAATTTTTATAATTAAAATCTAATAAATTTACATATCGAATTAATAAATAAA
TTCCAGCAGTAACTAAAGTTGATGAATGAACTAAAGATGAAACAGGAGTTGGAGCTATTATTGCTATTGGTAATCAAGTT
GAAAAAGGAATTTGTGCTCTTTTAGTAAAAGCTATCAATAAAATATAAATCATTATAAATTCATTTATTTTATAAAAACT
TAAATTTCATCTTCCATAATATGTTATTAATCCTATAATTAATAATAAACCAATATCTCCTAATCGATTTAATAAAATAG
TAACTATACCTGAAGTAAATGATTTTATTTTTATATAATAAATTACAAGACAATAAGAAATT
>JN410835
TAAAAATTGTACCAATAATTAAATTAATTATTGAAAAATAAATTATTTTTCTAAAAAAAAATATTTCAATAATTAAATCT
TTTGAATAATAACCAACTAAAAAAGGAAAACCACATAATCTTAAAATTGAAAAAATTAAAATTATTCTTTTTATTGGATA
AATATAATATATACCATAATATATTCGAATATCTTGATTACTATATATATAATGTATATACCTACCAACACATATAAACA
TTAATGATTTAAATATTGCATGAATAAATAAATGTAAAAATACTAATTCAGTTGAACCAATTGATAATATTCTTATTATA
AATCCTAATTGTCTTAAAGTAGAATAAGCAACAACTTTTTTTAAATCTAATTCAAAATTTGCAACTAAACCAGCAAATAA
TATTGTTAATCTAGAAATCAATATAATATAATTTTTATAATTAAAATCTAATAAATTTACATATCGAATTAATAAATAAA
TTCCAGCAGTAACTAAAGTTGATGAATGAACTAAAGATGAAACAGGAGTTGGAGCTATTATTGCTATTGGTAATCAAGTT
GAAAAAGGAATTTGTCCTCTTTTAGTAAAAGCTATCAATAAAATATAAATCATTATAAATTCATTTATTTTATAAAAACT
TAAATTTCATCTTCCATAATATGTTATTAATCCTATAATTAATAATAAACCAATATCTCCTAATCGATTTAATAAAATAG
TAACTATACCTGAAGTAAATGATTTTATTTTTATATAATAAATTACAAGACAATAAGAAATT
>JN410836
TAAAAATTGTACCAATAATTAAATTAATTATTGAAAAATAAATTATTTTTCTAAAAAAAAATATTTCAATAATTAAATCT
TTTGAATAATAACCAACTAAAAAAGGAAAACCACATAATCTTAAAATTGAAAAAATTAAAATTATTCTTTTTATTGGATA
AATATAATATATACCATAATATATTCGAATATCTTGATTACTATATATATAATGTATATACCTACCAACACATATAAACA
TTAATGATTTAAATATTGCATGAATAAATAAATGTAAAAATACTAATTCAGTTGAACCAATTGATAATATTCTTATTATA
AATCCTAATTGTCTTAAAGTAGAATAAGCAACAACTTTTTTTAAATCTAATTCAAAATTTGCAACTAAACCAGCAAATAA
TATTGTTAATCTAGAAATCAATATAATATAATTTTTATAATTAAAATCTAATAAATTTACATATCGAATTAATAAATAAA
TTCCAGCAGTAACTAAAGTTGATGAATGAACTAAAGATGAAACAGGAGTTGGAGCTATTATTGCTATTGGTAATCAAGTT
GAAAAAGGAATTTGTGCTCTTTTAGTAAAAGCTATCAATAAAATATAAATCATTATAAATTCATTTATTTTATAAAAACT
TAAATTTCATCTTCCATAATATGTTATTAATCCTATAATGAATAATAAACCAATATCTCCTAATCGATTTAATAAAATAG
TAACTATACCTGAAGTAAATGATTTTATTTTTATATAATAAATTACAAGACAATAAGAAATT
>JN410837
TAAAAATTGTACCAATAATTAAATTAATTATTGAAAAATAAATTATTTTTCTAAAAAAAAATATTTCAATAATTAAATCT
TTTGAATAATAACCAACTAAAAAAGGAAAACCACATAATCTTAAAATTGAAAAAATTAAAATTATTCTTTTTATTGGATA
AATATAATATATACCATAATATATTCGAATATCTTGATTACTATATATATAATGTATATACCTACCAACACATATAAACA
TTAATGATTTAAATATTGCATGAATAAATAAATGTAAAAATACTAATTCAGTTGAACCAATTGATAATATTCTTATTATA
AATCCTAATTGTCTTAAAGTAGAATAAGCAACAACTTTTTTTAAATCTAATTCAAAATTTGCAACTAAACCAGCAAATAA
TATTGTTAATCTAGAAATCAATATAATATAATTTTTATAATTAAAATCTAATAAATTTACATATCGAATTAATAAATAAA
TTCCAGCAGTAACTAAAGTTGATGAATGAACTAAAGATGAAACAGGAGTTGGAGCTATTATTGCTATTGGTAATCAAGTT
GAAAAAGGAATTTGTGCTCTTTTAGTAAAAGCTATCAATAAAATATAAATCATTATAAATTCATTTATTTTATAAAAACT
TAAATTTCATCTTCCATAATATGTTATTAATCCTATAATTAATAATAAACCAATATCTCCTAATCGATTTAATAAAATAG
TAACTATACCTGAAGTAAATGATTTTATTTTTATATAATAAATTACAAGACAATAAGAAATT
>JQ582431
GAAAGATTAATTTCTAAACGAATATTATTATTTAAATTCAACCAATCATCACTTGAATGATTAAATTTTTTACCACCTCT
AGATCATTCACATTTAGAAATTCCATTATTAATTAAAAATTTAAATTTAAAATCAATTTTAATTAAATTTTAATATGGCA
GAATAAGTGCATTGAACTTAAGATTCAAATATAAAGTATTTTTAAACTTTTATTAAAATTTCCCACTTAATTCATATTAA
TTTAAAAATAAATTAATAACAATTTTTAATAAAATAAATAATTAATTTTATTTTTATATTGAATTTTAAATTCAATCTTA
AAGATTTAATCTTTTTATTAAAATTAATAAATTAATATATAATAAAACAAAATATAACAGAATATATTTATTAAAATTTA
ATTTATTAAAATTTCCACATGATTCATATTTATATTTCAAGAATCAAATTCATATTATGCTGATAATTTAATTTCATTTC
ATAATATAGTTATAATAATTATTATTATAATTTCAACATTAACTGTATATATTATTTTAGATTTATTTATAAACAAATTT
TCAAATTTATTTTTATTAAAAAATCATAATATTGAAATTATTTGAACAATTATTCCAATTATTATTCTATTAATTATTTG
TTTTCCATCATTAAAAATTTTATATTTAATTGATGAAATTGTAAATCCTTTTTTTT
>JQ582432
GAAAGATTAATTTCTAAACGAATATTATTATTTAAATTCAACCAATCATCACTTGAATGATTAAATTTTTTACCACCTCT
AGATCATTCACATTTAGAAATTCCATTATTAATTAAAAATTTAAATTTAAAATCAATTTTAATTAAATTTTAATATGGCA
GAATAAGTGCATTGAACTTAAGATTCAAATATAAAGTATTTTTAAACTTTTATTAAAATTTCCCACTTAATTCATATTAA
TTTAAAAATAAATTAATAACAATTTTTAATAAAATAAATAATTAATTTTATTTTTATATTGAATTTTAAATTCAATCTTA
AAGATTTAATCTTTTTATTAAAATTAATAAATTAATATATAATAAAACAAAATATAACAGAATATATTTATTAAAATTTA
ATTTATTAAAATTTCCACATGATTCATATTTATATTTCAAGAATCAAATTCATATTATGCTGATAATTTAATTTCATTTC
ATAATATAGTTATAATAATTATTATTATAATTTCAACATTAACTGTATATATTATTTTAGATTTATTTATAAACAAATTT
TCAAATTTATTTTTATTAAAAAATCATAATATTGAAATTATTTGAACAATTATTCCAATTATTATTCTATTAATTATTTG
TTTTCCATCATTAAAAATTTTATATTTAATTGATGAAATTGTAAATCCTTTTTTTT
>JQ582433
GAAAGATTAATTTCTAAACGAATATTATTATTTAAATTCAACCAATCATCACTTGAATGATTAAATTTTTTACCACCTCT
AGATCATTCACATTTAGAAATTCCATTATTAATTAAAAATTTAAATTTAAAATCAATTTTAATTAAATTTTAATATGGCA
GAATAAGTGCATTGAACTTAAGATTCAAATATAAAGTATTTTTAAACTTTTATTAAAATTTCCCCACTTAATTCATATTA
ATTTAAAAATAAATTAATAACAATTTTTAATAAAATAAATAATTAATTTTATTTTTATATTGAATTTTAAATTCAATCTT
AAAGATTTAATCTTTTTATTAAAATTAATAAATTAATATAAAATAAAACAAAATATAACAGAATATATTTATTAAAATTT
AATTTATTAAAATTTCCACATGATTTATATTTATATTTCAAGAATCAAATTCATATTATGCTGATAATTTAATTTCATTT
CATAATATAGTTATAATAATTATTATTATAATTTCAACATTAACTGTATATATTATTTTAGATTTATTTATAAACAAATT
CTCAAATTTATTTTTATTAAAAAATCATAATATTGAAATTATTTGAACAATTATTCCAATTATTATTCTATTAATTATTT
GTTTTCCATCATTAAAAATTTTATATTTAATTGATGAAATTGTAAATCCTTTTTTTT
>JQ582434
GAAAGATTAATTTCTAAACGAATATTATTATTTAAATTCAACCAATCATCACTTGAATGATTAAATTTTTTACCACCTCT
AGATCATTCACATTTAGAAATTCCATTATTAATTAAAAATTTAAATTTAAAATCAATTTTAATTAAATTTTAATATGGCA
GAATAAGTGCATTGAACTTAAGATTCAAATATAAAGTATTTTTAAACTTTTATTAAAATTTCCCCACTTAATTCATATTA
ATTTAAAAATAAATTAATAACAATTTTTAATAAAATAAATAATTAATTTTATTTTTATATTGAATTTTAAATTCAATCTT
AAAGATTTAATCTTTTTATTAAAATTAATAAATTAATATAAAATAAAACAAAATATAACAGAATATATTTATTAAAATTT
AATTTATTAAAATTTCCACATGATTTATATTTATATTTCAAGAATCAAATTCATATTATGCTGATAATTTAATTTCATTT
CATAATATAGTTATAATAATTATTATTATAATTTCAACATTAACTGTATATATTATTTTAGATTTATTTATAAACAAATT
CTCAAATTTATTTTTATTAAAAAATCATAATATTGAAATTATTTGAACAATTATTCCAATTATTATTCTATTAATTATTT
GTTTTCCATCATTAAAAATTTTATATTTAATTGATGAAATTGTAAATCCTTTTTTTT
>JQ582435
GAAAGATTAATTTCTAAACGAATATTATTATTTAAATTCAACCAATCATCACTTGAATGATTAAATTTTTTACCACCTCT
AGATCATTCACATTTAGAAATTCCATTATTAATTAAAAATTTAAATTTAAAATCAATTTTAATTAAATTTTAATATGGCA
GAATAAGTGCATTGAACTTAAGATTCAAATATAAAGTATTTTTAAACTTTTATTAAAATTTCCCCACTTAATTCATATTA
ATTTAAAAATAAATTAATAACAATTTTTAATAAAATAAATAATTAATTTTATTTTTATATTGAATTTTAAATTCAATCTT
AAAGATTTAATCTTTTTATTAAAATTAATAAATTAATATAAAATAAAACAAAATATAACAGAATATATTTATTAAAATTT
AATTTATTAAAATTTCCACATGATTTATATTTATATTTCAAGAATCAAATTCATATTATGCTGATAATTTAATTTCATTT
CATAATATAGTTATAATAATTATTATTATAATTTCAACATTAACTGTATATATTATTTTAGATTTATTTATAAACAAATT
CTCAAATTTATTTTTATTAAAAAATCATAATATTGAAATTATTTGAACAATTATTCCAATTATTATTCTATTAATTATTT
GTTTTCCATCATTAAAAATTTTATATTTAATTGATGAAATTGTAAATCCTTTTTTTT
>JQ582436
GAAAGATTAATTTCTAAACGAATATTATTATTTAAATTCAACCAATCATCACTTGAATGATTAAATTTTTTACCACCTTT
AGATCCATCACATTTAGAAATTCCATTATTAATTAAAAATTTAAATTTAAAATCAATTTTAATTAAATTTTAATATGGCA
GAATAAGTGCATTGAACTTAAGATTCAAATATAAAGTATTTTTAAACTTTTATTAAAATTAATAAATTAATATAAAATAA
AACAAAATATAACAAAATATATTTATTAAAATTCCCCACTTAATTCATATTAATTTAAGAATAAATTAATAACAATTTTA
ATAAAATAAATAATTAATTTTATTTTTATATTGAATTTTTAATTCAATCTTAAAGATTTAATCTTTTTATTAAAATTAAT
AAATTAATATAAAATAAAACAAAATATAACAGAATATATTTATTAAAATTTAATTTATTAAAATTCCCCACTTAATTCAT
ATTAATTTAAGAATAAATTAATAACAATTTTAATAAAATAAATAATTAATTTTATTTTTATATTGAATTTTTAATTCAAT
CTTAAAGATTTAATCTTTTTATTAAAATTAATAAATTAATATAAAATAAAACAAAATATAACAGAATATATTTATTAAAA
TTTAATTTATTAAAATTTCCACATGATTCATATTTATATTTCAAGAATCAAATTCATATTATGCTGATAATTTAATTTCA
TTTCATAATATAGTTATAATAATCATTATTATAATTTCAACATTAACTGTATATATTATTTTAGATTTATTTATAAATAA
ATTTTCAAATTTATTTTTATTAAAAAATCATAATATTGAAATTATTTGAACAGTTATTCCAATTA
>JQ582437
GAAAGATTAATTTCTAAACGAATATTATTATTTAAATTCAACCAATCATCACTTGAATGATTAAATTTTTTACCACCTTT
AGATCATTCACATTTAGAAATTCCATTATTAATTAAAAATTTAAATTTAAAATCAATTTTAATTAAATTTTAATATGGCA
GAATAAGTGCATTGAACTTAAGATTCAAATATAAAGTATTTTTAAACTTTTATTAAAATTAATAAATTAATATAAAATAA
AACAAAATATAACAGAATATATTTATTAAAATTTAATTTATTAAAATTCCCCACTTAATTCATATTAATTTAAAAATAAA
TTAATAACAATTTTAATAAAATAAATAATTAATTTTATTTTTATATTGAATTTTTAATTCAATCTTAAAGATTTAATCTT
TTTATTAAAATTAATAAATTAATATAAAATAAAACAAAATATAACAGAATATATTTATTAAAATTTAATTTATTAAAATT
TCCACATGATTCATATTTATATTTCAAGAATCAAATTCATATTATGCTGATAATTTAATTTCATTTCATAATATAGTTAT
AATAATCATTATTATAATTTCAACATTAACTGTATATATTATTTTAGATTTATTTATAAATAAATTTTCAAATTTATTTT
TATTAAAAAATCATAATATTGAAATTATTTGAACAGTTATTCCAATTATTATTCTATTAATTATTTGTTTTCCATCATTA
AAAATTTTATATTTAATTGATGAAATTGTAAATCCTTTTTTTT
>JQ582438
GAAAGATTAATTTCTAAACGAATATTATTATTTAAATTCAACCAATCATCACTTGAATGATTAAATTTTTTACCACCTTT
AGATCATTCACATTTAGAAATTCCATTATTAATTAAAAATTTAAATTTAAAATCAATTTTAATTAAATTTTAATATGGCA
GAATAAGTGCATTGAACTTAAGATTCAAATATAAAGTATTTTTAAACTTTTATTAAAATTAATAAATTAATATAAAATAA
AACAAAATATAACAGAATATATTTATTAAAATTTAATTTATTAAAATTCCCCACTTAATTCATATTAATTTAAAAATAAA
TTAATAACAATTTTAATAAAATAAATAATTAATTTTATTTTTATATTGAATTTTTAATTCAATCTTAAAGATTTAATCTT
TTTATTAAAATTAATAAATTAATATAAAATAAAACAAAATATAACAGAATATATTTATTAAAATTTAATTTATTAAAATT
TCCACATGATTCATATTTATATTTCAAGAATCAAATTCATATTATGCTGATAATTTAATTTCATTTCATAATATAGTTAT
AATAATCATTATTATAATTTCAACATTAACTGTATATATTATTTTAGATTTATTTATAAATAAATTTTCAAATTTATTTT
TATTAAAAAATCATAATATTGAAATTATTTGAACAGTTATTCCAATTATTATTCTATTAATTATTTGTTTTCCATCATTA
AAAATTTTATATTTAATTGATGAAATTGAAAATCCTTTTTTTT
>JQ582439
GAAAGATTAATTTCTAAACGAATATTATTATTTAAATTCAACCAATCATCACTTGAATGATTAAATTTTTTACCACCTTT
AGATCATTCACATTTAGAAATTCCATTATTAATTAAAAATTTAAATTTAAAATCAATTTTAATTAAATTTTAATATGGCA
GAATAAGTGCATTGAACTTAAGATTCAAATATAAAGTATTTTTAAACTTTTATTAAAATTAATAAATTAATATAAAATAA
AACAAAATATAACAGAATATATTTATTAAAATTTAATTTATTAAAATTCCCACTTAATTCATATTAATTTAAAAATAAAT
TAATAACAATTTTAATAAAATAAATAATTAATTTTATTTTTATATTGAATTTTTAATTCAATCTTAAAGATTTAATCTTT
TTATTAAAATTAATAAATTAATATAAAATAAAACAAAATATAACAGAATATATTTATTAAAATTTAATTTATTAAAATTC
CCCACTTAATTCATATTAATTTAAAAATAAATTAATAACAATTTTAATAAAATAAATAATTAATTTTATTTTTATATTGA
ATTTTTAATTCAATCTTAAAGATTTAATCTTTTTATTAAAATTAATAAATTAATATAAAATAAAACAAAATATAACAGAA
TATATTTATTAAAATTTAATTTATTAAAATTTCCACATGATTCATATTTATATTTCAAGAATCAAATTCATATTATGCTG
ATAATTTAATTTCATTTCATAATATAGTTATAATAATCATTATTATAATTTCAACATTAACTGTATATATTATTTTAGAT
TTATTTATAAATAAATTTTCAAATTTATTTTTATTAAAAAATCATAATATTGAAATTATTTGAACAGTTATTCCAATTAT
TATTCTATTAATTATTTGTTTTCCATCATTAAAAATTTTATATTTAATTGATGAAATTGT
>JQ582440
GAAAGATTAATTTCTAAACGAATATTATTATTTAAATTCAACCAATCATCACTTGAATGATTAAATTTCTTACCACCTTT
AGATCATTCACATTTAGAAATTCCATTATTAATTAAAAATTTAAATTTAAAATCAATTTTAATTAAATTTTAATATGGCA
GAATAAGTGCATTGAACTTAAGATTCAAATATAAAGTATTTTTTAACTTTTATTAAAATTAATAAATTAATATAAAATAT
GAATTATATTATTAAAATTTAATTTATTAAAATTTTCCACTTAATTCATTTTAATTTAAAAATATAATTAAATAACAATT
TTTAATAAAATAAATAATTAATTTTATTTTTATATTGAATTTTAAATTCAATCTTAAAGATTTAATCTTTTTATTAAAAT
TAATAAATTAATATAAAAAATAAAACAAAATATAACAAAATATATTTATTAAAATTTAATTTATTAAAATTTCCCACTTA
ATTCATTTTAATTTAAAAATAAATTAAATAACAATTTTTAATAAAATAAATAATTAATTTTATTTTTATATTGAATTTTA
AATTCAATCTTAAAGATTTAATCTTTTTATTAAAATTAATAAATTAATATAAAAAATAAAACAAAATATAACAAAATATA
TTTATTAAAATTTAATTTATTAAAATTTCCACATGATTCATATTTATATTTCAAGAATCAAATTCATATTATGCTGATAA
TTTAATTTCATTTCATAATATAGTTATAATAATCATTATTATAATTTCAACATTAACTGTATATATTATTTTAGATTTAT
TTATAAACAAATTTTCAAATTTATTTTTATTAAAAAATCATAATATTGAAATTATTTGAACAGTTATTCCAATTATTATT
CTATTAATTATTTGTTTTCCATCATTAAAAATTTTATATTTAATTGATGAAAT
>JQ733229
CGAATAAATAATATTAGATTTTGATTACTTCCTCCCTCATTATTTACACTTTTATTAAGAAATTTATTTTACCCAAGACC
AGGAACTGGATGAACAGTATATCCACCATTATCAGCATATTTATATCATTCTTCACCTTCAGTAGATTTTGCAATTTTTT
CTCTTCATATATCAGGAATTTCCTCAATTATAGGATCATTAAACTTAATAGTTACAATTATAATAATAAAAAATTTTTCT
ATAAATTATGACCAAATTTCATTATTTCCATGATCAGTTTTTATTACAGCAATTTTATTAATT
>JQ733242
CGAATAAATAATATTAGATTTTGATTACTTCCTCCCTCATTATTTACACTTTTATTAAGAAATTTATTTTACCCAAGACC
AGGAACTGGATGAACAGTATATCCACCATTATCAGCATATTTATATCATTCTTCACCTTCAGTAGATTTTGCAATTTTTT
CTCTTCATATATCAGGAATTTCCTCAATTATAGGATCATTAAACTTAATAGTTACAATTATAATAATAAAAAATTTTTCT
ATAAATTATGACCAAATTTCATTATTTCCATGATCAGTTTTTATTACAGCAATTTTATTAATT
>JQ733243
CGAATAAATAATATTAGATTTTGATTACTTCCTCCCTCATTATTTATACTTTTATTAAGAAATTTATTTTACCCAAGACC
AGGAACTGGATGAACAGTATATCCACCATTATCAGCATATTTATATCATTCTTCACCTTCAGTAGATTTTGCAATTTTTT
CTCTTCATATATCAGGAATTTCCTCAATTATAGGATCATTAAACTTAATAGTTACAATTATAATAATAAAAAATTTTTCT
ATAAATTATGACCAAATTTCATTATTTCCATGATCAGTTTTTATTACAGCAATTTTATTAATT
>JQ733244
CGAATAAATAATATTAGATTTTGATTACTTCCTCCCTCATTATTTACACTTTTATTAAGAAATTTATTTTACCCAAGACC
AGGAACTGGATGAACAGTATATCCACCATTATCAGCATATTTATATCATTCTTCACCTTCAGTAGATTTTGCAATTTTTT
CTCTTCATATATCAGGAATTTCCTCAATTATAGGATCATTAAACTTAATAGTTACAATTATAATAATAAAAAATTTTTCT
ATAAATTATGATCAAATTTCATTATTTCCATGATCAGTTTTTATTACAGCAATTTTATTAATT
>JQ733245
CGAATAAATAATATTAGATTTTGATTACTTCCTCCCTCATTATTTACACTTTTATTAAGAAATTTATTTTACCCAAGACC
AGGAACTGGATGAACAGTATATCCACCATTATCAGCATATTTATATCATTCTTCACCTTCAGTAGATTTTGCAATTTTTT
CTCTTCATATATCAGGAATTTCCTCAATTATAGGATCATTAAACTTAATAGTTACAATTATAATAATAAAAAATTTTTCT
ATAAATTATGATCAAATTTCATTATTTCCATGATCAGTTTTTATTACAGCAATTTTATTAATT
>JQ733246
CGAATAAATAATATTAGATTTTGATTACTTCCTCCCTCATTATTTATACTTTTATTAAGAAATTTATTTTACCCAAGACC
AGGAACTGGATGAACAGTATATCCACCATTATCAGCATATTTATATCATTCTTCACCTTCAGTAGATTTTGCAATTTTTT
CTCTTCATATATCAGGAATTTCCTCAATTATAGGATCATTAAACTTAATAGTTACAATTATAATAATAAAAAATTTTTCT
ATAAATTATGACCAAATTTCATTATTTCCATGATCAGTTTTTATTACAGCAATTTTATTAATT
>JQ733247
CGAATAAATAATATTAGATTTTGATTACTTCCTCCCTCATTATTTATACTTTTATTAAGAAATTTATTTTACCCAAGACC
AGGAACTGGATGAACAGTATATCCACCATTATCAGCATATTTATATCATTCTTCACCTTCAGTAGATTTTGCAATTTTTT
CTCTTCATATATCAGGAATTTCCTCAATTATAGGATCATTAAACTTAATAGTTACAATTATAATAATAAAAAATTTTTCT
ATAAATTATGACCAAATTTCATTATTTCCATGATCAGTTTTTATTACAGCAATTTTATTAATT
>JQ733248
CGAATAAATAATATTAGATTTTGATTACTTCCTCCCTCATTATTTATACTTTTATTAAGAAATTTATTTTACCCAAGACC
AGGAACTGGATGAACAGTATATCCACCATTATCAGCATATTTATATCATTCTTCACCTTCAGTAGATTTTGCAATTTTTT
CTCTTCATATATCAGGAATTTCCTCAATTATAGGATCATTAAACTTAATAGTTACAATTATAATAATAAAAAATTTTTCT
ATAAATTATGACCAAATTTCATTATTTCCATGATCAGTTTTTATTACAGCAATTTTATTAATT
>JQ733250
CGAATAAATAATATTAGATTTTGATTACTTCCTCCCTCATTATTTATACTTTTATTAAGAAATTTATTTTACCCAAGACC
AGGAACTGGATGAACAGTATATCCACCATTATCAGCATATTTATATCATTCTTCACCTTCAGTAGATTTTGCAATTTTTT
CTCTTCATATATCAGGAATTTCCTCAATTATAGGATCATTAAACTTAATAGTTACAATTATAATAATAAAAAATTTTTCT
ATAAATTATGACCAAATTTCATTATTTCCATGATCAGTTTTTATTACAGCAATTTTATTAATT
>JQ733255
CGAATAAATAATATTAGATTTTGATTACTTCCTCCCTCATTATTTATACTTTTATTAAGAAATTTATTTTACCCAAGACC
AGGAACTGGATGAACAGTATATCCACCATTATCAGCATATTTATATCATTCTTCACCTTCAGTAGATTTTGCAATTTTTT
CTCTTCATATATCAGGAATTTCCTCAATTATAGGATCATTAAACTTAATAGTTACAATTATAATAATAAAAAATTTTTCT
ATAAATTATGACCAAATTTCATTATTTCCATGATCAGTTTTTATTACAGCAATTTTATTAATT
>JQ733266
CGAATAAATAATATTAGATTTTGATTACTTCCTCCCTCATTATTTATACTTTTATTAAGAAATTTATTTTACCCAAGACC
AGGAACTGGATGAACAGTATATCCACCATTATCAGCATATTTATATCATTCTTCACCTTCAGTAGATTTTGCAATTTTTT
CTCTTCATATATCAGGAATTTCCTCAATTATAGGATCATTAAACTTAATAGTTACAATTATAATAATAAAAAATTTTTCT
ATAAATTATGACCAAATTTCATTATTTCCATGATCAGTTTTTATTACAGCAATTTTATTAATT
>JQ733273
CGAATAAATAATATTAGATTTTGATTACTTCCTCCCTCATTATTTACACTTTTATTAAGAAATTTATTTTACCCAAGACC
AGGAACTGGATGAACAGTATATCCACCATTATCAGCATATTTATATCATTCTTCACCTTCAGTAGATTTTGCAATTTTTT
CTCTTCATATATCAGGAATTTCCTCAATTATAGGATCATTAAACTTAATAGTTACAATTATAATAATAAAAAATTTTTCT
ATAAATTATGACCAAATTTCATTATTTCCATGATCAGTTTTTATTACAGCAATTTTATTAATT
>JQ733274
CGAATAAATAATATTAGATTTTGATTACTTCCTCCCTCATTATTTACACTTTTATTAAGAAATTTATTTTACCCAAGACC
AGGAACTGGATGAACAGTATATCCACCATTATCAGCATATTTATATCATTCTTCACCTTCAGTAGATTTTGCAATTTTTT
CTCTTCATATATCAGGAATTTCCTCAATTATAGGATCATTAAACTTAATAGTTACAATTATAATAATAAAAAATTTTTCT
ATAAATTATGACCAAATTTCATTATTTCCATGATCAGTTTTTATTACAGCAATTTTATTAATT
>JQ733275
CGAATAAATAATATTAGATTTTGATTACTTCCTCCCTCATTATTTACACTTTTATTAAGAAATTTATTTTACCCAAGACC
AGGAACTGGATGAACAGTATATCCACCATTATCAGCATATTTATATCATTCTTCACCTTCAGTAGATTTTGCAATTTTTT
CTCTTCATATATCAGGAATTTCCTCAATTATAGGATCATTAAACTTAATAGTTACAATTATAATAATAAAAAATTTTTCT
ATAAATTATGACCAAATTTCATTATTTCCATGATCAGTTTTTATTACAGCAATTTTATTAATT
>JQ733276
CGAATAAATAATATTAGATTTTGATTACTTCCTCCCTCATTATTTACACTTTTATTAAGAAATTTATTTTACCCAAGACC
AGGAACTGGATGAACAGTATATCCACCATTATCAGCATATTTATATCATTCTTCACCTTCAGTAGATTTTGCAATTTTTT
CTCTTCATATATCAGGAATTTCCTCAATTATAGGATCATTAAACTTAATAGTTACAATTATAATAATAAAAAATTTTTCT
ATAAATTATGACCAAATTTCATTATTTCCATGATCAGTTTTTATTACAGCAATTTTATTAATT
>JQ733277
CGAATAAATAATATTAGATTTTGATTACTTCCTCCCTCATTATTTACACTTTTATTAAGAAATTTATTTTACCCAAGACC
AGGAACTGGATGAACAGTATATCCACCATTATCAGCATATTTATATCATTCTTCACCTTCAGTAGATTTTGCAATTTTTT
CTCTTCATATATCAGGAATTTCCTCAATTATAGGATCATTAAACTTAATAGTTACAATTATAATAATAAAAAATTTTTCT
ATAAATTATGATCAAATTTCATTATTTCCATGATCAGTTTTTATTACAGCAATTTTATTAATT
>JQ733286
CGAATAAATAATATTAGATTTTGATTACTTCCTCCCTCATTATTTACACTTTTATTAAGAAATTTATTTTACCCAAGACC
AGGAACTGGATGAACAGTATATCCACCATTATCAGCATATTTATATCATTCTTCACCTTCAGTAGATTTTGCAATTTTTT
CTCTTCATATATCAGGAATTTCCTCAATTATAGGATCATTAAACTTAATAGTTACAATTATAATAATAAAAAATTTTTCT
ATAAATTATGATCAAATTTCATTATTTCCATGATCAGTTTTTATTACAGCAATTTTATTAATT
>JQ733287
CGAATAAATAATATTAGATTTTGATTACTTCCTCCCTCATTATTTATACTTTTATTAAGAAATTTATTTTACCCAAGACC
AGGAACTGGATGAACAGTATATCCACCATTATCAGCATATTTATATCATTCTTCACCTTCAGTAGATTTTGCAATTTTTT
CTCTTCATATATCAGGAATTTCCTCAATTATAGGATCATTAAACTTAATAGTTACAATTATAATAATAAAAAATTTTTCT
ATAAATTATGACCAAATTTCATTATTTCCATGATCAGTTTTTATTACAGCAATTTTATTAATT
>JQ733288
CGAATAAATAATGTTAGATTTTGATTACTTCCTCCCTCATTATTAATACTTTTATTAAGAAATTTATTTTACCCAAGACC
AGGAACTGGATGAACAGTATATCCACCATTATCAGCATATTTATATCATTCTTCACCTTCAGTAGATTTTGCAATTTTTT
CTCTTCATATATCAGGAATTTCCTCAATTATAGGATCATTAAATTTAATAGTTACAATTATAATAATAAAAAATTTTTCT
ATAAATTATGACCAAATTTCATTATTTCCATGATCAGTTTTTATTACAGCAATTTTATTAATT
>JQ733289
CGAATAAATAATATTAGATTTTGATTACTTCCTCCCTCATTATTTATACTTTTATTAAGAAATTTATTTTACCCAAGACC
AGGAACTGGATGAACAGTATATCCACCATTATCAGCATATTTATATCATTCTTCACCTTCAGTAGATTTTGCAATTTTTT
CTCTTCATATATCAGGAATTTCCTCAATTATAGGATCATTAAATTTAATAGTTACAATTATAATAATAAAAAATTTTTCT
ATAAATTATGACCAAATTTCATTATTTCCATGATCAGTTTTTATTACAGCAATTTTATTAATT
>JQ733290
CGAATAAATAATATTAGATTTTGATTACTTCCTCCCTCATTATTTACACTTTTATTAAGAAATTTATTTTACCCAAGACC
AGGAACTGGATGAACAGTATATCCACCATTATCAGCATATTTATATCATTCTTCACCTTCAGTAGATTTTGCAATTTTTT
CTCTTCATATATCAGGAATTTCCTCAATTATAGGATCATTAAACTTAATAGTTACAATTATAATAATAAAAAATTTTTCT
ATAAATTATGACCAAATTTCATTATTTCCATGATCAGTTTTTATTACAGCAATTTTATTAATT
>JQ733291
CGAATAAATAATATTAGATTTTGATTACTTCCTCCCTCATTATTTACACTTTTATTAAGAAATTTATTTTACCCAAGACC
AGGAACTGGATGAACAGTATATCCACCATTATCAGCATATTTATATCATTCTTCACCTTCAGTAGATTTTGCAATTTTTT
CTCTTCATATATCAGGAATTTCCTCAATTATAGGATCATTAAACTTAATAGTTACAATTATAATAATAAAAAATTTTTCT
ATAAATTATGACCAAATTTCATTATTTCCATGATCAGTTTTTATTACAGCAATTTTATTAATT
>JQ733292
CGAATAAATAATATTAGATTTTGATTACTTCCTCCCTCATTATTTACACTTTTATTAAGAAATTTATTTTACCCAAGACC
AGGAACTGGATGAACAGTATATCCACCATTATCAGCATATTTATATCATTCTTCACCTTCAGTAGATTTTGCAATTTTTT
CTCTTCATATATCAGGAATTTCCTCAATTATAGGATCATTAAACTTAATAGTTACAATTATAATAATAAAAAATTTTTCT
ATAAATTATGACCAAATTTCATTATTTCCATGATCAGTTTTTATTACAGCAATTTTATTAATT
>JQ733294
CGAATAAATAATATTAGATTTTGATTACTTCCTCCCTCATTATTTACACTTTTATTAAGAAATTTATTTTACCCAAGACC
AGGAACTGGATGAACAGTATATCCACCATTATCAGCATATTTATATCATTCTTCACCTTCAGTAGATTTTGCAATTTTTT
CTCTTCATATATCAGGAATTTCCTCAATTATAGGATCATTAAACTTAATAGTTACAATTATAATAATAAAAAATTTTTCT
ATAAATTATGACCAAATTTCATTATTTCCATGATCAGTTTTTATTACAGCAATTTTATTAATT
>JQ733295
CGAATAAATAATATTAGATTTTGATTACTTCCTCCCTCATTATTTACACTTTTATTAAGAAATTTATTTTACCCAAGACC
AGGAACTGGATGAACAGTATATCCACCATTATCAGCATATTTATATCATTCTTCACCTTCAGTAGATTTTGCAATTTTTT
CTCTTCATATATCAGGAATTTCCTCAATTATAGGATCATTAAACTTAATAGTTACAATTATAATAATAAAAAATTTTTCT
ATAAATTATGACCAAATTTCATTATTTCCATGATCAGTTTTTATTACAGCAATTTTATTAATT
>JQ733300
CGAATAAATAATATTAGATTTTGATTACTTCCTCCCTCATTATTTATACTTTTATTAAGAAATTTATTTTACCCAAGACC
AGGAACTGGATGAACAGTATATCCACCATTATCAGCATATTTATATCATTCTTCACCTTCAGTAGATTTTGCAATTTTTT
CTCTTCATATATCAGGAATTTCCTCAATTATAGGATCATTAAACTTAATAGTTACAATTATAATAATAAAAAATTTTTCT
ATAAATTATGACCAAATTTCATTATTTCCATGATCAGTTTTTATTACAGCAATTTTATTAATT
>JQ733308
CGAATAAATAATATTAGATTTTGATTACTTCCTCCCTCATTATTTATACTTTTATTAAGAAATTTATTTTACCCAAGACC
AGGAACTGGATGAACAGTATATCCACCATTATCAGCATATTTATATCATTCTTCACCTTCAGTAGATTTTGCAATTTTTT
CTCTTCATATATCAGGAATTTCCTCAATTATAGGATCATTAAACTTAATAGTTACAATTATAATAATAAAAAATTTTTCT
ATAAATTATGACCAAATTTCATTATTTCCATGATCAGTTTTTATTACAGCAATTTTATTAATT
>JQ733309
CGAATAAATAATATTAGATTTTGATTACTTCCTCCCTCATTATTTATACTTTTATTAAGAAATTTATTTTACCCAAGACC
AGGAACTGGATGAACAGTATATCCACCATTATCAGCATATTTATATCATTCTTCACCTTCAGTAGATTTTGCAATTTTTT
CTCTTCATATATCAGGAATTTCCTCAATTATAGGATCATTAAACTTAATAGTTACAATTATAATAATAAAAAATTTTTCT
ATAAATTATGACCAAATTTCATTATTTCCATGATCAGTTTTTATTACAGCAATTTTATTAATT
>JQ733310
CGAATAAATAATATTAGATTTTGATTACTTCCTCCCTCATTATTTATACTTTTATTAAGAAATTTATTTTACCCAAGACC
AGGAACTGGATGAACAGTATATCCACCATTATCAGCATATTTATATCATTCTTCACCTTCAGTAGATTTTGCAATTTTTT
CTCTTCATATATCAGGAATTTCCTCAATTATAGGATCATTAAACTTAATAGTTACAATTATAATAATAAAAAATTTTTCT
ATAAATTATGACCAAATTTCATTATTTCCATGATCAGTTTTTATTACAGCAATTTTATTAATT
>JQ733311
CGAATAAATAATATTAGATTTTGATTACTTCCTCCCTCATTATTTATACTTTTATTAAGAAATTTATTTTACCCAAGACC
AGGAACTGGATGAACAGTATATCCACCATTATCAGCATATTTATATCATTCTTCACCTTCAGTAGATTTTGCAATTTTTT
CTCTTCATATATCAGGAATTTCCTCAATTATAGGATCATTAAACTTAATAGTTACAATTATAATAATAAAAAATTTTTCT
ATAAATTATGACCAAATTTCATTATTTCCATGATCAGTTTTTATTACAGCAATTTTATTAATT
>JQ733312
CGAATAAATAATATTAGATTTTGATTACTTCCTCCCTCATTATTTATACTTTTATTAAGAAATTTATTTTACCCAAGACC
AGGAACTGGATGAACAGTATATCCACCATTATCAGCATATTTATATCATTCTTCACCTTCAGTAGATTTTGCAATTTTTT
CTCTTCATATATCAGGAATTTCCTCAATTATAGGATCATTAAACTTAATAGTTACAATTATAATAATAAAAAATTTTTCT
ATAAATTATGACCAAATTTCATTATTTCCATGATCAGTTTTTATTACAGCAATTTTATTAATT
>JQ733316
CGAATAAATAATATTAGATTTTGATTACTTCCTCCCTCATTATTTATACTTTTATTAAGAAATTTATTTTACCCAAGACC
AGGAACTGGATGAACAGTATATCCACCATTATCAGCATATTTATATCATTCTTCACCTTCAGTAGATTTTGCAATTTTTT
CTCTTCATATATCAGGAATTTCCTCAATTATAGGATCATTAAACTTAATAGTTACAATTATAATAATAAAAAATTTTTCT
ATAAATTATGACCAAATTTCATTATTTCCATGATCAGTTTTTATTACAGCAATTTTATTAATT
>JQ733328
CGAATAAATAATATTAGATTTTGATTACTTCCTCCCTCATTATTTATACTTTTATTAAGAAATTTATTTTACCCAAGACC
AGGAACTGGATGAACAGTATATCCACCATTATCAGCATATTTATATCATTCTTCACCTTCAGTAGATTTTGCAATTTTTT
CTCTTCATATATCAGGAATTTCCTCAATTATAGGATCATTAAACTTAATAGTTACAATTATAATAATAAAAAATTTTTCT
ATAAATTATGACCAAATTTCATTATTTCCATGATCAGTTTTTATTACAGCAATTTTATTAATT
>JQ733340
CGAATAAATAATATTAGATTTTGATTACTTCCTCCCTCATTATTTATACTTTTATTAAGAAATTTATTTTACCCAAGACC
AGGAACTGGATGAACAGTATATCCACCATTATCAGCATATTTATATCATTCTTCACCTTCAGTAGATTTTGCAATTTTTT
CTCTTCATATATCAGGAATTTCCTCAATTATAGGATCATTAAACTTAATAGTTACAATTATAATAATAAAAAATTTTTCT
ATAAATTATGACCAAATTTCATTATTTCCATGATCAGTTTTTATTACAGCAATTTTATTAATT
>JQ733350
CGAATAAATAATATTAGATTTTGATTACTTCCTCCCTCATTATTTACACTTTTATTAAGAAATTTATTTTACCCAAGACC
AGGAACTGGATGAACAGTATATCCACCATTATCAGCATATTTATATCATTCTTCACCTTCAGTAGATTTTGCAATTTTTT
CTCTTCATATATCAGGAATTTCCTCAATTATAGGATCATTAAACTTAATAGTTACAATTATAATAATAAAAAATTTTTCT
ATAAATTATGATCAAATTTCATTATTTCCATGATCAGTTTTTATTACAGCAATTTTATTAATT
>JQ733351
CGAATAAATAATATTAGATTTTGATTACTTCCTCCCTCATTATTTACACTTTTATTAAGAAATTTATTTTACCCAAGACC
AGGAACTGGATGAACAGTATATCCACCATTATCAGCATATTTATATCATTCTTCACCTTCAGTAGATTTTGCAATTTTTT
CTCTTCATATATCAGGAATTTCCTCAATTATAGGATCATTAAACTTAATAGTTACAATTATAATAATAAAAAATTTTTCT
ATAAATTATGATCAAATTTCATTATTTCCATGATCAGTTTTTATTACAGCAATTTTATTAATT
>JQ733352
CGAATAAATAATATTAGATTTTGATTACTTCCTCCCTCATTATTTATACTTTTATTAAGAAATTTATTTTACCCAAGACC
AGGAACTGGATGAACAGTATATCCACCATTATCAGCATATTTATATCATTCTTCACCTTCAGTAGATTTTGCAATTTTTT
CTCTTCATATATCAGGAATTTCCTCAATTATAGGATCATTAAACTTAATAGTTACAATTATAATAATAAAAAATTTTTCT
ATAAATTATGACCAAATTTCATTATTTCCATGATCAGTTTTTATTACAGCAATTTTATTAATT
>JQ733357
CGAATAAATAATATTAGATTTTGATTACTTCCTCCCTCATTATTTACACTTTTATTAAGAAATTTATTTTACCCAAGACC
AGGAACTGGATGAACAGTATATCCACCATTATCAGCATATTTATATCATTCTTCACCTTCAGTAGATTTTGCAATTTTTT
CTCTTCATATATCAGGAATTTCCTCAATTATAGGATCATTAAACTTAATAGTTACAATTATAATAATAAAAAATTTTTCT
ATAAATTATGACCAAATTTCATTATTTCCATGATCAGTTTTTATTACAGCAATTTTATTAATT
>JQ733379
CGAATAAATAATATTAGATTTTGATTACTTCCTCCCTCATTATTTACACTTTTATTAAGAAATTTATTTTACCCAAGACC
AGGAACTGGATGAACAGTATATCCACCATTATCAGCATATTTATATCATTCTTCACCTTCAGTAGATTTTGCAATTTTTT
CTCTTCATATATCAGGAATTTCCTCAATTATAGGATCATTAAACTTAATAGTTACAATTATAATAATAAAAAATTTTTCT
ATAAATTATGACCAAATTTCATTATTTCCATGATCAGTTTTTATTACAGCAATTTTATTAATT
>JQ746684
GGCAGAATAAGTGCATTGAACTTAAGATTCAAATATAAAGTATTTTTAAACTTTTATTAAAATTAATAAATTAATCAAAA
TATAACAAAATATATTTATTAAAATTCCCCACTTAATTCATATTAATTTAAAAATAAATTAATAACAATTTTAATAAAAT
AAATAATTAATTTTATTTTTATATTGAATTTTTAATTCAATCTTAAAGATTTAATCTTTTTATTAAAATTAATAAATTAA
TATAAAATAAAACAAAATATAACAGAATATATTTATTAAAATTTAATTTATTAAAATTCCCCACTTAATTCATATTAATT
TAAGAATAAATTAATAACAATTTTAATAAAATAAATAATTAATTTTATTTTATATTGAATTTTTAATTCAATCTTAAAGA
TTTAATCTTTTTATTAAAATTAATAAATTAATATAAAATAAAACAAAATATAACAGAATATATTTATTAAAATTTAATTT
ATTAAAATTTCCACATGATTCATATTTATATTTCAAGAATCAAATTCATATTATGCTGATAATTTAATTTCATTTCATAA
TATAGTTATAATAATCATTATTATAATTTCAACATTAACTGTATATATTATTTTAGATTTATTTATAAATAAATTTTCAA
ATTTATTTTTATTAAAAAATCATAATATTGAAATTATTTGAACAGTTATTCCAATTATTATTCTATTAATTATTTGTTTT
CCATCATTAAAAATTTTATATTTAATTGATGAAATTGTAAA
>JQ746685
GGCAGAATAAGTGCATTGAACTTAAGATTCAAATATAAAGTATTTTTAAACTTTTATTAAAATTAATAAATTAATATAAA
ATAAAACAAAATATAACAAAATATATTTATTAAAATTCCCCACTTAATTCATATTAATTTAAAAATAAATTAATAACAAT
TTTAATAAAATAAATAATTAATTTTATTTTTATATTGAATTTTAAATTCAATCTTAAAGATTTAATCTTTTTATTAAAAT
TAATAAATTAATATAAAATAAAACAAAATATAACAGAATATATTTATTAAAATTTAATTTATTAAAATTCCCCACTTAAT
TCATATTAATTTAAGAATAAATTAATAACAATTTTAATAAAATAAATAATTAATTTTATTTTTATATTGAATTTTAAATT
CAATCTTAAAGATTTAATCTTTTTATTAAAATTAATAAATTAATATAAAATAAAACAAAATATAACAGAATATATTTATT
AAAATTTAATTTATTAAAATTTCCACATGATTCATATTTATATTTCAAGAATCAAATTCATATTATGCTGATAATTTAAT
TTCATTTCATAATATAGTTATAATAATCATTATTATAATTTCAACATTAACTGTATATATTATTTTAGATTTATTTATAA
ATAAATTTTCAAATTTATTTTTATTAAAAAATCATAATATTGAAATTATTTGAACAGTTATTCCAATTATTATTCTATTA
ATTATTTGTTTTCCATCATTAAAAATTTTATATTTAATTGATGAAATTGTAAA
>JQ746686
GGCAGAATAAGTGCATTGAACTTAAGATTCAAATATAAAGTATTTTTAAACTTTTATTAAAATTAATAAATTAATATAAA
ATAAAACAAAATATAACAAAATATATTTATTAAAATTCCCCACTTAATTCATATTAATTTAAAAATAAATTAATAACAAT
TTTAATAAAATAAATAATTAATTTATTTTTATATTGAATTTTTAATTCAATCTTAAAGATTTAATCTTTTTATTAAAATT
AATAAATTAATATAAAATAAAACAAAATATAACAGAATATATTTATTAAAATTTAATTTATTAAAATTCCCCACTTAATT
CATATTAATTTAAGAATAAATTAATAACAATTTTAATAAAATAAATAATTAATTTTATTTTTATATTGAATTTTAAATTC
AATCTTAAAGATTTAATCTTTTTATTAAAATTAATAAATTAATATAAAATAAAACAAAATATAACAGAATATATTTATTA
AAATTTAATTTATTAAAATTTCCACATGATTCATATTTATATTTCAAGAATCAAATTCATATTATGCTGATAATTTAATT
TCATTTCATAATATAGTTATAATAATCATTATTATAATTTCAACATTAACTGTATATATTATTTTAGATTTATTTATAAA
TAAATTTTCAAATTTATTTTTATTAAAAAATCATAATATTGAAATTATTTGAACAGTTATTCCAATTATTATTCTATTAA
TTATTTGTTTTCCATCATTAAAAATTTTATATTTAATTGATGAAATTGTAAA
>JQ746687
GGCAGAATAAGTGCATTGAACTTAAGATTCAAATATAAAGTATTTTTAAACTTTTATTAAAATTAATAAATTAATATAAA
ATAAAACAAAATATAACAAAACATATTTATAAAAATTCCCCACTTAATTCATATTAATTTAAAAATAAATTAATAACAAT
TTTAATAAAATAAATAATTAATTTATTTTTATATTTAATAAAATAAATAATTAATTTATTTTTATATTGAATTTTTAATT
CAATCTTAAAGATTTAATCTTTTTATTAAAATTAATAAATTAATATAAAATAAAACAAAATATAACAGAATATATTTATT
AAAATTTAATTTATTAAAATTCCCCACTTAATTCATATTAATTTAAAAATAAATTAATAACAATTTTAATAAAATAAATA
ATTAATTTATTTTTATATTGAATTTTTAATTCAATCTTAAAGATTTAATCTTTTTATTAAAATTAATAAATTAATATAAA
ATAAAACAAAATATAACAGAATATATTTATTAAAATTTAATTTATTAAAATTTCCACATGATTCATATTTATATTTCAAG
AATCAAATTCATATTATGCTGATAATTTAATTTCATTTCATAATATAGTTATAATAATCATTATTATAATTTCAACATTA
ACTGTATATATTATTTTAGATTTATTTATAAATAAATTTTCAAATTTATTTTTATTAAAAAATCATAATATTGAAATTAT
TTGAACAGTTATTCCAATTATTATTCTATTAATTATTTGTTTTCCATCATTAAAAATTTTATATTTAATTGATGAAATTG
TAAA
>JQ746688
GGCAGAATAAGTGCATTGAACTTAAGATTCAAATATAAAGTATTTTTAAACTTTTATTAAAATTAATAAATTAATATAAA
ATAAAACAAAATATAACAAAATATATTTATTTAAATTCCCCACTTAATTCATATTAATTTAAAAATAAATTAATAACAAT
TTTAATAAAATAAATAATTAATTTATTTTTATATTGAATTTTTAATTCAATCTTAAAGATTTAATCTTTTTATTAAAATT
AATAAATTAATATAAAATAAAACAAAATATAACAGAGAATATATTTATTAAAATTTAATTTATTAAAATTCCCACTTAAT
TCATATTAATTTAAGAATAAATTAATAACAATTTTAATAAAATAAATAATTAATTTTATTTTTATATTGAATTTTAAATT
CAATCTTAAAGATTTAATCTTTTTATTAAAATTAATAAATTAATATAAAATAAAACAAAATATAACAGAATATATTTATT
AAAATTTAATTTATTAAAATTTCCACATGATTCATATTTATATTTCAAGAATCAAATTCATATTATGCTGATAATTTAAT
TTCATTTCATAATATAGTTATAATAATCATTATTATAATTTCAACATTAACTGTATATATTATTTTAGATTTATTTATAA
ATAAATTTTCAAATTTATTTTTATTAAAAAATCATAATATTGAAATTATTTGAACAGTTATTCCAATTATTATTCTATTA
ATTATTTGTTTTCCATCATTAAAAATTTTATATTTAATTGATGAAATTGTAAA
>JQ746689
GGCAGAATAAGTGCATTGAACTTAAGATTCAAATATAAAGTATTTTTAAACTTTTATTAAAATTAATAAATTAATATAAA
ATAAAACAAAATATAACAAAATATATTTATTTAAATTCCCCACTTAATTCATATTAATTTAAAAATAAATTAATAACAAT
TTTAATAAAATAAATAATTAATTTTATTTTTATATTGAATTTTTAATTCAATCTTAAAGATTTAATCTTTTTATTAAAAT
TAATAAATTAATATAAAATAAAACAAAATATAACAGGAATATATTTATTAAAATTTAATTTATTAAAATTCCCCACTTAA
TTCATATTAATTTAAGAATAAATTAATAACAATTTTAATAAAATAAATAATTAATTTTATTTTTATATTGAATTTTTAAT
TCAATCTTAAAGATTTAATCTTTTTATTAAAATTAATAAATTAATATAAAATAAAACAAAATATAACAGAATATATTTAT
TAAAATTTAATTTATTAAAATTTCCACATGATTCATATTTATATTTCAAGAATCAAATTCATATTATGCTGATAATTTAA
TTTCATTTCATAATATAGTTATAATAATCATTATTATAATTTCAACATTAACTGTATATATTATTTTAGATTTATTTATA
AATAAATTTTCAAATTTATTTTTATTAAAAAATCATAATATTGAAATTATTTGAACAGTTATTCCAATTATTATTCTATT
AATTATTTGTTTTCCATCATTAAAAATTTTATATTTAATTGATGAAATTGTAAA
>JQ746690
GGCAGAATAAGTGCATTGAACTTAAGATTCAAATATAAAGTATTTTTAAACTTTTATTAAAATTAATAAATTAATATAAA
ATAAAACAAAATATAACAAAATATATTTATTTAAATTCCCCACTTAATTCATATTAATTTAAAAATAAATTAATAACAAT
TTTAATAAAATAAATAATTAATTTTATTTTTATATTGAATTTTTAATTCAATCTTAAAGATTTAATCTTTTTATTAAAAT
TAATAAATTAATATAAAATAAAACAAAATATAACAGAATATATTTATTAAAATTTAATTTATTAAAATTCCCCACTTAAT
TCATATTAATTTAAAAATAAATTAATAACAATTTTAATAAAATAAATAATTAATTTTATTTTTATATTGAATTTTTAATT
CAATCTTAAAGATTTAATCTTTTTATTAAAATTAATAAATTAATATAAAATAAAACAAAATATAACAGAATATATTTATT
AAAATTTAATTTATTAAAATTTCCACATGATTCATATTTATATTTCAAGAATCAAATTCATATTATGCTGATAATTTAAT
TTCATTTCATAATATAGTTATAATAATCATTATTATAATTTCAACATTAACTGTATATATTATTTTAGATTTATTTATAA
ATAAATTTTCAAATTTATTTTTATTAAAAAATCATAATATTGAAATTATTTGAACAGTTATTCCAATTATTATTCTATTA
ATTATTTGTTTTCCATCATTAAAAATTTTATATTTAATTGATGAAATTGTAAA
>JQ746691
GGCAGAATAAGTGCATTGAACTTAAGATTCAAATATAAAGTATTTTTAAACTTTTATTAAAATTAATAAATTAATATAAA
ATAAAACAAAATATAACAAAATATATTTATTAAAATTCCCCACTTAATTCATATTAATTTAAAAATAAATTAATAACAAT
TTTAATAAAATAAATAATTAATTTATTTTTATATTGAATTTTTAATTCAATCTTAAAGATTTAATCTTTTTATTAAAATT
AATAAATTAATATAAAATAAAACAAAATATAACAGAGAATATATTTATTAAAATTTAATTTATTTAAATTCCCACTTAAT
TCATATTAATTTAAGAATAAATTAATAACAATTTTAATAAAATAAATAATTAATTTTATTTTTATATTGAATTTTTAATT
CAATCTTAAAGATTTAATCTTTTTATTAAAATTAATAAATTAATATAAAATAAAACAAAATATAACAGAATATATTTATT
AAAATTTAATTTATTAAAATTCCCCACTTAATTCATATTAATTTAAGAATAAATTAATAACAATTTTAATAAAATAAATA
ATTAATTTTATTTTTATATTGAATTTTTAATTCAATCTTAAAGATTTAATCTTTTTATTAAAATTAATAAATTAATATAA
AATAAAACAAAATATAACAGAATATATTTATTAAAATTTAATTTATTAAAATTTCCACATGATTCATATTTATATTTCAA
GAATCAAATTCATATTATGCTGATAATTTAATTTCATTTCATAATATAGTTATAATAATCATTATTATAATTTCAACATT
AACTGTATATATTATTTTAGATTTATTTATAAATAAATTTTCAAATTTATTTTTATTAAAAAATCATAATATTGAAATTA
TTTGAACAGTTATTCCAATTATTATTCTATTAATTATTTGTTTTCCATCATTAAAAATTTTATATTTAATTGATGAAATT
GTAAA
>JQ746692
GGCAGAATAAGTGCATTGAACTTAAGATTCAAATATAAAGTATTTTTAAACTTTTATTAAAATTAATAAATTAATATAAA
ATAAAACAAAATATAACAAAATATATTTATTTAAATTCCCCACTTAATTCATATTAATTTAAAAATAAATTAATAACAAT
TTTAATAAAATAAATAATTAATTTATTTTTATATTGAATTTTTAATTCAATCTTAAAGATTTAATCTTTTTATTAAAATT
AATAAATTAATATAAAATAAAACAAAATATAACAGAGAATATATTTATTAAAATTTAATTTATTAAAATTCCCACTTAAT
TCATATTAATTTAAGAATAAATTAATAACAATTTTAATAAAATAAATAATTAATTTTATTTTTATATTGAATTTTTAATT
CAATCTTAAAGATTTAATCTTTTTATTAAAATTAATAAATTAATATAAAATAAAACAAAATATAACAGAATATATTTATT
AAAATTTAATTTATTAAAATTCCCCACTTAATTCATATTAATTTAAGAATAAATTAATAATAATTTTAATAAAATAAATA
ATTAATTTTATTTTTATATTGAATTTTTAATTCAATCTTAAAGATTTAATCTTTTTATTAAAATTAATAAATTAATATAA
AATAAAACAAAATATAACAGAATATATTTATTAAAATTTAATTTATTAAAATTTCCACATGATTCATATTTATATTTCAA
GAATCAAATTCATATTATGCTGATAATTTAATTTCATTTCATAATATAGTTATAATAATCATTATTATAATTTCAACATT
AACTGTATATATTATTTTAGATTTATTTATAAATAAATTTTCAAATTTATTTTTATTAAAAAATCATAATATTGAAATTA
TTTGAACAGTTATTCCAATTATTATTCTATTAATTATTTGTTTTCCATCATTAAAAATTTTATATTTAATTGATGAAATT
GTAAA
>JQ746693
GGCAGAATAAGTGCATTGAACTTAAGATTCAAATATAAAGTATTTTTAAACTTTTATTAAAATTAATAAATTAATATAAA
ATAAAACAAAATATAACAAAATATATTTATTAAAATTCCCCACTTAATTCATATTAATTTAAAAATAAATTAATAACAAT
TTTAATAAAATAAATAATTAATTTATTTTTATATTGAATTTTTAATTCAATCTTAAAGATTTAATCTTTTTATTAAAATT
AATAAATTAATATAAAATAAAACAAAATATAACAGAATATATTTATTAAAATTTAATTTATTAAAATTCCCCACTTAATT
CATATTAATTTAAAAATAAATTAATAACAATTTTAATAAAATAAATAATTAATTTATTTTTATATTGAATTTTTAATTCA
ATCTTAAAGATTTAATCTTTTTATTAAAATTAATAAATTAATATAAAATAAAACAAAATATAACAGAATATATTTATTAA
AATTCCCCACTTAATTCATATTAATTTAAAAATAAATTAATAACAATTTTAATAAAATAAATAATTAATTTATTTTTATA
TTGAATTTTTAATTCAATCTTAAAGATTTAATCTTTTTATTAAAATTAATAAATTAATATAAAATAAAACAAAATATAAC
AGAGAATATATTTATTAAAATTTAATTTATTAAAATTTCCACATGATTCATATTTATATTTCAAGAATCAAATTCATATT
ATGCTGATAATTTAATTTCATTTCATAATATAGTTATAATAATCATTATTATAATTTCAACATTAACTGTATATATTATT
TTAGATTTATTTATAAATAAATTTTCAAATTTATTTTTATTAAAAAATCATAATATTGAAATTATTTGAACAGTTATTCC
AATTATTATTCTATTAATTATTTGTTTTCCATCATTAAAAATTTTATATTTAATTGATGAAATTGTAAA
>JQ746694
GGCAGAATAAGTGCATTGAACTTAAGATTCAAATATAAAGTATTTTTAAACTTTTATTAAAATTAATAAATTAATATAAA
ATAAAACAAAATATAACAAAATATATTTATTAAAATTCCCCACTTAATTCATATTAATTTAAGAATAAATTAATAACAAT
TTTAATAAAATAAATAATTAATTTTATTTTTATATTGAATTTTTAATTCAATCTTAAAGATTTAATCTTTTTATTAAAAT
TAATAAATTAATATAAAATAAAACAAAATATAACAAAATATATTTATTAAAATTCCCCACTTAATTCATATTAATTTAAA
AATAAATTAATAACAATTTTAATAAAATAAATAATTAATTTTATTTTTATATTGAATTTTTAATTCAATCTTAAAGATTT
AATCTTTTTATTAAAATTAATAAATTAATATAAAATAAAACAAAATATAACAGAATATATTTATTAAAATTTAATTTATT
AAAATTCCCCACTTAATTCATATTAATTTAAGAATAAATTAATAACAATTTTAATAAAATAAATAATTAATTTTATTTTT
ATATTGAATTTTTAATTCAATCTTAAAGATTTAATCTTTTTATTAAAATTAATAAATTAATATAAAATAAAACAAAATAT
AACAGAATATATTTATTAAAATTTAATTTATTAAAATTTCCACATGATTCATATTTATATTTCAAGAATCAAATTCATAT
TATGCTGATAATTTAATTTCATTTCATAATATAGTTATAATAATCATTATTATAATTTCAACATTAACTGTATATATTAT
TTTAGATTTATTTATAAATAAATTTTCAAATTTATTTTTATTAAAAAATCATAATATTGAAATTATTTGAACAGTTATTC
CAATTATTATTCTATTAATTATTTGTTTTCCATCATTAAAAATTTTATATTTAATTGATGAAATTGTAAA
>JQ746695
GGCAGAATAAGTGCATTGAACTTAAGATTCAAATATAAAGTATTTTTAAACTTTTATTAAAATTAATAAATTAATATAAA
ATAAAACAAAATATAACAAAATATATTTATTAAAATTCCCCACTTAATTCATATTAATTTAAAAATAAATTAATAACAAT
TTTAATAAAATAAATAATTAATTTATTTTTATATTGAATTTTTAATTCAATCTTAAAGATTTAATCTTTTTATTAAAATT
AATAAATTAATATAAAATAAAACAAAATATAACAGAGAATATATTTATTAAAATTTAATTTATTAAAATTCCCACTTAAT
TCATATTAATTTAAGAATAAATTAATAACAATTTTAATAAAATAAATAATTAATTTTATTTTTATATTGAATTTTTAATT
CAATCTTAAAGATTTAATTTTTTTATTAAAATTAATAAATTAATATAAAATAAAACAAAATATAACAGAATATATTTATT
AAAATTTAATTTATTAAAATTCCCCACTTAATTCATATTAATTTAAGAATAAATTAATAACAATTTTAATAAAATAAATA
ATTAATTTTATTTTTATATTGAATTTTAAATTCAATCTTAAAGATTTAATCTTTTTATTAAAATTAATAAATTAATATAA
AATAAAACAAAATATAACAGAATATATTTATTAAAATTTAATTTATTAAAATTTCCACATGATTCATATTTATATTTCAA
GAATCAAATTCATATTATGCTGATAATTTAATTTCATTTCATAATATAGTTATAATAATCATTATTATAATTTCAACATT
AACTGTATATATTATTTTAGATTTATTTATAAATAAATTTTCAAATTTATTTTTATTAAAAAATCATAATATTGAAATTA
TTTGAACAGTTATTCCAATTATTATTCTATTAATTATTTGTTTTCCATCATTAAAAATTTTATATTTAATTGATGAAATT
GTAAA
>JQ746696
GGCAGAATAAGTGCATTGAACTTAAGATTCAAATATAAAGTATTTTTAAACTTTTATTAAAATTAATAAATTAATATAAA
ATAAAACAAAATATAACAAAATATATTTATTAAAATTCCCCACTTAATTCATATTAATTTAAAAATAAATTAATAACAAT
TTTAATAAAATAAATAATTAATTTATTTTTATATTGAATTTTTAATTCAATCTTAAAGATTTAATCTTTTTATTAAAATT
AATAAATTAATATAAAATAAAACAAAATATAACAGAGAATATATTTATTAAAATTTAATTTATTAAAATTCCCACTTAAT
TCATATTAATTTAAGAATAAATTAATAACAATTTTAATAAAATAAATAATTAATTTTATTTTTATATTGAATTTTTAATT
CAATCTTAAAGATTTAATCTTTTTATTAAAATTAATAAATTAATATAAAATAAAACAAAATATAACAGAATATATTTATT
AAAATTTAATTTATTAAAATTCCCCACTTAATTCATATTAATTTAAGAATAAATTAATAACAATTTTAATAAAATAAATA
ATTAATTTTATTTTTATATTGAATTTTAAATTCAATCTTAAAGATTTAATCTTTTTATTAAAATTAATAAATTAATATAA
AATAAAACAAAATATAACAGAATATATTTATTAAAATTTAATTTATTAAAATTTCCACATGATTCATATTTATATTTCAA
GAATCAAATTCATATTATGCTGATAATTTAATTTCATTTCATAATATAGTTATAATAATCATTATTATAATTTCAACATT
AACTGTATATATTATTTTAGATTTATTTATAAATAAATTTTCAAATTTATTTTTATTAAAAAATCATAATATTGAAATTA
TTTGAACAGTTATTCCAATTATTATTCTATTAATTATTTGTTTTCCATCATTAAAAATTTTATATTTAATTGATGAAATT
GTAAA
>JQ746697
GGCAGAATAAGTGCATTGAACTTAAGATTCAAATATAAAGTATTTTTAAACTTTTATTAAAATTAATAAATTAATATAAA
ATAAAACAAAATATAACAAAATATATTTATTAAAATTCCCCACTTAATTCATATTAATTTAAAAATAAATTAATAACAAT
TTTAATAAAATAAATAATTAATTTATTTTTATATTGAATTTTTAATTCAATCTTAAAGATTTAATCTTTTTATTAAAATT
AATAAATTAATATAAAATAAAACAAAATATAACAGAGAATATATTTATTAAAATTTAATTTATTAAAATTCCCACTTAAT
TCATATTAATTTAAAAATAAATTAATAACAATTTTAATAAAATAAATAATTAATTTTATTTTATATTGAATTTTTAATTC
AATCTTAAAGATTTAATCTTTTTATTAAAATTAATAAATTAATATAAAATAAAACAAAATATAACAGAATATATTTATTA
AAATTTAATTTATTAAAATTCCCACTTAATTCATATTAATTTAAGAATAAATTAATAACAATTTTAATAAAATAAATAAT
TAATTTTATTTTTATATTGAATTTTTAATTCAATCTTAAAGATTTAATCTTTTTATTAAAATTAATAAATTAATATAAAA
TAAAACAAAATATAACAGAATATATTTATTAAAATTTAATTTATTAAAATTTCCACATGATTCATATTTATATTTCAAGA
ATCAAATTCATATTATGCTGATAATTTAATTTCATTTCATAATATAGTTATAATAATCATTATTATAATTTCAACATTAA
CTGTATATATTATTTTAGATTTATTTATAAATAAATTTTCAAATTTATTTTTATTAAAAAATCATAATATTGAAATTATT
TGAACAGTTATTCCAATTATTATTCTATTAATTATTTGTTTTCCATCATTAAAAATTTTATATTTAATTGATGAAATTGT
AAA
>JQ746698
GGCAGAATAAGTGCATTGAACTTAAGATTCAAATATAAAGTATTTTTAAACTTTTATTAAAATTAATAAATTAATATAAA
ATAAAACAAAATATAACAAAATATATTTATTAAAATTCCCCACTTAATTCATATTAATTTAAAAATAAATTAATAACAAT
TTTAATAAAATAAATAATTAATTTATTTTTATATTGAATTTTTAATTCAATCTTAAAGATTTAATCTTTTTATTAAAATT
AATAAATTAATATAAAATAAAACAAAATATAACAGAGAATATATTTATTAAAATTTAATTTATTAAAATTCCCACTTAAT
TCATATTAATTTAAAAATAAATTAATAACAATTTTAATAAAATAAATAATTAATTTTATTTTTATATTGAATTTTTAATT
CAATCTTAAAGATTTAATCTTTTTATTAAAATTAATAAATTAATATAAAATAAAACAAAATATAACAGAATATATTTATT
AAAATTTAATTTATTAAAATTCCCACTTAATTCATATTAATTTAAGAATAAATTAATAACAATTTTAATAAAATAAATAA
TTAATTTTATTTTTATATTGAATTTTTAATTCAATCTTAAAGATTTAATCTTTTTATTAAAATTAATAAATTAATATAAA
ATAAAACAAAATATAGCAGAATATATTTATTAAAATTTAATTTATTAAAATTTCCACATGATTCATATTTATATTTCAAG
AATCAAATTCATATTATGCTGATAATTTAATTTCATTTCATAATATAGTTATAATAATCATTATTATAATTTCAACATTA
ACTGTATATATTATTTTAGATTTATTTATAAATAAATTTTCAAATTTATTTTTATTAAAAAATCATAATATTGAAATTAT
TTGAACAGTTATTCCAATTATTATTCTATTAATTATTTGTTTTCCATCATTAAAAATTTTATATTTAATTGATGAAATTG
TAAA
>JQ746699
GGCAGAATAAGTGCATTGAACTTAAGATTCAAATATAAAGTATTTTTAAACTTTTATTAAAATTAATAAATTAATATAAA
ATAAAACAAAATATAACAAAATATATTTATTAAAATTCCCCACTTAATTCATATTAATTTAAAAATAAATTAATAACAAT
TTTAATAAAATAAATAATTAATTTATTTTTATATTGAATTTTTAATTCAATCTTAAAGATTTAATCTTTTTATTAAAATT
AATAAATTAATATAAAATAAAACAAAATATAACAGAAATATATTTATTAAAATTTAATTTATTAAAATTCCCACTTAATT
CATATTAATTTAAGAATAAATTAATAACAATTTTAATAAAATAAATAATTAATTTTATTTTTATATTGAATTTTTAATTC
AATCTTAAAGATTTAATCTTTTTATTAAAATTAATAAATTAATATAAAATAAAACAAAATATAACAGAATATATTTATTA
AAATTTAATTTATTAAAATTCCCCACTTAATTCATATTAATTTAAAAATAAATTAATAACAATTTTAATAAAATAAATAA
TTAATTTTATTTTTATATTGAATTTTTAATTCAATCTTAAAGATTTAATCTTTTTATTAAAATTAATAAATTAATATAAA
ATAAAACAAAATATAACAGAATATATTTATTAAAATTTAATTTATTAAAATTTCCACATGATTCATATTTATATTTCAAG
AATCAAATTCATATTATGCTGATAATTTAATTTCATTTCATAATATAGTTATAATAATCATTATTATAATTTCAACATTA
ACTGTATATATTATTTTAGATTTATTTATAAATAAATTTTCAAATTTATTTTTATTAAAAAATCATAATATTGAAATTAT
TTGAACAGTTATTCCAATTATTATTCTATTAATTATTTGTTTTCCATCATTAAAAATTTTATATTTAATTGATGAAATTG
TAAA
>JQ746700
GGCAGAATAAGTGCATTGAACTTAAGATTCAAATATAAAGTATTTTTAAACTTTTATTAAAATTAATAAATTAATATAAA
ATAAAACAAAATATAACAAAATATATTTATTAAAATTCCCCACTTAATTCATATTAATTTAAAAATAAATTAATAACAAT
TTTAATAAAATAAATAATTAATTTATTTTTATATTGAATTTTTAATTCAATCTTAAAGATTTAATCTTTTTATTAAAATT
AATAAATTAATATAAAATAAAACAAAATATAACAGAGAATATATTTATTAAAATTTAATTTATTAAAATTCCCACTTAAT
TCATATTAATTTAAGAATAAATTAATAACAATTTTAATAAAATAAATAATTAATTTATTTTTATATTGAATTTTTAATTC
AATCTTAAAGATTTAATCTTTTTATTAAAATTAATAAATTAATATAAAATAAAACAAAATATAACAGAATATATTTATTA
AAATTTAATTTATTAAAATTCCCCACTTAATTCATATTAATTTAAGAATAAATTAATAACAATTTTAATAAAATAAATAA
TTAATTTTATTTTTATATTGAATTTTTAATTCAATCTTAAAGATTTAATCTTTTTATTAAAATTAATAAATTAATATAAA
ATAAAACAAAATATAACAGAATATATTTATTAAAATTTAATTTATTAAAATTCCCCACTTAATTCATATTAATTTAAGAA
TAAATTAATAACAATTTTAATAAAATAAATAATTAATTTTATTTTTATATTGAATTTTTAATTCAATCTTAAAGATTTAA
TCTTTTTATTAAAATAAATAAATTAATATAAAAATAAAACAAAATATAACAGAATATATTTATTAAAATTTAATTTATTA
AAATTTCCACATGATTCATATTTATATTTCAAGAATCAAATTCATATTATGCTGATAATTTAATTTCATTTCATAATATA
GTTATAATAATCATTATTATAATTTCAACATTAACTGTATATATTATTTTAGATTTATTTATAAATAAATTTTCAAATTT
ATTTTTATTAAAAAATCATAATATTGAAATTATTTGAACAGTTATTCCAATTATTATTCTATTAATTATTTGTTTTCCAT
CATTAAAAATTTTATATTTAATTGATGAAATTGTAAA
>JQ746701
GGCAGAATAAGTGCATTGAACTTAAGATTCAAATATAAAGTATTTTTAAACTTTTATTAAAATTAATAAATTAATATAAA
ATAAAACAAAATATAACAAAATATATTTATTAAAATTTAATTTATTAAAATTCCCCACTTAATTCATATTAATTTAAAAA
TAAATTAATAACAATTTTAATAAAATAAATAATTAATTTATTTTTATATTGAATTTTTAATTCAATCTTAAAGATTTAAT
ATTTTTATTAAAATTAATAAATTAATATAAAATAAAACAAAATATAACAGAGAATATATTTATTAAAATTTAATTTATTA
AAATTCCCACTTAATTCATATTAATTTAAGAATAAATTAATAACAATTCTAATAAAATAAATAATTAATTTTATTTTTAT
ATTGAATTTTTAATTCAATTTTAAAGATTTAATCTTTTTATTAAAATTAATAAATTAATATAAAATAAAACAAAATATAA
CAGAATATATTTATTAAAATTTAATTTATTAAAATTCCCCACTTAATTCATATTAATTTAAGAATAAATTAATAACAATT
TTAATAAAATAAATAATTAATTTTATTTTTATATTGAATTTTTAATTCAATCTTAAAGATTTAATCTTTTTATTAAAATT
AATAAATTAATATAAAATAAAACAAAATATAACAGAATATATTTATTAAAATTTAATTTATTAAAATTTCCACATGATTC
ATATTTATATTTCAAGAATCAAATTCATATTATGCTGATAATTTAATTTCATTTCATAATATAGTTATAATAATCATTAT
TATAATTTCAACATTAACTGTATATATTATTTTAGATTTATTTATAAATAAATTTTCAAATTTATTTTTATTAAAAAATC
ATAATATTGAAATTATTTGAACAGTTATTCCAATTATTATTCTATTAATTATTTGTTTTCCATCATTAAAAATTTTATAT
TTAATTGATGAAATTGTAAA
>JQ754648
GGCAGAATAAGTGCATTGAACTTAAGATTCAAATATAAAGTATTTTTAAACTTTTATTAAAATTTCCCACTTAATTCATA
TTAATTTAAAAATAAATTAATAACAATTTTTAATAAAATAAATAATTAATTTTATTTTTATATTGAATTTTAAATTCAAT
CTTAAAGATTTAATCTTTTTATTAAAATTAATAAATTAATATAAAATAAAACAAAATATAACAGAATATATTTATTAAAA
TTTAATTTATTAAAATTTCCACATGATTTATATTTATATTTCAAGAATCAAATTCATATTATGCTGATAATTTAATTTCA
TTTCATAATATAGTTATAATAATTATTATTATAATTTCAACATTAACTGTATATATTATTTTAGATTTATTTATAAACAA
ATTCTCAAATTTATTTTTATTAAAAAATCATAATATTGAAATTATTTGAACAATTATTCCAATTATTATTCTATTAATTA
TTTGTTTTCCATCATTAAAAATTTTATATTTAATTGATGAAATTGTAAATCCTTTCTTTTCAATTAAATCAATTGGTCAT
CAATGATATTGA
>JQ754649
GGCAGAATAAGTGCATTGAACTTAAGATTCAAATATAAAGTATTTTTAAACTTTTATTAAAATTTCCCACTTAATTCATA
TTAATTTAAAAATAAATTAATAACAATTTTTAATAAAATAAATAATTAATTTTATTTTTATATTGAATTTTAAATTCAAT
CTTAAAGATTTAATCTTTTTATTAAAATTAATAAATTAATATAAAATAAAAACAAAATATAACAAAATATATTTATTAAA
ATTTAATTTATTAAAATTTCCACATGATTCATATTTATATTTCAAGAATCAAATTCATATTATGCTGATAATTTAATTTC
ATTTCATAATATAGTTATAATAATTATTATTATAATTTCAACATTAACTGTATATATTATTTTAGATTTATTTATAAACA
AATTTTCAAATTTATTTTTATTAAAAAATCATAATATTGAAATTATTTGAACAATTATTCCAATTATTATTCTATTAATT
ATTTGTTTTCCATCATTAAAAATTTTATATTTAATTGATGAAATTGTAAATCCTTTTTTTTCAATTAAATCAATTGGTCA
TCAATGATATTGA
>JQ754650
GGCAGAATAAGTGCATTGAACTTAAGATTCAAATATAAAGTATTTTTAAACTTTTATTAAAATTTCCCACTTAATTCATA
TTAATTTAAAAATAAATTAATAACAATTTTTAATAAAATAAATAATTAATTTTATTTTTATATTGAATTTTAAATTCAAT
CTTAAAGATTTAATCTTTTTATTAAAATTAATAAATTAATATAAAATAAAACAAAATATAACAGAATATATTTATTAAAT
TTAATTTATTAAAATTTCCACATGATTTATATTTATATTTCAAGAATCAAATTCATATTATGCTGATAATTTAATTTCAT
TTCATAATATAGTTATAATAATTATTATTATAATTTCAACATTAACTGTATATATTATTTTAGATTTATTTATAAACAAA
TTCTCAAATTTATTTTTATTAAAAAATCATAATATTGAAATTATTTGAACAATTATTCCAATTATTATTCTATTAATTAT
TTGTTTTCCATCATTAAAAATTTTATATTTAATTGATGAAATTGTAAATCCTTTTTTTTCAATTAAATCAATTGGTCATC
AATGATATTGA
>JQ973663
GGCAGAATAAGTGCATTGAACTTAAGATTCAAATATAAAGTATTTTTAAACTTTTATTAAAATTTCCCACTTAATTCATA
TTAATTTAAAAATAAATTAATAACAATTTTTAATAAAATAAATAATTAATTTTATTTTTATATTGAATTTTAAATTCAAT
CTTAAAGATTTAATCTTTTTATTAAAATTAATAAATTAATATATAATAAAACAAAATATAACAGAATATATTTATTAAAA
TTTAATTTATTAAAATTTCCACATGATTCATATTTATATTTCAAGAATCAAATTCATATTATGCTGATAATTTAATTTCA
TTTCATAATATAGTTATAATAATTATTATTATAATTTCAACATTAACTGAATATATTATTTTAGATTTATTTATAAACAA
ATTTTCAAATTTATTTTTATTAAAAAATCATAATATTGAAATTATTTGAACAATTATTCCAATTATTATTCTATTAATTA
TTTGTTTTCCATCATTAAAAATTTTATATTTAATTGATGAAATTGTAAATCCTTTTTTTTCAATTAAATCAATTGGTCAT
CAATGATATTGA
>JQ973664
GGCAGAATAAGTGCATTGAACTTAAGATTCAAATATAAAGTATTTTTAAACTTTTATTAAAATTTCCCACTTAATTCATA
TTAATTTAAAAATAAATTAATAACAATTTTTAATAAAATAAATAATTAATTTTATTTTTATATTGAATTTTAAATTCAAT
CTTAAAGATTTAATCTTTTTATTAAAATTAATAAATTAATATAAAATAAAACAAAATATAACAGAATATATTTATTAAAA
TTTAATTTATTAAAATTTCCACATGATTTATATTTATATTTCAAGAATCAAATTCATATTATGCTGATAATTTAATTTCA
TTTCATAATATAGTTATAATAATTATTATTATAATTTCAACATTAACTGTATATATTATTTTAGATTTATTTATAAACAA
ATTTTCAAATTTATTTTTATTAAAAAATCATAATATTGAAATTATTTGAACAATTATTCCAATTATTATTCTATTAATTA
TTTGTTTTCCATCATTAAAAATTTTATATTTAATTGATGAAATTGTAAATCCTTTTTTTTCAATTAAATCAATTGGTCAT
CAATGATATTGA
>JQ977699
GGCAGAATAAGTGCATTGAACTTAAGATTCAAATATAAAGTATTTTTAAACTTTTATTAAAATTTCCCCACTTAATTCAT
ATTAATTTAAAAATAAATTAATAACAATTTTTAATAAAATAAATAATTAATTTTATTTTTATATTGAATTTTAAATTCAA
TCTTAAAGATTTAATCTTTTTATTAAAATTAATAAATTAATATAAAATAAAACAAAATATAACAGAATATATTTATTAAA
ATTTAATTTATTAAAATTTCCACATGATTTATATTTATATTTCAAGAATCAAATTCATATTATGCTGATAATTTAATTTC
ATTTCATAATATAGTTATAATAATTATTATTATAATTTCAACATTAACTGTATATATTATTTTAGATTTATTTATAAACA
AATTCTCAAATTTATTTTTATTAAAAAATCATAATATTGAAATTATTTGAACAATTATTCCAATTATTATTCTATTAATT
ATTTGTTTTCCATCATTAAAAATTTTATATTTAATTGATGAAATTGTAAATCCTTTTTTTTCAATTAAATCAATTGGTCA
TCAATGATATTGA
>JQ977700
GGCAGAATAAGTGCATTGAACTTAAGATTCAAATATAAAGTATTTTTAAACTTTTATTAAAATTTCCCACTTAATTCATA
TTAATTTAAAAATAAATTAATAACAATTTTTAATAAAATAAATAATTAATTTTATTTTTATATTGAATTTTAAATTCAAT
CTTAAAGATTTAATCTTTTTATTAAAATTAATAAATTAATATAAAATAAAACAAAATATAACAGAATATATTTATTAAAA
TTTAATTTATTAAAATTTCCACATGATTTATATTTATATTTCAAGAATCAAATTCATATTATGCTGATAATTTAATTTCA
TTTCATAATATAGTTATAATAATTATTATTATAATTTCAACATTAACTGTATATATTATTTTAGATTTATTTATAAACAA
ATTCTCAAATTTATTTTTATTAAAAAATCATAATATTGAAATTATTTGAACAATTATTCCAATTATTATTCTATTAATTA
TTTGTTTTCCATCATTAAAAATTTTATATTTAATTGATGAAATTGTAAATCCTTTTTTTTCAATTAAATCAATTGGTCAT
CAATGATATTGA
>JQ977701
GGCAGAATAAGTGCATTGAACTTAAGATTCAAATATAAAGTATTTTTAAACTTTTATTAAAATTTCCCACTTAATTCATA
TTAATTTAAAAATAAATTAATAACAATTTTTAATAAAATAAATAATTAATTTTATTTTTATATTGAATTTTAAATTCAAT
CTTAAAGATTTAATCTTTTTATTAAAATTAATAAATTAATATAAAATAAAACAAAATATAACAGAATATATTTATTAAAA
TTTAATTTATTAAAATTTCCACATGATTCATATTTATATTTCAAGAATCAAATTCATATTATGCTGATAATTTAATTTCA
TTTCATAATATAGTTATAATAATTATTATTATAATTTCAACATTAACTGTATATATTATTTTAGATTTATTTATAAACAA
ATTTTCAAATTTATTTTTATTAAAAAATCATAATATTGAAATTATTTGAACAATTATTCCAATTATTATTCTATTAATTA
TTTGTTTTCCATCATTAAAAATTTTATATTTAATTGATGAAATTGTAAATCCTTTTTTTTCAATTAAATCAATTGGTCAT
CAATGATATTGA
>JQ977702
GGCAGAATAAGTGCATTGAACTTAAGATTCAAATATAAAGTATTTTTAAACTTTTATTAAAATTTCCCACTTAATTCATA
TTAATTTAAAAATAAATTAATAACAATTTTAATAAAATAAATAATTAATTTTATTTTTATATTGAATTTTAAATTCAATC
TTAAAGATTTAATCTTTTTATTAAAATTAATAAATTAATATAAAATAAAACAAAATATAACAGAATATATTTATTAAAAT
TTAATTTATTAAAATTTCCACATGATTCATATTTATATTTCAAGAATCAAATTCATATTATGCTGATAATTTAATTTCAT
TTCATAATATAGTTATAATAATTATTATTATAATTTCAACATTAACTGTATATATTATTTTAGATTTATTTATAAACAAA
TTTTCAAATTTATTTTTATTAAAAAATCATAATATTGAAATTATTTGAACAATTATTCCAATTATTATTCTATTAATTAT
TTGTTTTCCATCATTAAAAATTTTATATTTAATTGATGAAATTGTAAATCCTTTTTTTTCAATTAAATCAATTGGTCATC
AATGATATTGA
>JQ977703
GGCAGAATAAGTGCATTGAACTTAAGATTCAAATATAAAGTATTTTTAAACTTTTATTAAAATTTCCCACTTAATTCATA
TTAATTTAAAAATAAATTAATAACAATTTTTAATAAAATAAATAATTAATTTTATTTTTATATTGAATTTTAAATTCAAT
CTTAAAGATTTAATCTTTTTATTAAAATTAATAAATTAATATAAAATAAAACAAAATATAACAAAATATATTTATTAAAA
TTTAATTTATTAAAATTTCCACATGATTCATATTTATATTTCAAGAATCAAATTCATATTATGCTGATAATTTAATTTCA
TTTCATAATATAGTTATAATAATTATTATTATAATTTCAACATTAACTGTATATATTATTTTAGATTTATTTATAAACAA
ATTTTCAAATTTATTTTTATTAAAAAATCATAATATTGAAATTATTTGAACAATTATTCCAATTATTATTCTATTAATTA
TTTGTTTTCCATCATTAAAAATTTTATATTTAATTGATGAAATTGTAAATCCTTTTTTTTCAATTAAATCAATTGGTCAT
CAATGATATTGA
>JQ977704
GGCAGAATAAGTGCATTGAACTTAAGATTCAAATATAAAGTATTTTTAAACTTTTATTAAAATTTCCCACTTAATTCATA
TTAATTTAAAAATAAATTAATAACAATTTTAATAAAATAAATAATTAATTTTATTTTTATATTGAATTTAAAATTCAATC
TTAAAGATTTAATCTTTTTATTAAAATTAATAAATTAATATAAAATAAAACAAAATATAACAGAATATATTTATTAAAAT
TTAATTTATTAAAATTTCCACATGATTCATATTTATATTTCAAGAATCAAATTCATATTATGCTGATAATTTAATTTCAT
TTCATAATATAGTTATAATAATTATTATTATAATTTCAACATTAACTGTATATATTATTTTAGATTTATTTATAAACAAA
TTTTCAAATTTATTTTTATTAAAAAATCATAATATTGAAATTATTTGAACAATTATTCCAATTATTATTCTATTAATTAT
TTGTTTTCCATCATTAAAAATTTTATATTTAATTGATGAAATTGTAAATCCTTTTTTTTCAATTAAATCAATTGGTCATC
AATGATATTGA
>JQ977705
GGCAGAATAAGTGCATTGAACTTAAGATTCAAATATAAAGTATTTTTAAACTTTTATTAAAATTTCCCACTTAATTCATA
TTAATCTAAAAATAAATTAATAACAATTTTAATAAAATAAATAATTAATTTTATTTTTATATTGAATTTTAAATTCAATC
TTAAAGATTTAATCTTTTTATTAAAATTAATAAATTAATATAAAATAAAACAAAATATAACAGAATATATTTATTAAAAT
TTAATTTATTAAAATTTCCACATGATTCATATTTATATTTCAAGAATCAAATTCATATTATGCTGATAATTTAATTTCAT
TTCATAATATAGTTATAATAATTATTATTATAATTTCAACATTAACTGTATATATTATTTTAGATTTATTTATAAACAAA
TTTTCAAATTTATTTTTATTAAAAAATCATAATATTGAAATTATTTGAACAATTATTCCAATTATTATTCTATTAATTAT
TTGTTTTCCATCATTAAAAATTTTATATTTAATTGATGAAATTGTAAATCCTTTTTTTTCAATTAAATCAATTGGTCATC
AATGATATTGA
>KC149745
GGCAGAATAAGTGCATTGAACTTAAGATTCAAATATAAAGTATTTTTAAACTTTTATTAAAATTAATAAATTAATATAAA
ATAAAATAAAATATAACAGAATATATTTATTAAAACTTAATTTATTAAAATTTCCCACTTAATTCATATTAATTTAAAAA
TAAATTAAATAACAATTTTTAATAAAATAAATAATAATTAATTTATTTTTATATTGAATTTTAAATTCAATCTTAAAGAT
TTAATCTTTTTATTAAAATTAATAAATTAATATAAAATAAAATAAAATATAACAAAATATATTTATTAAAACTTAATTTA
TTAAAATTTCCACATGATTTATATTTATATTTCAAGAATCAAATTCATATTATGCTGATAATTTAATTTCATTTCATAAT
ATAGTTATAATAATCATTATTATAATTTCAACATTAACTGTATATATTATTTTAGATTTATTTATAAATAAATTTTCAAA
TCTATTTTTATTAAAAAATCATAATATTGAAATTATTTGAACAGTTATTCCAATTATTATTCTATTAATTATTTGTTTTC
CATCATTAAAAATTTTATATTTAATTGATGAAATTGTAAA
>KC149746
GGCAGAATAAGTGCATTGAACTTAAGATTCAAATATAAAGTATTTTTAAACTTTTATTAAAATTAATAAATTAATATAAA
ATAAAATAAAATATAACAGAATATATTTATTAAAACTTAATTTATTAAAATTTCCCACTTAATTCATATTAATTTAAAAA
TAAATTAAATAACAATTTTTAATAAAATAAATAATAATTAATTTATTTTTATATTGAATTTTAAATTCAATCTTAAAGAT
TTAATCTTTTTATTAAAATTAATAAATTAATATAAAATAAAATAAAATAAAATATAACAAAATATATTTATTAAAACTTA
ATTTATTAAAATTTCCACATGATTTATATTTATATTTCAAGAATCAAATTCATATTATGCTGATAATTTAATTTCATTTC
ATAATATAGTTATAATAATCATTATTATAATTTCAACATTAACTGTATATATTATTTTAGATTTATTTATAAATAAATTT
TCAAATCTATTTTTATTAAAAAATCATAATATTGAAATTATTTGAACAGTTATTCCAATTATTATTCTATTAATTATTTG
TTTTCCATCATTAAAAATTTTATATTTAATTGATGAAATTGTAAA
>KC149747
GGCAGAATAAGTGCATTGAACTTAAGATTCAAATATAAAGTATTTTTAAACTTTTATTAAAATTAATAAATTAATATAAA
ATAAAATAAAATATAACAAAATATATTTATTAAAACTTAATTTATTAAAATTTCCCACTTAATTCATATTAATTTAAAAA
TAAATTAAATAACAATTTTTAATAAAATAAATAATAATTAATTTATTTTTATATTGAATTTTAAATTCAATCTTAAAGAT
TTAATCTTTTTATTAAAATTAATAAATTAATATAAAATAAAATAAAATATAACAGAATATATTTATTAAAACTTAATTTA
TTAAAATTTCCACATGATTTATATTTATATTTCAAGAATCAAATTCATATTATGCTGATAATTTAATTTCATTTCATAAT
ATAGTTATAATAATCATTATTATAATTTCAACATTAACTGTATATATTATTTTAGATTTATTTATAAATAAATTTTCAAA
TCTATTTTTATTAAAAAATCATAATATTGAAATTATTTGAACAGTTATTCCAATTATTATTCTATTAATTATTTGTTTTC
CATCATTAAAAATTTTATATTTAATTGATGAAATTGTAAA
>KC149748
GGCAGAATAAGTGCATTGAACTTAAGATTCAAATATAAAGTATTTTTAAACTTTTATTAAAATTAATAAATTAATATAAA
ATAAAACAAAATATAACAAAATATATTTATTAAAATTTAATTTATTAAAATCTCCCACTTAATTAATTTTAATTTAAAAA
TAAATTAAATAATAATTTTTAATAAAATAAATAATTAATTTTATTTTTATATTGAATTTTAAATTCAATCTTAAAGATTT
AATCTTTTTATTAAAATTAATAAATTAATATAAAAAAATAAAACAAAATATAACAGAATATATTTATTAAAATTTAATTT
ATTAAAATTTCCACATGATTCATATTTATATTTCAAGAATCAAATTCATATTATGCTGATAATTTAATTTCATTTCATAA
TATAGTTATAATAATTATTATTATAATTTCAACATTAACTGTATATATTATTTTAGATTTATTTATAAACAAATTTTCAA
ATTTATTTCTATTAAAAAATCATAATATTGAAATTATTTGAACAATTATTCCAATTATTATTCTATTAATTATTTGTTTT
CCATCATTAAAAATTTTATATTTAATTGATGAAATTGTAAA
>KC149749
GGCAGAATAAGTGCATTGAACTTAAGATTCAAATATAAAGTATTTTTAAACTTTTATTAAAATTAATAAATTAATAAAAA
ATAAAACAAAATATAACAAAATATATTTATTAAAATTTAATTTATTAAAATCTCCCACTTAATTCATTTTAATTTAAAAA
TAAATTAAATAATAATTTTTAATAAAATAAATAATTAATTTTATTTTTATATTGAATTTTAAATTCAATCTTAAAGATTT
AATCTTTTTATTAAAATTAATAAATTAATATAAAAAATAAAACAAAATATAACAGAATATATTTATTAAAATTTAATTTA
TTAAAATTTCCACATGATTCATATTTATATTTCAAGAATCAAATTCATATTATGCTGATAATTTAATTTCATTTCATAAT
ATAGTTATAATAATTATTATTATAATTTCAACATTAACTGTATATATTATTTTAGATTTATTTATAAACAAATTTTCAAA
TTTATTTCTATTAAAAAATCATAATATTGAGATTATTTGAACAATTATTCCAATTATTATTCTATTAATTATTTGTTTTC
CATCATTAAAAATTTTATATTTAATTGATGAAATTGTAAA
>KC149750
GGCAGAATAAGTGCATTGAACTTAAGATTCAAATATAAAGTATTTTTAAACTTTTATTAAAATTAATAAATTAATATAAA
ATAAAATAAAATATAACAGAATATATATATTTATTAAAACTTAATTTATTAAAATTTCCCACTTAATTCATATTAATTTA
AAAATAAATTAAATAACAATTTTTAATAAAATAAATAATAATTAATTTATTTTTATATTGAATTTTAAATTCAATCTTAA
AGATTTAATCTTTTTATTAAAATTAATAAATTAATATAAAATAAAATAAAATATAACAGAATATATTTATTAAAACTTAA
TTTATTAAAATTTCCACATGATTTATATTTATATTTCAAGAATCAAATTCATATTATGCTGATAATTTAATTTCATTTCA
TAATATAGTTATAATAATCATTATTATAATTTCAACATTAACTGTATATATTATTTTAGATTTATTTATAAATAAATTTT
CAAATCTATTTTTATTAAAAAATCATAATATTGAAATTATTTGAACAGTTATTCCAATTATTATTCTATTAATTATTTGT
TTTCCATCATTAAAAATTTTATATTTAATTGATGAAATTGTAAA
>KC149979
GGCAGAATAAGTGCATTGAACTTAAGATTCAAATATAAAGTATTTTTAAACTTTTATTAAAATTAATAAATTAATATAAA
ATAAAATAAAATATAACAGAATATATTTATTAAAACTTAATTTATTAAAATTTCCCACTTAATTCATATTAATTTAAAAA
TAAATTAAATAACAATTTTTAATAAAATAAATAATAATTAATTTATTTTTATATTGAATTTTAAATTCAATCTTAAAGAT
TTAATCTTTTTATTAAAATTAATAAATTAATATAAAATAAAATAAAATATAACAGAATATATTTATTAAAACTTAATTTA
TTAAAATTTCCCACTTAATTCATATTAATTTAAAAATAAATTAAATAACAATTTTTAATAAAATAAATAATAATTAATTT
ATTTTTATATTGAATTTTAAATTCAATCTTAAAGATTTAATCTTTTTATTAAAATTAATAAATTAATATAAAATAAAATA
AAATATAACAGAATATATTTATTAAAACTTAATTTATTAAAATTTCCACATGATTTATATTTATATTTCAAGAATCAAAT
TCATATTATGCTGATAATTTAATTTCATTTCATAATATAGTTATAATAATCATTATTATAATTTCAACATTAACTGTATA
TATTATTTTAGATTTATTTATAAATAAATTTTCAAATCTATTTTTATTAAAAAATCATAATATTGAAATTATTTGAACAG
TTATTCCAATTATTATTCTATTAATTATTTGTTTTCCATCATTAAAAATTTTATATTTAATTGATGAAATTGTAAA
>KC149980
GGCAGAATAAGTGCATTGAACTTAAGATTCAAATATAAAGTATTTTAAACTTTTATTAAAATTAATAAATTAATATAAAA
TAAAATAAAATATAACAGAATATATTTATTAAAACTTAATTTATTAAAATTTCCCACTTAATTCATATTAATTTAAAAAT
AAATTAAATAACAATTTTTAATAAAATAAATAATAATTAATTTATTTTTATATTGAATTTTAAATTCAATCTTAAAGATT
TAATCTTTTTATTAAAATTAATAAATTAATATAAAATAAAATAAAATATAACAGAATATATTTATTAAAACTTAATTTAT
TAAAATTTCCCACTTAATTCATATTAATTTAAAAATAAATTAAATAACAATTTTTAATAAAATAAATAATAATTAATTTA
TTTTTATATTGAATTTTAAATTCAATCTTAAAGATTTAATCTTTTTATTAAAATTAATAAATTAATATAAAATAATAAAA
TAAAATATAACAGAATATATTTATTAAAACTTAATTTATTAAAATTTCCACATGATTTATATTTATATTTCAAGAATCAA
ATTCATATTATGCTGATAATTTAATTTCATTTCATAATATAGTTATAATAATCATTATTATAATTTCAACATTAACTGTA
TATATTATTTTAGATTTATTTATAAATAAATTTTCAAATCTATTTTTATTAAAAAATCATAATATTGAAATTATTTGAAC
AGTTATTCCAATTATTATTCTATTAATTATTTGTTTTCCATCATTAAAAATTTTATATTTAATTGATGAAATTGTAAA
>KC149981
GGCAGAATAAGTGCATTGAACTTAAGATTCAAATATAAAGTATTTTTAACTTTTATTAAAATTAATAAATTAATATAAAA
TAAAATAAAATATAACAGAATATATTTATTAAAACTTAATTTATTAAAATTTCCCACTTAATTCATATTAATTTAAAAAT
AAATTAAATAACAATTTTTAATAAAATAAATAATAATTAATTTATTTTTATATTGAATTTTAAATTCAATCTTAAAGATT
TAATCTTTTTATTAAAATTAATAAATTAATATAAAATAAAATAAAATATAACAGAATATATTTATTAAAACTTAATTTAT
TAAAATTTCCCACTTAATTCATATTAATTTAAAAATAAATTAAATAACAATTTTTAATAAAATAAATAATAATTAATTTA
TTTTTATATTGAATTTTAAATTCAATCTTAAAGATTTAATCTTTTTATTAAAATTAATAAATTAATATAAAATAAAATAA
AATATAACAGAATATATTTATTAAAACTTAATTTATTAAAATTTCCACATGATTTATATTTATATTTCAAGAATCAAATT
CATATTATGCTGATAATTTAATTTCATTTCATAATATAGTTATAATAATCATTATTATAATTTCAACATTAACTGTATAT
ATTATTTTAGATTTATTTATAAATAAATTTTCAAATCTATTTTTATTAAAAAATCATAATATTGAAATTATTTGAACAGT
TATTCCAATTATTATTCTATTAATTATTTGTTTTCCATCATTAAAAATTTTATATTTAATTGATGAAATTGTAAA
>KC149982
GGCAGAATAAGTGCATTGAACTTAAGATTCAAATATAAAGTATTTTTAAACTTTTATTAAAATTAATAAATTAATATAAA
ATAAAATAAAATATAACAGAATATATTTATTAAAACTTAATTTATTAAAATTTCCCACTTAATTCATATTAATTTAAAAA
TAAATTAAATAATAATTTTTAATAAAATAAATAATAATTAATTTATTTTTATATTGAATTTTAAATTCAATCTTAAAGAT
TTAATCTTTTTATTAAAATTAATAAATTAATATAAAATAAAATAAAATATAACAGAATATATTTATTAAAACTTAATTTA
TTAAAATTTCCCACTTAATTCATATTAATTTAAAAATAAATTAAATAACAATTTTTAATAAAATAAATAATAATTAATTT
ATTTTTATATTGAATTTTAAATTCAATCTTAAAGATTTAATCTTTTTATTAAAATTAATAAATTAATATAAAATAAAATA
AAATATAACAGAATATATTTATTAAAACTTAATTTATTAAAATTTCCACATGATTTATATTTATATTTCAAGAATCAAAT
TCATATTATGCTGATAATTTAATTTCATTTCATAATATAGTTATAATAATCATTATTATAATTTCAACATTAACTGTATA
TATTATTTTAGATTTATTTATAAATAAATTTTCAAATCTATTTTTATTAAAAAATCATAATATTGAAATTATTTGAACAG
TTATTCCAATTATTATTCTATTAATTATTTGTTTTCCATCATTAAAAATTTTATATTTAATTGATGAAATTGTAAA
>KC149983
GGCAGAATAAGTGCATTGAACTTAAGATTCAAATATAAAGTATTTTTAAACTTTTATTAAAATTAATAAATTAATATATA
ATAAAATAAAATATAACAAAATATATTTATTAAAACTTAATTTATTAAAATTTCCCACTTAATTCATATTAATTTAAAAA
TAAATTAAATAACAATTTTTAATAAAATAAATAATAATTAATTTATTTTTATATTGAATTTTAAATTCAATCTTAAAGAT
TTAATCTTTTTATTAAAATTAATAAATTAATATAAAATAAAATAAAATATAACAGAATATATTTATTAAAACTTAATTTA
TTAAAATTTCCCACTTAATTCATATTAATTTAAAAATAAATTAAATAACAATTTTTAATAAAATAAATAATAATTAATTT
ATTTTTATATTGAATTTTAAATTCAATCTTAAAGATTTAATCTTTTTATTAAAATTAATAAATTAATATAAAATAAAATA
AAATATAACAGAATATATTTATTAAAACTTAATTTATTAAAATTTCCACATGATTTATATTTATATTTCAAGAATCAAAT
TCATATTATGCTGATAATTTAATTTCATTTCATAATATAGTTATAATAATCATTATTATAATTTCAACATTAACTGTATA
TATTATTTTAGATTTATTTATAAATAAATTTTCAAATCTATTTTTATTAAAAAATCATAATATTGAAATTATTTGAACAG
TTATTCCAATTATTATTCTATTAATTATTTGTTTTCCATCATTAAAAATTTTATATTTAATTGATGAAATTGTAAA
>KC149984
GGCAGAATAAGTGCATTGAACTTAAGATTCAAATATAAAGTATTTTTAAACTTTTATTAAAATTAATAAATTAATATAAA
ATAAAATAAAATATAACAGAATATATTTATTAAAACTTAATTTATTAAAATTTCCCACTTAATTCATATTAATTTAAAAA
TAAATTAAATAACAATTTTTAATAAAATAAATAATAATTAATTTATTTTTATATTGAATTTTAAATTCAATCTTAAAGAT
TTAGTCTTTTTATTAAAATTAATAAATTAATATAAAATAAAATAAAATATAACAGAATATATTTATTAAAACTTAATTTA
TTAAAATTTCCCACTTAATTCATATTAATTTAAAAATAAATTAAATAACAATTTTTAATAAAATAAATAATAATTAATTT
ATTTTTATATTGAATTTTAAATTCAATCTTAAAGATTTAGTCTTTTTATTAAAATTAATAAATTAATATAAAATAAAATA
AAATATAACAGAATATATTTATTAAAACTTAATTTATTAAAATTTCCACATGATTTATATTTATATTTCAAGAATCAAAT
TCATATTATGCTGATAATTTAATTTCATTTCATAATATAGTTATAATAATCATTATTATAATTTCAACATTAACTGTATA
TATTATTTTAGATTTATTTATAAATAAATTTTCAAATCTATTTTTATTAAAAAATCATAATATTGAAATTATTTGAACAG
TTATTCCAATTATTATTCTATTAATTATTTGTTTTCCATCATTAAAAATTTTATATTTAATTGATGAAATTGTAAA
>KC149985
GGCAGAATAAGTGCATTGAACTTAAGATTCAAATATAAAGTATTTTTAAACTTTTATTAAAATTAATAAATTAATATAAA
ATAAAATAAAATATAACAAAATATATTTATTAAAAATTAATTTATTAAAATTTCCCACTTAATTCATATTAATTTAAAAT
AAATTAAATAACAATTTTTAATAAAATAAATAATAATTAATTTATTTTTATATTGAATTTTAAATTCAATCTTAAAGATT
TAATCTTTTTATTAAAATTAATAAATTAATATAAAATAAAATAAAATATAACAGAATATATTTATTAAAACTTAATTTAT
TAAAATTTCCCACTTAATTCATATTAATTTAAAAATAAATTAAATAACAATTTTTAATAAAATAAATAATAATTAATTTA
TTTTTATATTGAATTTTAAATTCAATCTTAAAGATTTAATCTTTTTATTAAAATTAATAAATTAATATAAAATAAAATAA
AATATAACAGAATATATTTATTAAAACTTAATTTATTAAAATTTCCACATGATTTATATTTATATTTCAAGAATCAAATT
CATATTATGCTGATAATTTAATTTCATTTCATAATATAGTTATAATAATCATTATTATAATTTCAACATTAACTGTATAT
ATTATTTTAGATTTATTTATAAATAAATTTTCAAATCTATTTTTATTAAAAAATCATAATATTGAAATTATTTGAACAGT
TATTCCAATTATTATTCTATTAATTATTTGTTTTCCATCATTAAAAATTTTATATTTAATTGATGAAATTGTAAA
>KC149986
GGCAGAATAAGTGCATTGAACTTAAGATTCAAATATAAAGTATTTTTAAACTTTTATTAAAATTAATAAATTAATATAAA
ATAAAATAAAATATAAACAGAATATATTTATTAAAACTTAATTTATTAAAATTTCCCACTTAATTCATATTAATTTAAAA
ATAAATTAAATAACAATTTTTAATAAAATAAATAATAATTAATTTATTTTTATATTGAATTTTAAATTCAATCTTAAAGA
TTTAATCTTTTTATTAAAATTAATAAATTAATATAAAATAAAATAAAATATAACAGAATATATTTATTAAAACTTAATTT
ATTAAAATTTCCCACTTAATTCATATTAATTTAAAAATAAATTAAATAACAATTTTTAATAAAATAAATAATAATAATTT
ATTTTTATATTGAATTTTAAATTCAATCTTAAAGATTTAATCTTTTTATTAAAATTAATAAATTAATATAAAATAAAATA
AAATATAACAGAATATATTTATTAAAACTTAATTTATTAAAATTTCCACATGATTTATATTTATATTTCAAGAATCAAAT
TCATATTATGCTGATAATTTAATTTCATTTCATAATATAGTTATAATAATCATTATTATAATTTCAACATTAACTGTATA
TATTATTTTAGATTTATTTATAAATAAATTTTCAAATCTATTTTTATTAAAAAATCATAATATTGAAATTATTTGAACAG
TTATTCCAATTATTATTCTATTAATTATTTGTTTTCCATCATTAAAAATTTTATATTTAATTGATGAAATTGTAAA
>KC149987
GGCAGAATAAGTGCATTGAACTTAAGATTCAAATATAAAGTATTTTTAAACTTTTATTAAAATTAATAAATTAATATAAA
ATAAAATAAAATATAACAGAATATATTTATTAAAACTTAATTTATTAAAATTTCCCACTTAATTCATATTAATTTAAAAA
TAAATTAAATAACAATTTTTAATAAAATAAATAATAATTAATTTATTTTTATATTGAATTTTAAATTCAATCTTAAAGAT
TTAGTCTTTTTATTAAAATTAATAAATTAATATAAAATAAAATAAAATATAACAAAATATATTTATTAAAACTTAATTTA
TTAAAATTTCCCACTTAATTCATATTAATTTAAAAATAAATTAATAACAATTTTTAATAAAATAAATAATAATTAATTTA
TTTTTATATTGAATTTTAAATTCAATCTTAAAGATTTAGTCTTTTTATTAAAATTAATAAATTAATATAAAATAAAATAA
AATATAACAGAATATATTTATTAAAACTTAATTTATTAAAATTTCCACATGATTTATATTTATATTTCAAGAATCAAATT
CATATTATGCTGATAATTTAATTTCATTTCATAATATAGTTATAATAATCATTATTATAATTTCAACATTAACTGTATAT
ATTATTTTAGATTTATTTATAAATAAATTTTCAAATCTATTTTTATTAAAAAATCATAATATTGAAATTATTTGAACAGT
TATTCCAATTATTATTCTATTAATTATTTGTTTTCCATCATTAAAAATTTTATATTTAATTGATGAAATTGTAAA
>KC149988
GGCAGAATAAGTGCATTGAACTTAAGATTCAAATATAAAGTATTTTTAAACTTTTATTAAAATTAATAAATTAATATAAA
ATAAAATAAAATATAACAAAATATATTTATTAAAACTTAATTTATTAAAATTTCCCACTTAATTCATATTAATTTAAAAA
TAAATTAAATAACAATTTTTAATAAAATAAATAATAATTAATTTATTTTTATATTGAATTTTAAATTCAATCTTAAAGAT
TTAGTCTTTTTATTAAAATTAATAAATTAATATAAAATAAAATAAAATATAACAGAATATATTTATTAAAACTTAATTTA
TTAAAATTTCCCACTTAATTCATATTAATTTAAAAATAAATTAATAACAATTTTTAATAAAATAAATAATAATTAATTTA
TTTTTATATTGAATTTTAAATTCAATCTTAAAGATTTAATCTTTTTATTAAAATTAATAAATTAATATAAAATAAAATAA
AATATAACAGAATATATTTATTAAAACTTAATTTATTAAAATTTCCACATGATTTATATTTATATTTCAAGAATCAAATT
CATATTATGCTGATAATTTAATTTCATTTCATAATATAGTTATAATAATCATTATTATAATTTCAACATTAACTGTATAT
ATTATTTTAGATTTATTTATAAATAAATTTTCAAATCTATTTTTATTAAAAAATCATAATATTGAAATTATTTGAACAGT
TATTCCAATTATTATTCTATTAATTATTTGTTTTCCATCATTAAAAATTTTATATTTAATTGATGAAATTGTAAA
>KC149989
GGCAGAATAAGTGCATTGAACTTAAGATTCAAATATAAAGTATTTTTAAACTTTTATTAAAATTAATAAATTAATATAAA
ATAAAATAAAATATAACAGAATATATTTATTAAAACTTAATTTATTAAAATTTCCCACTTAATTCATATTAATTTAAAAA
TAAATTAAATAACAATTTTTAATAAAATAAATAATAATTAATTTATTTTTATATTGAATTTTAAATTCAATCTTAAAGAT
TTAGTCTTTTTATTAAAATTAATAAATTAATATAAAATAAAATAAAATATAACAGAATATATTTATTAAAACTTAATTTA
TTAAAATTTCCCACTTAATTCATATTAATTTAAAAATAAATTAATAACAATTTTTAATAAAATAAATAATAATTAATTTA
TTTTTATATTGAATTTTAAATTCAATCTTAAAGATTTAGTCTTTTTATTAAAATTAATAAATTAATATAAAATAAAATAA
AATATAACAGAATATATTTATTAAAACTTAATTTATTAAAATTTCCACATGATTTATATTTATATTTCAAGAATCAAATT
CATATTATGCTGATAATTTAATTTCATTTCATAATATAGTTATAATAATCATTATTATAATTTCAACATTAACTGTATAT
ATTATTTTAGATTTATTTATAAATAAATTTTCAAATCTATTTTTATTAAAAAATCATAATATTGAAATTATTTGAACAGT
TATTCCAATTATTATTCTATTAATTATTTGTTTTCCATCATTAAAAATTTTATATTTAATTGATGAAATTGTAAA
>KF274625
AAGATTCAAATATAAAGTATTTTTTAACTTTTATTAAAATTAATAAATTAATATAAAATATAAATTATATTTATTAAAAT
TTAATTTATTAAAATTTCCCACTTAATTCATTTTAATTTAAAAATAAATTAAATAACAATTTTTAATAAAATAAATAATT
AATTTTATTTTTATATTGAATTTTAAATTCAATCTTAAAGATTTAATCTTTTTATTAAAATTAATAAATTAATATAAAAA
ATAAAACAAAATATAACAAAATATATTTATTAAAATTTAATTTATTAAAATTTCCCACTTAATTCATTTTAATTTAAAAA
TAAATTAAATAACAATTTTTAATAAAATAAATAATTAATTTTATTTTTATATTGAATTTTAAATTCAATCTTAAAGATTT
AATCTTTTTATTAAAATTAATAAATTAATATAAAAAATAAAACAAAATATAACAAAATATATTTATTAAAATTTAATTTA
TTAAAATTTCCACATGATTCATATTTATATTTCAAGAATCAAATTCATATTATGCTGATAATTTAATTTCATTTCATAAT
ATAGTTATAATAATCATTATTATAATTTCAACATTAACTGTATATATTATTTTAGATTTATTTATAAACAAATTTTCAAA
TTTATTTTTATTAAAAAATCATAATATTGAAATTATTTGAACAGTTATTCCAATTATTATTCTATTAATTATTTGTTTTC
CATCATTAAAAATTTTATATTTAATTGATGAAATTGTAAATCCTTTTTTTTCA
>KF274626
TTAAGATTCAAATATAAAGTATTTTTTAACTTTTATTAAAATTAATAAATTAATATAAAATATGAATTATATTTATTAAA
ATTTAATTTATTAAAATTTTCCACTTAATTCATTTTAATTTAAAAATATAATTAAATAACAATTTTTAATAAAATAAATA
ATTAATTTTATTTTTATATTGAATTTTAAATTCAATCTTAAAGATTTAATCTTTTTATTAAAATTAATAAATTAATATAA
AAAATAAAACAAAATATAACAAAATATATTTATTAAAATTTAATTTATTAAAACTTCCCACTTAATTCATTTTAATTTAA
AAATAAATTAAATAACAATTTTTAATAAAATAAATAATTAATTTTATTTTTATATTGAATTTTAAATTCAATCTTAAAGA
TTTAATCTTTTTATTAAAATTAATAAATTAATATAAAAAATAAAACAAAATATAACAAAATATATTTATTAAAATTTAAT
TTATTAAAATTTCCACATGATTCATATTTATATTTCAAGAATCAAATTCATATTATGCTGATAATTTAATTTCATTTCAT
AATATAGTTATAATAATCATTATTATAATTTCAACATTAACTGTATATATTATTTTAGATTTATTTATAAACAAATTTTC
AAATTTATTTTTATTAAAAAATCATAATATTGAAATTATTTGAACAGTTATTCCAATTATTATTCTATTAATTATTTGTT
TTCCATCATTAAAAATTTTATATTTAATTGATGAAATTATAAATCCTTTTTTTTC
>KF274627
TGAACTTAAGATTCAAATATAAAGTATTTTTTAACTTTTATTAAAATTAATAAATTAATATAAAATATGAATTATATTTA
TTAAAATTTAATTTATTAAAATTTTCCACTTAATTCATTTTAATTTAAAAATATAATTAAATAACAATTTTTAATAAAAT
AAATAATTAATTTTATTTTTATATTGAATTTTAAATTCAATCTTAAAGATTTAATCTTTTTATTAAAATTAATAAATTAA
TATAAAAAATAAAACAAAATATAACAAAATATATTTATTAAAATTTAATTTATTAAAATTTCCCACTTAATTCATTTTAA
TTTAAAAATAAATTAAATAACAATTTTTAATAAAATAAATAATTAATTTTATTTTTATATTGAATTTTAAATTCAATCTT
AAAGATTTAATCTTTTTATTAAAATTAATAAATTAATATAAAAAATAAAACAAAATATAACAAAATATATTTATTAAAAT
TTAATTTATTAAAATTTCCACATGATTCATATTTATATTTCAAGAATCAAATTCATATTATGCTGATAATTTAATTTCAT
TTCATAATATAGTTATAATAATCATTATTATAATTTCAACATTAACTGTATATATTATTTTAGATTTATTTATAAACAAA
TTTTCAAATTTATTTTTATTAAAAAATCATAATATTGAAATTATTTGAACAGTTATTCCAATTATTATTCTATTAATTAT
TTGTTTTCCATCATTAAAAATTTTATATTTAATTGATGAAATTATAAATCCTTTTTTTTCAATTA
>KF274628
GGCAGAATAAGTGCATTGAACTTAAGATTCAAATATAAAGTATTTTTTAACTTTTATTAAAATTAATAAATTAATATAAA
ATATGAATTATATTTATTAAAATTTAATTTATTAAAATTTTCCACTTAATTCATTTTAATTTAAAAATATAATTAAATAA
CAATTTTTAATAAAATAAATAATTAATTTTATTTTTATATTGAATTTTAAATTCAATCTTAAAGATTTAATCTTTTTATT
AAAATTAATAAATTAATATAAAAAATAAAACAAAATATAACAAAATATATTTATTAAAATTTAATTTATTAAAATTTCCC
ACTTAATTCATTTTAATTTAAAAATAAATTAAATAACAATTTTTAATAAAATAAATAATTAATTTTATTTTTATATTGAA
TTTTAAATTCAATCTTAAAGATTTAATCTTTTTATTAAAATTAATAAATTAATATAAAAAATAAAACAAAATATAACAAA
ATATATTTATTAAAATTTAATTTATTAAAATTTCCACATGATTCATATTTATATTTCAAGAATCAAATTCATATTATGCT
GATAATTTAATTTCATTTCATAATATAGTTATAATAATCATTATTATAATTTCAACATTAACTGTATATATTATTTTAGA
TTTATTTATAAACAAATTTTCAAATTTATTTTTATTAAAAAATCATAATATTGAAATTATTTGAACAGTTATTCCAATTA
TTATTCTATTAATTATTTGTTTTCCATCATTAAAAATTTTATATTTAATTGATGAAATTGT
>KF274629
GGCAGAATAAGTGCATTGAACTTAAGATTCAAATATAAAGTATTTTTTAACTTTTATTAAAATTAATAAATTAATATAAA
ATATGAATTATATTTATTAAAATTTAATTTATTAAAATTTTCCACTTAATTCATTTTAATTTAAAAATATAATTAAATAA
CAATTTTTAATAAAATAAATAATTAATTTTATTTTTATATTGAATTTTAAATTCAATCTTAAAGATTTAATCTTTTTATT
AAAATTAATAAATTAATATAAAAAATAAAACAAAATATAACAAAATATATTTATTAAAATTTAATTTATTAAAATTTCCC
ACTTAATTCATTTTAATTTAAAAATAAATTAAATAACAATTTTTAATAAAATAAATAATTAATTTTATTTTTATATTGAA
TTTTAAATTCAATCTTAAAGATTTAATCTTTTTATTAAAATTAATAAATTAATATAAAAAATAAAACAAAATATAACAAA
ATATATTTATTAAAATTTAATTTATTAAAATTTCCACATGATTCATATTTATATTTCAAGAATCAAATTCATATTATGCT
GATAATTTAATTTCATTTCATAATATAGTTATAATAATCATTATTATAATTTCAACATTAACTGTATATATTATTTTAGA
TTTATTTATAAATAAATTTTCAAATTTATTTTTATTAAAAAATCATAATATTGAAATTATTTGAACAGTTATTCCAATTA
TTATTCTATTAATTATTTGTTTTCCATCATTAAAAATTTTATATTTAATTGATGAAATTATAAATCCTTTTTT
>KF274630
GGCAGAATAAGTGCATTGAACTTAAGATTCAAATATAAAGTATTTTTTAACTTTTATTAAAATTAATAAATTAATATAAA
ATATAAATTATATTTATTAAAATTTAATTTATTAAAATTTCCCACTTAATTCATTTTAATTTAAAAATAAATTAAATAAC
AATTTTTAATAAAATAAATAATTAATTTTATTTTTATATTGAATTTTAAATTCAATCTTAAAGATTTAATCTTTTTATTA
AAATTAATAAATTAATATAAAAAATAAAACAAAATATAACAAAATATATTTATTAAAATTTAATTTATTAAAATTTCCCA
CTTAATTCATTTTAATTTAAAAATAAATTAAATAACAATTTTTAATAAAATAAATAATTAATTTTATTTTTATATTGAAT
TTTAAATTCAATCTTAAAGATTTAATCTTTTTATTAAAATTAATAAATTAATATAAAAAATAAAAAACAAAATATAACAA
AATATATTTATTAAAATTTAATTTATTAAAATTTCCACATGATTCATATTTATATTTCAAGAATCAAATTCATATTATGC
TGATAATTTAATTTCATTTCATAATATAGTTATAATAATCATTATTATAATTTCAACATTAACTGTATATATTATTTTAG
ATTTATTTATAAACAAATTTTCAAATTTATTTTTATTAAAAAATCATAATATTGAAATTATTTGAACAGTTATTCCAATT
ATTATTCTATTAATTATTTGTTTTCCATCATTAAAAATTTTATATTTAATTGATGAAATTGTAAATCCTTTTTTTTCAAT
TAAATCAATTGGTCATCAA
>KF274631
TTCAAATATAAAGTATTTTTTAACTTTTATTAAAATTAATAAATTAATATAAAATATGAAAATTATATTTATTAAAATTT
AATTTATTAAAATTTCCCACTTAATTCATTTTAATTTAAAAATATAATTAAATAACAATTTTTAATAAAATAAATAATTA
ATTTTATTTTTATATTGAATTTTAAATTCAATCTTAAAGATTTAATCTTTTTATTAAAATTAATAAATTAATATAAAAAA
TAAAATAAAATATAACAAAATATATTTATTAAAATTTAATTTATTAAAATTTCCCACTTAATTCATTTTAATTTAAAAAT
AAATTAAATAACAATTTTTAATAAAATAAATAATTAATTTTATTTTTATATTGAATTTTAAATTCAATCTTAAAGATTTA
ATCTTTTTATTAAAATTAATAAATTAATATAAAAAATAAAATAAAATATAACAAAATATATTTATTAAAATTTAATTTAT
TAAAATTTCCACATGATTCATATTTATATTTCAAGAATCAAATTCATATTATGCTGATAATTTAATTTCATTTCATAATA
TAGTTATAATAATCATTATTATAATTTCAACATTAACTGTATATATTATTTTAGATTTATTTATAAACAAATTTTCAAAT
TTATTTTTATTAAAAAATCATAATATTGAAATTATTTGAACAGTTATTCCAATTATTATTCTATTAATTATTTGTTTTCC
ATCATTAAAAATTTTATATTTAATTGATGAAATTATAAATCCTTTTTTTTCAATTAAATCAATTGGTCATCAATGATAT
>KF274632
TGAACTTAAGATTCAAATATAAAGTATTTTTTAACTTTTATTAAAATTAATAAATTAATATAAAATATGAATTATATTTA
TTAAAATTTAATTTATTAAAATTTTCCACTTAATTCATTTTAATTTAAAAATATAATTAAATAACAATTTTTAATAAAAT
AAATAATTAATTTTATTTTTATATTGAATTTTAAATTCAATCTTAAAGATTTAATCTTTTTATTAAAATTAATAAATTAA
TATAAAAAATAAAACAAAATATAACAAAATATATTTATTAAAATTTAATTTATTAAAACTTCCCACTTAATTCATTTTAA
TTTAAAAATATAATTAAATAACAATTTTTAATAAAATAAATAATTAATTTTATTTTTATATTGAATTTTAAATTCAATCT
TAAAGATTTAATCTTTTTATTAAAATTAATAAATTAATATAAAAAATAAAACAAAATATAACAAAATATATTTATTAAAA
TTTAATTTATTAAAATTTCCACATGATTCATATTTATATTTCAAGAATCAAATTCATATTATGCTGATAATTTAATTTCA
TTTCATAATATAGTTATAATAATCATTATTATAATTTCAACATTAACTGTATATATTATTTTAGATTTATTTATAAACAA
ATTTTCAAATTTATTTTTATTAAAAAATCATAATATTGAAATTATTTGAACAGTTATTCCAATTATTATTCTATTAATTA
TTTGTTTTCCATCATTAAAAATTTTATATTTAATTGATGAAATTATAAATCCTTTTTTTTCAATTAAATCA
>KF274633
ACTTAAGATTCAAATATAAAGTATTTTTTAACTTTTATTAAAATTAATAAATTAATATAAAATATGAATTATATTTATTA
AAATTTAATTTATTAAAATTTTCCACTTAATTCATTTTAATTTAAAAATATAATTAAATAACAATTTTTAATAAAATAAA
TAATTAATTTTATTTTTATATTGAATTTTAAATTCAATCTTAAAGATTTAATCTTTTTATTAAAATTAATAAATTAATAT
AAAAAATAAAACAAAATATAACAAAATATATTTATTAAAATTTAATTTATTAAAATTTCCCACTTAATTCATTTTAATTT
AAAAATAAATTAAATAACAATTTTTAATAAAATAAATAATTAATTTTATTTTTATATTGAATTTTAAATTCAATCTTAAA
GATTTAATCTTTTTATTAAAATTAATAAATTAATATAAAAATAAAACAAAATATAACAAAATATATTTATTAAAATTTAA
TTTATTAAAATTTCCACATGATTCATATTTATATTTCAAGAATCAAATTCATATTATGCTGATAATTTAATTTCATTTCA
TAATATAGTTATAATAATCATTATTATAATTTCAACATTAACTGTATATATTATTTTAGATTTATTTATAAACAAATTTT
CAAATTTATTTTTATTAAAAAATCATAATATTGAAATTATTTGAACAGTTATTCCAATTATTATTCTATTAATTATTTGT
TTTCCATCATTAAAAATTTTATATTTAATTGATGAAATTATAAATCCTTTTTTTTCAATTAAATCA
>KF274634
GGCAGAATAAGTGCATTGAACTTAAGATTCAAATATAAAGTATTTTTTAACTTTTATTAAAATTAATAAATTAATATAAA
ATATAAATTATATTTATTAAAATTTAATTTATTAAAATTTCCCACTTAATTCATTTTAATTTAAAAATAAATTAAATAAC
AATTTTTAATAAAATAAATAATTAATTTTATTTTTATATTGAATTTTAAATTCAATCTTAAAGATTTAATCTTTTTATTA
AAATTAATAAATTAATATAAAAAATAAAACAAAATATAACAAAATATATTTATTAAAATTTAATTTATTAAAATTTCCCA
CTTAATTCATTTTAATTTAAAAATAAATTAAATAACAATTTTTAATAAAATAAATAATTAATTTTATTTTTATATTGAAT
TTTAAATTCAATCTTAAAGATTTAATCTTTTTATTAAAATTAATAAATTAATATAAAAAATAAAACAAAATATAACAAAA
TATATTTATTAAAATTTAATTTATTAAAATTTCCACATGATTCATATTTATATTTCAAGAATCAAATTCATATTATGCTG
ATAATTTAATTTCATTTCATAATATAGTTATAATAATTATTATTATAATTTCAACATTAACTGTATATATTATTTTAGAT
TTATTTATAAACAAATTTTCAAATTTATTTTTATTAAAAAATCATAATATTGAAATTATTTGAACAGTTATTCCAATTAT
TATTCTATTAATTATTTGTTTTCCATCATTAAAAATTTTATATTTAATTGATGAAATTGTAAATCCTTTTTTTTCAATTA
AATCAATTGGTCATCAAT
>KF274635
AAGATTCAAATATAAAGTATTTTTTAACTTTTATTAAAATTAATAAATTAATATAAAATATAAATTATATTTATTAAAAT
TTAATTTATTAAAATTTCCCACTTAATTCATTTTAATTTAAAAATAAATTAAATAACAATTTTTAATAAAATAAATAATT
AATTTATTTTTATATTGAATTTTAAATTCAATCTTAAAGATTTAATCTTTTTATTAAAATTAATAAATTAATATAAAAAA
TAAAACAAAATATAACAAAATATATTTATTAAAATTTAATTTATTAAAATTTCCCACTTAATTCATTTTAATTTAAAAAT
AAATTAAATAACAATTTTTAATAAAATAAATAATTAATTTTATTTTTATATTGAATTTTAAATTCAATCTTAAAGATTTA
ATCTTTTTATTAAAATTAATAAATTAATATAAAAAATAAAACAAAATATAACAAAATATATTTATTAAAATTTAATTTAT
TAAAATTTCCACATGATTCATATTTATATTTCAAGAATCAAATTCATATTATGCTGATAATTTAATTTCATTTCATAATA
TAGTTATAATAATCATTATTATAATTTCAACATTAACTGTATATATTATTTTAGATTTATTTATAAACAAATTTTCAAAT
TTATTTTTATTAAAAAATCATAATATTGAAATTATTTGAACAGTTATTCCAATTATTATTCTATTAATTATTTGTTTTCC
ATCATTAAAAATTTTATATTTAATTGATGAAATTGTAAATCCTTTTTTTT
>KF274636
GGCAGAATAAGTGCATTGAACTTAAGATTCAAATATAAAGTATTTTTTAACTTTTATTAAAATTAATAAATTAATATAAA
ATATAAATTATATTTATTAAAATTTAATTTATTAAAATTTCCCACTTAATTCATTTTAATTTAAAAATAAATTAAATAAC
AATTTTTAATAAAATAAATAATTAATTTTATTTTTATATTGAATTTTAAATTCAATCTTAAAGATTTAATCTTTTTATTA
AAATTAATAAATTAATATAAAAAATAAAACAAAATATAACAAAATATATTTATTAAAATTTAATTTATTAAAATTTCCCA
CTTAATTCATTTTAATTTAAAAATAAATTAAATAACAATTTTTAATAAAATAAATAATTAATTTTATTTTTATATTGAAT
TTTAAATTCAATCTTAAAGATTTAATCTTTTTATTAAAATTAATAAATTAATATAAAAAATAAAACAAAATATAACAAAA
TATATTTATTAAAATTTAATTTATTAAAATTTCCACATGATTCATATTTATATTTCAAGAATCAAATTCATATTATGCTG
ATAATTTAATTTCATTTCATAATATAGTTATAATAATCATTATTATAATTTCAACATTAACTGTATATATTATTTTAGAT
TTATTTATAAACAAATTTTCAAATTTATTTTTATTAAAAAATCATAATATTGAAATTATTTGAACAGTTATTCCAATTAT
TATTCTATTAATTATTTGTTTTCCATCATTAAAAATTTTATATTTAATTGATGAAATTATAAATCCTTTTTTTTCAATTA
AATCAATTGG
>KF274637
GGCAGAATAAGTGCATTGAACTTAAGATTCAAATATAAAGTATTTTTTAACTTTTATTAAAATTAATAAATTAATATAAA
ATATAAATTATATTTATTAAAATTTAATTTATTAAAATTTCCCACTTAATTCATTTTAATTTAAAAATAAATTAAATAAC
AATTTTTAATAAAATAAATAATTAATTTTATTTTTATATTGAATTTTAAATTCAATCTTAAAGATTTAATCTTTTTATTA
AAATTAATAAATTAATATAAAAAATAAAACAAAATATAACAAAATATATTTATTAAAATTTAATTTATTAAATTTCCCAC
TTAATTCATTTTAATTTAAAAATAAATTAAATAACAATTTTTAATAAAATAAATAATTAATTTTATTTTTATATTGAATT
TTAAATTCAATCTTAAAGATTTAATCTTTTTATTAAAATTAATAAATTAATATAAAAAATAAAACAAAATATAACAAAAT
ATATTTATTAAAATTTAATTTATTAAAATTTCCACATGATTCATATTTATATTTCAAGAATCAAATTCATATTATGCTGA
TAATTTAATTTCATTTCATAATATAGTTATAATAATCATTATTATAATTTCAACATTAACTGTATATATTATTTTAGATT
TATTTATAAACAAATTTTCAAATTTATTTTTATTAAAAAATCATAATATTGAAATTATTTGAACAGTTATTCCAATTATT
ATTCTATTAATTATTTGTTTTCCATCATTAAAAATTTTATATTTAATTGATGAAATTGTAAATCCTTTTTTTTCAATTAA
ATCAATTGGTCATCAAT
>KF274638
GCAGAATAAGTGCATTGAACTTAAGATTCAAATATAAAGTATTTTTTAACTTTTATTAAAATTAATAAATTAATATAAAA
TATGAATTATATTTATTAAAATTTAATTTATTAAAATTTTCCACTTAATTCATTTTAATTTAAAAATATAATTAAATAAC
AATTTTTAATAAAATAAATAATTAATTTTATTTTTATATTGAATTTTAAATTCAATCTTAAAGATTTAATCTTTTTATTA
AAATTAATAAATTAATATAAAAAATAAAACAAAATATAACAAAATATATTTATTAAAATTTAATTTATTAAAATTTCCCA
CTTAATTCATTTTAATTTAAAAATAAATTAAATAACAATTTTTAATAAAATAAATAATTAATTTTATTTTTATATTGAAT
TTTAAATTCAATCTTAAAGATTTAATCTTTTTATTAAAATTAATAAATTAATATAAAAAATAAAACAAAATATAACAAAA
TATATTTATTAAAATTTAATTTATTAAAATTTCCCACTTAATTCATTTTAATTTAAAAATAAATTAAATAACAATTTTTA
ATAAAATAAATAATTAATTTTATTTTTATATTGAATTTTAAATTCAATCTTAAAGATTTAATCTTTTTATTAAAATTAAT
AAATTAATATAAAAAATAAAACAAAATATAACAAAATATATTTATTAAAATTTAATTTATTAAAATTTCCACATGATTCA
TATTTATATTTCAAGAATCAAATTCATATTATGCTGATAATTTAATTTCATTTCATAATATAGTTATAATAATCATTATT
ATAATTTTAACATTAACTGTATATATTATTTTAGATTTATTTATAAACAAATTTTCAAATTTATTTTTATTAAAAAATCA
TAATATTGAAATTATTTGAACAGTTATTCCAATTATTATTCTATTAATTATTTGTTTTCCATCATTAAAAATTTTATATT
TAATTGATGAAATTGTAA
>KF274639
GCATTGAACTTAAGATTCAAATATAAAGTATTTTTAAACTTTTATTAAAATTAATAAATTAATATAAAATATAAATTATA
TTTATTAAAATTTAATTTATTAAAATTTTCCACTTAATTCATTTTAATTTAAAAATATAATTAAATAACAATTTTTAATA
AAATAAATATTAATTTTATTTTTATATTGAATTTTAAATTCAATCTTAAAGATTTAATCTTTTTATTAAAATTAATAAAT
TAATATAAAAAATAAAACAAAATATAACAAAATATATCTATTAAAATTTAATTTATTAAAATTTCCCACTTAATTCATTT
TAATTTAAAAATAAATTAAATAACAATTTTTAATAAAATAAATAATTAATTTTATTTTTATATTGAATTTTAAATTCAAT
CTTAAAGATTTAATCTTTTTATTAAAATTAATAAATTAATATAAAAAATAAAACAAAATATAACAAAATATATTTATTAA
AATTTAATTTATTAAAATTTCCACATGATTCATATTTATATTTCAAGAATCAAATTCATATTATGCTGATAATTTAATTT
CATTTCATAATATAGTTATAATAATCATTATTATAATTTCAACATTAACTGTATATATTATTTTAGATTTATTTATAAAC
AAATTTTCAAATTTATTTTTATTAAAAAATCATAATATTGAAATTATTTGAACAGTTATTCCAATTATTATTCTATTAAT
TATTTGTTTTCCATCATTAAAAATTTTATATTTAATTGATGAAATTATAAATCCTTTTTTTTCAATTAAATCAATTGGTC
>KF274640
GGCAGAATAAGTGCATTGAACTTAAGATTCAAATATAAAGTATTTTTTAACTTTTATTAAAATTAATAAATTAATATAAA
ATATAAATTATATTTATTAAAATTTAATTTATTAAAATTTCCCACTTAATTCATTTTAATTTAAAAATAAATTAAATAAC
AATTTTTAATAAAATAAATAATTAATTTTATTTTTATATTGAATTTTAAATTCAATCTTAAAGATTTAATCTTTTTATTA
AAATTAATAAATTAATATAAAAATAAAATAAAATATAACAAAATATATTTATTAAAATTTAATTTATTAAAATTTCCCAC
TTAATTCATTTTAATTTAAAAATAAATTAAATAACAATTTTTAATTTAAAAATAAATTAAATAACAATTTTTAATAAAAT
AAATAATTAATTTTATTTTTATATTGAATTTTAAATTCAATCTTAAAGATTTAATCTTTTTATTAAAATTAATAAATTAA
TATAAAAAATAAAACAAAATATAACAAAATATATTTATTAAAATTTAATTTATTAAAATTTCCACATGATTCATATTTAT
ATTTCAAGAATCAAATTCATATTATGCTGATAATTTAATTTCATTTCATAATATAGTTATAATAATCATTATTATAATTT
CAACATTAACTGTATATATTATTTTAGATTTATTTATAAACAAATTTTCAAATTTATTTTTATTAAAAAATCATAATATT
GAAATTATTTGAACAGTTATTCCAATTATTATTCTATTAATTATTTGTTTTCCATCATTAAAAATTTTATATTTAATTGA
TGAAATTGTAAATCCTTTTTTTTCAATTAAATCAATTGGTCATCAATGATATTG
>KF274641
GCATTGAACTTAAGATTCAAATATAAAGTATTTTTAAACTTTTATTAAAATTCCCCACTTAATTCATATTAATTTAAAAA
TAAATTAATAACAATTTTTAATAAAATAAATAATTAATTTTATTTTTATATTGAATTTTAAATTCAATCTTAAAGATTTA
ATCTTTTTATTAAAATTAATAAATTAATATAAAATAAAACAAAATATAACAGAATATATTTATTAAAATTTAATTTATTA
AAATTTCCACATGATTCATATTTATATTTCAAGAATCAAATTCATATTATGCTGATAATTTAATTTCATTTCATAATATA
GTTATAATAATTATTATTATAATTTCAACATTAACTGTATATATTATTTTAGATTTATTTATAAACAAATTTTCAAATTT
ATTTTTATTAAAAAATCATAATATTGAAATTATTTGAACAATTATTCCAATTATTATTCTATTAATTATTTGTTTTCCAT
CATTAAAAATTTTATATTTAATTGATGAAATTGTAAATCCTTTTTTTTCAATTAAATCAATTGG
>KM242632
TTTTTTAACTTTTATTAAAATTAATAAATTAATATAAAATATGAATTATATTTATTAAAATTTAATTTATTAAAATTTTC
CACTTAATTCATTTTAATTTAAAAATATAATTAAATAACAATTTTTAATAAAATAAATAATTAATTTTATTTTTATATTG
AATTTTAAATTCAATCTTAAAGATTTAATCTTTTTATTAAAATTAATAAATTAATATAAAAAATAAAACAAAATATAACA
AAATATATTTATTAAAATTTAATTTATTAAAATTTCCCACTTAATTCATTTTAATTTAAAAATAAATTAAATAACAATTT
TTAATAAAATAAATAATTAATTTTATTTTTATATTGAATTTTAAATTCAATCTTAAAGATTTAATCTTTTTATTAAAATT
AATAAATTAATATAAAAAATAAAACAAAATATAACAAAATATATTTATTAAAATTTAATTTATTAAAATTTCCACATGAT
TCATATTTATATTTCAAGAATCAAATTCATATTATGCTGATAATTTAATTTCATTTCATAATATAGTTATAATAATCATT
ATTATAATTTCAGCATTAACTGTATATATTATTTTAGATTTATTTATAAACAAATTTTCAAATTTATTTTTATTAAAAAA
TCATAATATTGAAGTTATTTGAACAATTATTCCAATTATTATTCTATTAATTATTTGTTTTCCATCATTAAAAATTTTAT
ATTTAATTGATGAAATTGTAAATCCTTTTTTTTCAATTAAA
>KM242633
TTTTTTAACTTTTATTAAAATTAATAAATTAATATAAAATATGAATTATATTTATTAAAATTTAATTTATTAAAATTTTC
CACTTAATTCATTTTAATTTAAAAATATAATTAAATAACAATTTTTAATAAAATAAATAATTAATTTTATTTTTATATTG
AATTTTAAATTCAATCTTAAAGATTTAATCTTTTTATTAAAATTAATAAATTAATATAAAAAATAAAACAAAATATAACA
AAATATATTTATTAAAATTTAATTTATTAAAATTTCCCACTTAATTCATTTTAATTTAAAAATAAATTAAATAACAATTT
TTAATAAAATAAATAATTAATTTTATTTTTATATTGAATTTTAAATTCAATCTTAAAGATTTAATCTTTTTATTAAAATT
AATAAATTAATATAAAAAATAAAACAAAATATAACAAAATATATTTATTAAAATTTAATTTATTAAAATTTCCACATGAT
TCATATTTATATTTCAAGAATCAAATTCATATTATGCTGATAATTTAATTTCATTTCATAATATAGTTATAATAATCATT
ATTATAATTTCAGCATTAACTGTATATATTATTTTAGATTTATTTATAAACAAATTTTCAAATTTATTTTTATTAAAAAA
TCATAATATTGAAGTTATTTGAACAATTATTCCAATTATTATTCTATTAATTATTTGTTTTCCATCATTAAAAATTTTAT
ATTTAATTGATGAAATTGTAAATCCTTTTTTTTCAATTAAA
>KM242634
TTTTTTAACTTTTATTAAAATTAATAAATTAATATAAAATATGAATTATATTTATTAAAATTTAATTTATTAAAATTTTC
CACTTAATTCATTTTAATTTAAAAATATAATTAAATAACAATTTTTAATAAAATAAATAATTAATTTTATTTTTATATTG
AATTTTAAATTCAATCTTAAAGATTTAATCTTTTTATTAAAATTAATAAATTAATATAAAAAATAAAACAAAATATAACA
AAATATATTTATTAAAATTTAATTTATTAAAATTTCCCACTTAATTCATTTTAATTTAAAAATAAATTAAATAACAATTT
TTAATAAAATAAATAATTAATTTTATTTTTATATTGAATTTTAAATTCAATCTTAAAGATTTAATCTTTTTATTAAAATT
AATAAATTAATATAAAAAATAAAACAAAATATAACAAAATATATTTATTAAAATTTAATTTATTAAAATTTCCACATGAT
TCATATTTATATTTCAAGAATCAAATTCATATTATGCTGATAATTTAATTTCATTTCATAATATAGTTATAATAATCATT
ATTATAATTTCAACATTAACTGTATATATTATTTTAGATTTATTTATAAATAAATTTTCAAATTTATTTTTATTAAAAAA
TCATAATATTGAAATTATTTGAACAATTATTCCAATTATTATTCTATTAATTATTTGTTTTCCATCATTAAAAATTTTAT
ATTTAATTGATGAAATTGTAAATCCTTTTTTTTCAATTAAA
>KM242635
TTTTTTAACTTTTATTAAAATTAATAAATTAATATAAAATATGAATTATATTTATTAAAATTTAATTTATTAAAATTTTC
CACTTAATTCATTTTAATTTAAAAATATAATTAAATAACAATTTTTAATAAAATAAATAATTAATTTTATTTTTATATTG
AATTTTAAATTCAATCTTAAAGATTTAATCTTTTTATTAAAATTAATAAATTAATATAAAAAATAAAACAAAATATAACA
AAATATATTTATTAAAATTTAATTTATTAAAATTTCCCACTTAATTCATTTTAATTTAAAAATAAATTAAATAACAATTT
TTAATAAAATAAATAATTAATTTTATTTTTATATTGAATTTTAAATTCAATCTTAAAGATTTAATCTTTTTATTAAAATT
AATAAATTAATATAAAAAATAAAACAAAATATAACAAAATATATTTATTAAAATTTAATTTATTAAAATTTCCACATGAT
TCATATTTATATTTCAAGAATCAAATTCATATTATGCTGATAATTTAATTTCATTTCATAATATAGTTATAATAATCATT
ATTATAATTTCAACATTAACTGTATATATTATTTTAGATTTATTTATAAACAAATTTTCAAATTTATTTTTATTAAAAAA
TCATAATATTGAAATTATTTGAACAATTATTCCAATTATTATTCTATTAATTATTTGTTTTCCATCATTAAAAATTTTAT
ATTTAATTGATGAAATTGTAAATCCTTTTTTTTCAATTAAA
>KM242636
TTTTTTAACTTTTATTAAAATTAATAAATTAATATAAAATATGAATTATATTTATTAAAATTTAATTTATTAAAATTTTC
CACTTAATTCATTTTAATTTAAAAATATAATTAAATAACAATTTTTAATAAAATAAATAATTAATTTTATTTTTATATTG
AATTTTAAATTCAATCTTAAAGATTTAATCTTTTTATTAAAATTAATAAATTAATATAAAAAATAAAACAAAATATAACA
AAATATATTTATTAAAATTTAATTTATTAAAATTTCCCACTTAATTCATTTTAATTTAAAAATAAATTAAATAACAATTT
TTAATAAAATAAATAATTAATTTTATTTTTATATTGAATTTTAAATTCAATCTTAAAGATTTAATCTTTTTATTAAAATT
AATAAATTAATATAAAAAATAAAACAAAATATAACAAAATATATTTATTAAAATTTAATTTATTAAAATTTCCACATGAT
TCATATTTATATTTCAAGAATCAAATTCATATTATGCTGATAATTTAATTTCATTTCATAATATAGTTATAATAATCATT
ATTATAATTTCAACATTAACTGTATATATTATTTTAGATTTATTTATAAACAAATTTTCAAATTTATTTTTATTAAAAAA
TCATAATATTGAAATTATTTGAACAATTATTCCAATTATTATTCTATTAATTATTTGTTTTCCATCATTAAAAATTTTAT
ATTTAATTGATGAAATTGTAAATCCTTTTTTTTCAATTAAA
>KM242637
TTTTTTAACTTTTATTAAAATTAATAAATTAATATAAAATATGAATTATATTTATTAAAATTTAATTTATTAAAATTTTC
CACTTAATTCATTTTAATTTAAAAATATAATTAAATAACAATTTTTAATAAAATAAATAATTAATTTTATTTTTATATTG
AATTTTAAATTCAATCTTAAAGATTTAATCTTTTTATTAAAATTAATAAATTAATATAAAAAATAAAACAAAATATAACA
AAATATATTTATTAAAATTTAATTTATTAAAATTTCCCACTTAATTCATTTTAATTTAAAAATAAATTAAATAACAATTT
TTAATAAAATAAATAATTAATTTTATTTTTATATTGAATTTTAAATTCAATCTTAAAGATTTAATCTTTTTATTAAAATT
AATAAATTAATATAAAAAATAAAACAAAATATAACAAAATATATTTATTAAAATTTAATTTATTAAAATTTCCACATGAT
TCATATTTATATTTCAAGAATCAAATTCATATTATGCTGATAATTTAATTTCATTTCATAATATAGTTATAATAATCATT
ATTATAATTTCAGCATTAACTGTATATATTATTTTAGATTTATTTATAAACAAATTTTCAAATTTATTTTTATTAAAAAA
TCATAATATTGAAGTTATTTGAACAATTATTCCAATTATTATTCTATTAATTATTTGTTTTCCATCATTAAAAATTTTAT
ATTTAATTGATGAAATTGTAAATCCTTTTTTTTCAATTAAA
>KM242638
TTTTTTAACTTTTATTAAAATTAATAAATTAATATAAAATATGAATTATATTTATTAAAATTTAATTTATTAAAATTTTC
CACTTAATTCATTTTAATTTAAAAATATAATTAAATAACAATTTTTAATAAAATAAATAATTAATTTTATTTTTATATTG
AATTTTGAATTCAATCTTAAAGATTTAATCTTTTTATTAAAATTAATAAATTAATATAAAAAATAAAACAAAATATAACA
AAATATATTTATTAAAATTTAATTTATTAAAATTTCCCACTTAATTCATTTTAATTTAAAAATAAATTAAATAACAATTT
TTAATAAAATAAATAATTAATTTTATTTTTATATTGAATTTTAAATTCAATCTTAAAGATTTAATCTTTTTATTAAAATT
AATAAATTAATATAAAAAATAAAACAAAATATAACAAAATATATTTATTAAAATTTAATTTATTAAAATTTCCACATGAT
TCATATTTATATTTCAAGAATCAAATTCATATTATGCTGATAATTTAATTTCATTTCATAATATAGTTATAATAATCATT
ATTATAATTTCAACATTAACTGTATATATTATTTTAGATTTATTTATAAACAAATTTTCAAATTTATTTTTATTAAAAAA
TCATAATATTGAAATTATTTGAACAATTATTCCAATTATTATTCTATTAATTATTTGTTTTCCATCATTAAAAATTTTAT
ATTTAATTGATGAAATTGTAAATCCTTTTTTTTCAATTAAA
>KM242639
TTTTTTAACTTTTATTAAAATTAATAAATTAATATAAAATATGAATTATATTTATTAAAATTTAATTTATTAAAATTTTC
CACTTAATTCATTTTAATTTAAAAATATAATTAAATAACAATTTTTAATAAAATAAATAATTAATTTTATTTTTATATTG
AATTTTAAATTCAATCTTAAAGATTTAATCTTTTTATTAAAATTAATAAATTAATATAAAAAATAAAACAAAATATAACA
AAATATATTTATTAAAATTTAATTTATTAAAATTTCCCACTTAATTCATTTTAATTTAAAAATAAATTAAATAACAATTT
TTAATAAAATAAATAATTAATTTTATTTTTATATTGAATTTTAAATTCAATCTTAAAGATTTAATCTTTTTATTAAAATT
AATAAATTAATATAAAAAATAAAACAAAATATAACAAAATATATTTATTAAAATTTAATTTATTAAAATTTCCACATGAT
TCATATTTATATTTCAAGAATCAAATTCATATTATGCTGATAATTTAATTTCATTTCATAATATAGTTATAATAATCATT
ATTATAATTTCAACATTAACTGTATATATTATTTTAGATTTATTTATAAACAAATTTTCAAATTTATTTTTATTAAAAAA
TCATAATATTGAAATTATTTGAACAATTATTCCAATTATTATTCTATTAATTATTTGTTTTCCATCATTAAAAATTTTAT
ATTTAATTGATGAAATTGTAAATCCTTTTTTTTCAATTAAA
>KM242640
TTTTTTAACTTTTATTAAAATTAATAAATTAATATAAAATATGAATTATATTTATTAAAATTTAATTTATTAAAATTTTC
CACTTAATTCATTTTAATTTAAAAATATAATTAAATAACAATTTTTAATAAAATAAATAATTAATTTTATTTTTATATTG
AATTTTAAATTCAATCTTAAAGATTTAATCTTTTTATTAAAATTAATAAATTAATATAAAAAATAAAACAAAATATAACA
AAATATATTTATTAAAATTTAATTTATTAAAATTTCCCACTTAATTCATTTTAATTTAAAAATAAATTAAATAACAATTT
TTAATAAAATAAATAATTAATTTTATTTTTATATTGAATTTTAAATTCAATCTTAAAGATTTAATCTTTTTATTAAAATT
AATAAATTAATATAAAAAATAAAACAAAATATAACAAAATATATTTATTAAAATTTAATTTATTAAAATTTCCACATGAT
TCATATTTATATTTCAAGAATCAAATTCATATTATGCTGATAATTTAATTTCATTTCATAATATAGTTATAATAATCATT
ATTATAATTTCAACATTAACTGTATATATTATTTTAGATTTATTTATAAACAAATTTTCAAATTTATTTTTATTAAAAAA
TCATAATATTGAAATTATTTGAACAATTATTCCAATTATTATTCTATTAATTATTTGTTTTCCATCATTAAAAATTTTAT
ATTTAATTGATGAAATTGTAAATCCTTTTTTTTCAATTAAA
>KM242641
TTTTTTAACTTTTATTAAAATTAATAAATTAATATAAAATATGAATTATATTTATTAAAATTTAATTTATTAAAATTTTC
CACTTAATTCATTTTAATTTAAAAATATAATTAAATAACAATTTTTAATAAAATAAATAATTAATTTTATTTTTATATTG
AATTTTAAATTCAATCTTAAAGATTTAATCTTTTTATTAAAATTAATAAATTAATATAAAAAATAAAACAAAATATAACA
AAATATATTTATTAAAATTTAATTTATTAAAATTTCCCACTTAATTCATTTTAATTTAAAAATAAATTAAATAACAATTT
TTAATAAAATAAATAATTAATTTTATTTTTATATTGAATTTTAAATTCAATCTTAAAGATTTAATCTTTTTATTAAAATT
AATAAATTAATATAAAAAATAAAACAAAATATAACAAAATATATTTATTAAAATTTAATTTATTAAAATTTCCACATGAT
TCATATTTATATTTCAAGAATCAAATTCATATTATGCTGATAATTTAATTTCATTTCATAATATAGTTATAATAATCATT
ATTATAATTTCAACATTAACTGTATATATTATTTTAGATTTATTTATAAACAAATTTTCAAATTTATTTTTATTAAAAAA
TCATAATATTGAAATTATTTGAACAATTATTCCAATTATTATTCTATTAATTATTTGTTTTCCATCATTAAAAATTTTAT
ATTTAATTGATGAAATTGTAAATCCTTTTTTTTCAATTAAA
>KM242642
TTTTTTAACTTTTATTAAAATTAATAAATTAATATAAAATATGAATTATATTTATTAAAATTTAATTTATTAAAATTTTC
CACTTAATTCATTTTAATTTAAAAATATAATTAAATAACAATTTTTAATAAAATAAATAATTAATTTTATTTTTATATTG
AATTTTGAATTCAATCTTAAAGATTTAATCTTTTTATTAAAATTAATAAATTAATATAAAAAATAAAACAAAATATAACA
AAATATATTTATTAAAATTTAATTTATTAAAATTTCCCACTTAATTCATTTTAATTTAAAAATAAATTAAATAACAATTT
TTAATAAAATAAATAATTAATTTTATTTTTATATTGAATTTTAAATTCAATCTTAAAGATTTAATCTTTTTATTAAAATT
AATAAATTAATATAAAAAATAAAACAAAATATAACAAAATATATTTATTAAAATTTAATTTATTAAAATTTCCACATGAT
TCATATTTATATTTCAAGAATCAAATTCATATTATGCTGATAATTTAATTTCATTTCATAATATAGTTATAATAATCATT
ATTATAATTTCAACATTAACTGTATATATTATTTTAGATTTATTTATAAACAAATTTTCAAATTTATTTTTATTAAAAAA
TCATAATATTGAAATTATTTGAACAATTATTCCAATTATTATTCTATTAATTATTTGTTTTCCATCATTAAAAATTTTAT
ATTTAATTGATGAAATTGTAAATCCTTTTTTTTCAATTAAA
>KM242643
TTTTTTAACTTTTATTAAAATTAATAAATTAATATAAAATATGAATTATATTTATTAAAATTTAATTTATTAAAATTTCC
CACTTAATTCATTTTAATTTAAAAATATAATTAAATAACAATTTTTAATAAAATAAATAATTAATTTTATTTTTATATTG
AATTTTAAATTCAATCTTAAAGATTTAATCTTTTTATTAAAATTAATAAATTAATATAAAAAATAAAACAAAATATAACA
AAATATATTTATTAAAATTTAATTTATTAAAATTTCCCACTTAATTCATTTTAATTTAAAAATAAATTAAATAACAATTT
TTAATAAAATAAATAATTAATTTTATTTTTATATTGAATTTTAAATTCAATCTTAAAGATTTAATCTTTTTATTAAAATT
AATAAATTAATATAAAAAATAAAACAAAATATAACAAAATATATTTATTAAAATTTAATTTATTAAAATTTCCACATGAT
TCATATTTATATTTCAAGAATCAAATTCATATTATGCTGATAATTTAATTTCATTTCATAATATAGTTATAATAATCATT
ATTATAATTTCAACATTAACTGTATATATTATTTTAGATTTATTTATAAACAAATTTTCAAATTTATTTTTATTAAAAAA
TCATAATATTGAAATTATTTGAACAATTATTCCAATTATTATTCTATTAATTATTTGTTTTCCATCATTAAAAATTTTAT
ATTTAATTGATGAAATTGTAAATCCTTTTTTTTCAATTAAA
>KT279822
TTAAGATTCAAATATAAAGTATTTTTAAACTTTTATTAAAATTAATAAATTAATATAAAATAAAACAAAATATAACAGAA
TATATTTATTAAAATTTAATTTATTAAAATTCCCCACTTAATTCATATTAATTTAAAAATAAATTAATAACAATTTTAAT
AAAATAAATAATTAATTTTATTTTTATATTGAATTTTTAATTCAATCTTAAAGATTTAATCTTTTTATTAAAATTAATAA
ATTAATATAAAATAAAACAAAATATAACAGAATATATTTATTAAAATTTAATTTATTAAAATTTCCACATGATTCATATT
TATATTTCAAGAATCAAATTCATATTATGCTGATAATTTAATTTCATTTCATAATATAGTTATAATAATCATTATTATAA
TTTCAACATTAACTGTATATATTATTTTAGATTTATTTATAAATAAATTTTCAAATTTATTTTTATTAAAAAATCATAAT
ATTGAAATTATTTGAACAGTTATTCCAATTATTATTCTATTAATTATTTGTTTTCCATCATTAAAAATTTTATATTTAAT
TGATGAAATTGTAAATCCTTTTTTTTCAATTAAATCAATTG
>KT279823
TTAAGATTCAAATATAAAGTATTTTTAAACTTTTATTAAAATTAATAAATTAATATAAAATAAAACAAAATATAACAAAA
TATATTTATTAAAATTTAATTTATTAAAATTCCCCACTTAATTCATATTAATTTAAAAATAAATTAATAACAATTTTAAT
AAAATAAATAATTAATTTTATTTTTATATTGAATTTTTAATTCAATCTTAAAGATTTAATCTTTTTATTAAAATTAATAA
ATTAATATAAAATAAAACAAAATATAACAGAATATATTTATTAAAATTTAATTTATTAAAATTTCCACATGATTCATATT
TATATTTCAAGAATCAAATTCATATTATGCTGATAATTTAATTTCATTTCATAATATAGTTATAATAATCATTATTATAA
TTTCAACATTAACTGTATATATTATTTTAGATTTATTTATAAATAAATTTTCAAATTTATTTTTATTAAAAAATCATAAT
ATTGAAATTATTTGAACAGTTATTCCAATTATTATTCTATTAATTATTTGTTTTCCATCATTAAAAATTTTATATTTAAT
TGATGAAATTGTAAATCCTTTTTTTTCAATTAAATCAATTG
>KT279824
TTAAGATTCAAATATAAAGTATTTTTAAACTTTTATTAAAATTAATAAATTAATATAAAATAAAACAAAATATAACAGAA
TATATTTATTAAAATTTAATTTATTAAAATTCCCCACTTAATTCATATTAATTTAAAAATAAATTAATAACAATTTTAAT
AAAATAAATAATTAATTTTATTTTTATATTGAATTTTTAATTCAATCTTAAAGATTTAATCTTTTTATTAAAATTAATAA
ATTAATATAAAATAAAACAAAATATAACAGAATATATTTATTAAAATTTAATTTATTAAAATTTCCACATGATTCATATT
TATATTTCAAGAATCAAATTCATATTATGCTGATAATTTAATTTCATTTCATAATATAGTTATAATAATCATTATTATAA
TTTCAACATTAACTGTATATATTATTTTAGATTTATTTATAAATAAATTTTCAAATTTATTTTTATTAAAAAATCATAAT
ATTGAAATTATTTGAACAGTTATTCCAATTATTATTCTATTAATTATTTGTTTTCCATCATTAAAAATTTTATATTTAAT
TGATGAAATTGTAAATCCTTTTTTTTCAATTAAATCAATTG
>KT279825
TTAAGATTCAAATATAAAGTATTTTTAAACTTTTATTAAAATTAATAAATTAATATAAAATAAAACAAAATATAACAAAA
TATATTTATTAAAATTTAATTTATTAAAATTCCCCACTTAATTCATATTAATTTAAAAATAAATTAATAACAATTTTAAT
AAAATAAATAATTAATTTTATTTTTATATTGAATTTTTAATTCAATCTTAAAGATTTAATCTTTTTATTAAAATTAATAA
ATTAATATAAAATAAAACAAAATATAACAGAATATATTTATTAAAATTTAATTTATTAAAATTTCCACATGATTCATATT
TATATTTCAAGAATCAAATTCATATTATGCTGATAATTTAATTTCATTTCATAATATAGTTATAATAATCATTATTATAA
TTTCAACATTAACTGTATATATTATTTTAGATTTATTTATAAATAAATTTTCAAATTTATTTTTATTAAAAAATCATAAT
ATTGAAATTATTTGAACAGTTATTCCAATTATTATTCTATTAATTATTTGTTTTCCATCATTAAAAATTTTATATTTAAT
TGATGAAATTGTAAATCCTTTTTTTTCAATTAAATCAATTG
>KT279826
TTAAGATTCAAATATAAAGTATTTTTAAACTTTTATTAAAATTAATAAATTAATATAAAATAAAACAAAATATAACAAGA
ATATATTTATTAAAATTTAATTTATTAAAATTCCCCACTTAATTCATATTAATTTAAAAATAAATTAATAACAATTTTAA
TAAAATAAATAATTAATTTTATTTTTATATTGAATTTTTAATTCAATCTTAAAGATTTAATCTTTTTATTAAAATTAATA
AATTAATATAAAATAAAACAAAATATAACAGAATATATTTATTAAAATTTAATTTATTAAAATTCCCCACTTAATTCATA
TTAATTTAAAAATAAATTAATAACAATTTTAATAAAATAAATAATTAATTTTATTTTTATATTGAATTTTTAATTCAATC
TTAAAGATTTAATCTTTTTATTAAAATTAATAAATTAATATAAAATAAAACAAAATATAACAGAATATATTTATTAAAAT
TTAATTTATTAAAATTTCCACATGATTCATATTTATATTTCAAGAATCAAATTCATATTATGCTGATAATTTAATTTCAT
TTCATAATATAGTTATAATAATCATTATTATAATTTCAACATTAACTGTATATATTATTTTAGATTTATTTATAAATAAA
TTTTCAAATTTATTTTTATTAAAAAATCATAATATTGAAATTATTTGAACAGTTATTCCAATTATTATTCTATTAATTAT
TTGTTTTCCATCATTAAAAATTTTATATTTAATTGATGAAATTGTAAATCCTTTTTTTTCAATTAAATCAATTG
>KT279827
TTAAGATTCAAATATAAAGTATTTTTAAACTTTTATTAAAATTAATAAATTAATATAAAATAAAACAAAATATAACAGAA
TATATTTATTAAAATTTAATTTATTAAAATTCCCCACTTAATTCATATTAATTTAAAAATAAATTAATAACAATTTTAAT
AAAATAAATAATTAATTTTATTTTTATATTGAATTTTTAATTCAATCTTAAAGATTTAATCTTTTTATTAAAATTAATAA
ATTAATATAAAATAAAACAAAATATAACAGAATATATTTATTAAAATTTAATTTATTAAAATTTCCACATGATTCATATT
TATATTTCAAGAATCAAATTCATATTATGCTGATAATTTAATTTCATTTCATAATATAGTTATAATAATCATTATTATAA
TTTCAACATTAACTGTATATATTATTTTAGATTTATTTATAAATAAATTTTCAAATTTATTTTTATTAAAAAATCATAAT
ATTGAAATTATTTGAACAGTTATTCCAATTATTATTCTATTAATTATTTGTTTTCCATCATTAAAAATTTTATATTTAAT
TGATGAAATTGTAAATCCTTTTTTTTCAATTAAATCAATTG
>KT279828
TTAAGATTCAAATATAAAGTATTTTTAAACTTTTATTAAAATTAATAAATTAATATAAAATAAAACAAAATATAACAGAA
TATATTTATTAAAATTTAATTTATTAAAATTCCCCACTTAATTCATATTAATTTAAAAATAAATTAATAACAATTTTAAT
AAAATAAATAATTAATTTTATTTTTATATTGAATTTTTAATTCAATCTTAAAGATTTAATCTTTTTATTAAAATTAATAA
ATTAATATAAAATAAAACAAAATATAACAGAATATATTTATTAAAATTTAATTTATTAAAATTTCCACATGATTCATATT
TATATTTCAAGAATCAAATTCATATTATGCTGATAATTTAATTTCATTTCATAATATAGTTATAATAATCATTATTATAA
TTTCAACATTAACTGTATATATTATTTTAGATTTATTTATAAATAAATTTTCAAATTTATTTTTATTAAAAAATCATAAT
ATTGAAATTATTTGAACAGTTATTCCAATTATTATTCTATTAATTATTTGTTTTCCATCATTAAAAATTTTATATTTAAT
TGATGAAATTGTAAATCCTTTTTTTTCAATTAAATCAATTG
>KT279829
TTAAGATTCAAATATAAAGTATTTTTAAACTTTTATTAAAATTAATAAATTAATATAAAATAAAACAAAATATAACAGAA
TATATTTATTAAAATTTAATTTATTAAAATTCCCCACTTAATTCATATTAATTTAAAAATAAATTAATAACAATTTTAAT
AAAATAAATAATTAATTTTATTTTTATATTGAATTTTTAATTCAATCTTAAAGATTTAATCTTTTTATTAAAATTAATAA
ATTAATATAAAATAAAACAAAATATAACAGAATATATTTATTAAAATTTAATTTATTAAAATTTCCACATGATTCATATT
TATATTTCAAGAATCAAATTCATATTATGCTGATAATTTAATTTCATTTCATAATATAGTTATAATAATCATTATTATAA
TTTCAACATTAACTGTATATATTATTTTAGATTTATTTATAAATAAATTTTCAAATTTATTTTTATTAAAAAATCATAAT
ATTGAAATTATTTGAACAGTTATTCCAATTATTATTCTATTAATTATTTGTTTTCCATCATTAAAAATTTTATATTTAAT
TGATGAAATTGTAAATCCTTTTTTTTCAATTAAATCAATTG
>KT279830
TTAAGATTCAAATATAAAGTATTTTTAAACTTTTATTAAAATTAATAAATTAATATAAAATAAAACAAAATATAACAGAA
TATATTTATTAAAATTTAATTTATTAAAATTCCCCACTTAATTCATATTAATTTAAAAATAAATTAATAACAATTTTAAT
AAAATAAATAATTAATTTTATTTTTATATTGAATTTTTAATTCAATCTTAAAGATTTAATCTTTTTATTAAAATTAATAA
ATTAATATAAAATAAAACAAAATATAACAGAATATATTTATTAAAATTTAATTTATTAAAATTTCCACATGATTCATATT
TATATTTCAAGAATCAAATTCATATTATGCTGATAATTTAATTTCATTTCATAATATAGTTATAATAATCATTATTATAA
TTTCAACATTAACTGTATATATTATTTTAGATTTATTTATAAATAAATTTTCAAATTTATTTTTATTAAAAAATCATAAT
ATTGAAATTATTTGAACAGTTATTCCAATTATTATTCTATTAATTATTTGTTTTCCATCATTAAAAATTTTATATTTAAT
TGATGAAATTGTAAATCCTTTTTTTTCAATTAAATCAATTG
>KT279831
TTAAGATTCAAATATAAAGTATTTTTAAACTTTTATTAAAATTAATAAATTAATATAAAATAAAACAAAATATAACAGAA
TATATTTATTAAAATTTAATTTATTAAAATTCCCCACTTAATTCATATTAATTTAAAAATAAATTAATAACAATTTTAAT
AAAATAAATAATTAATTTTATTTTTATATTGAATTTTTAATTCAATCTTAAAGATTTAATCTTTTTATTAAAATTAATAA
ATTAATATAAAATAAAACAAAATATAACAGAATATATTTATTAAAATTTAATTTATTAAAATTTCCACATGATTCATATT
TATATTTCAAGAATCAAATTCATATTATGCTGATAATTTAATTTCATTTCATAATATAGTTATAATAATCATTATTATAA
TTTCAACATTAACTGTATATATTATTTTAGATTTATTTATAAATAAATTTTCAAATTTATTTTTATTAAAAAATCATAAT
ATTGAAATTATTTGAACAGTTATTCCAATTATTATTCTATTAATTATTTGTTTTCCATCATTAAAAATTTTATATTTAAT
TGATGAAATTGTAAATCCTTTTTTTTCAATTAAATCAATTG
>KT279832
TTAAGATTCAAATATAAAGTATTTTTAAACTTTTATTAAAATTAATAAATTAATATAAAATAAAACAAAATATAACAGAA
TATATTTATTAAAATTTAATTTATTAAAATTCCCCACTTAATTCATATTAATTTAAAAATAAATTAATAACAATTTTAAT
AAAATAAATAATTAATTTTATTTTTATATTGAATTTTTAATTCAATCTTAAAGATTTAATCTTTTTATTAAAATTAATAA
ATTAATATAAAATAAAACAAAATATAACAGAATATATTTATTAAAATTTAATTTATTAAAATTTCCACATGATTCATATT
TATATTTCAAGAATCAAATTCATATTATGCTGATAATTTAATTTCATTTCATAATATAGTTATAATAATCATTATTATAA
TTTCAACATTAACTGTATATATTATTTTAGATTTATTTATAAATAAATTTTCAAATTTATTTTTATTAAAAAATCATAAT
ATTGAAATTATTTGAACAGTTATTCCAATTATTATTCTATTAATTATTTGTTTTCCATCATTAAAAATTTTATATTTAAT
TGATGAAATTGTAAATCCTTTTTTTTCAATTAAATCAATTG
>KT279833
TTAAGATTCAAATATAAAGTATTTTTAAACTTTTATTAAAATTAATAAATTAATATAAAATAAAACAAAATATAACAAGA
ATATATTTATTAAAATTTAATTTATTAAAATTCCCCACTTAATTCATATTAATTTAAAAATAAATTAATAACAATTTTAA
TAAAATAAATAATTAATTTTATTTTTATATTGAATTTTTAATTCAATCTTAAAGATTTAATCTTTTTATTAAAATTAATA
AATTAATATAAAATAAAACAAAATATAACAGAATATATTTATTAAAATTTAATTTATTAAAATTCCCCACTTAATTCATA
TTAATTTAAAAATAAATTAATAACAATTTTAATAAAATAAATAATTAATTTTATTTTTATATTGAATTTTTAATTCAATC
TTAAAGATTTAATCTTTTTATTAAAATTAATAAATTAATATAAAATAAAACAAAATATAACAGAATATATTTATTAAAAT
TTAATTTATTAAAATTTCCACATGATTCATATTTATATTTCAAGAATCAAATTCATATTATGCTGATAATTTAATTTCAT
TTCATAATATAGTTATAATAATCATTATTATAATTTCAACATTAACTGTATATATTATTTTAGATTTATTTATAAATAAA
TTTTCAAATTTATTTTTATTAAAAAATCATAATATTGAAATTATTTGAACAGTTATTCCAATTATTATTCTATTAATTAT
TTGTTTTCCATCATTAAAAATTTTATATTTAATTGATGAAATTGTAAATCCTTTTTTTTCAATTAAATCAATTG
>KT279834
TTAAGATTCAAATATAAAGTATTTTTAAACTTTTATTAAAATTAATAAATTAATATAAAATAAAACAAAATATAACAGAA
TATATTTATTAAAATTTAATTTATTAAAATTCCCCACTTAATTCATATTAATTTAAAAATAAATTAATAACAATTTTAAT
AAAATAAATAATTAATTTTATTTTTATATTGAATTTTTAATTCAATCTTAAAGATTTAATCTTTTTATTAAAATTAATAA
ATTAATATAAAATAAAACAAAATATAACAGAATATATTTATTAAAATTTAATTTATTAAAATTTCCACATGATTCATATT
TATATTTCAAGAATCAAATTCATATTATGCTGATAATTTAATTTCATTTCATAATATAGTTATAATAATCATTATTATAA
TTTCAACATTAACTGTATATATTATTTTAGATTTATTTATAAATAAATTTTCAAATTTATTTTTATTAAAAAATCATAAT
ATTGAAATTATTTGAACAGTTATTCCAATTATTATTCTATTAATTATTTGTTTTCCATCATTAAAAATTTTATATTTAAT
TGATGAAATTGTAAATCCTTTTTTTTCAATTAAATCAATTG
>KT279835
TTAAGATTCAAATATAAAGTATTTTTAAACTTTTATTAAAATTAATAAATTAATATAAAATAAAACAAAATATAACAGAA
TATATTTATTAAAATTTAATTTATTAAAATTCCCCACTTAATTCATATTAATTTAAAAATAAATTAATAACAATTTTAAT
AAAATAAATAATTAATTTTATTTTTATATTGAATTTTTAATTCAATCTTAAAGATTTAATCTTTTTATTAAAATTAATAA
ATTAATATAAAATAAAACAAAATATAACAGAATATATTTATTAAAATTTAATTTATTAAAATTTCCACATGATTCATATT
TATATTTCAAGAATCAAATTCATATTATGCTGATAATTTAATTTCATTTCATAATATAGTTATAATAATCATTATTATAA
TTTCAACATTAACTGTATATATTATTTTAGATTTATTTATAAATAAATTTTCAAATTTATTTTTATTAAAAAATCATAAT
ATTGAAATTATTTGAACAGTTATTCCAATTATTATTCTATTAATTATTTGTTTTCCATCATTAAAAATTTTATATTTAAT
TGATGAAATTGTAAATCCTTTTTTTTCAATTAAATCAATTG
>KT279836
TTTTATTAAAATTAATAAATTAATATAAAATAAAACAAAATATAACAAAATATATTTATTAAAATTCCCCACTTAATTCA
TATTAATTTAAAAATAAATTAATAACAATTTTAATAAAATAAATAATTAATTTATTTTTATATTGAATTTTTAATTCAAT
CTTAAAGATTTAATCTTTTTATTAAAATTAATAAATTAATATAAAATAAAACAAAATATAACAGAGAATATATTTATTAA
AATTTAATTTATTAAAATTCCCACTTAATTCATATTAATTTAAGAATAAATTAATAACAATTTTAATAAAATAAATAATT
AATTTTATTTTTATATTGAATTTTTAATTCAATCTTAAAGATTTAATCTTTTTATTAAAATTAATAAATTAATATAAAAT
AAAACAAAATATAACAGAATATATTTATTAAAATTTAATTTATTAAAATTCCCCACTTAATTCATATTAATTTAAGAATA
AATTAATAACAATTTTAATAAAATAAATAATTAATTTTATTTTTATATTGAATTTTTAATTCAATCTTAAAGATTTAATC
TTTTTATTAAAATTAATAAATTAATATAAAATAAAACAAAATATAACAGAATATATTTATTAAAATTTAATTTATTAAAA
TTTCCACATGATTCATATTTATATTTCAAGAATCAAATTCATATTATGCTGATAATTTAATTTCATTTCATAATATAGGT
ATAATAATCATTATTATAATTTCAACATTAACTGTATATATTATTTTAGATTTATTTATAAATAAATTTTCAAATTTATT
TTTATTAAAAAATCATAATATTGAAATTATTTGAACAGTTATTCCAATTATTATTCTATTAATTATTTGTTTTCCATCAT
TAAAAATTTTATATTTAATTGATGAAATTGTAAATCCTTTTTTTTCAATTAAATCAATTG
>KT279837
TTAAGATTCAAATATAAAGTATTTTTAAACTTTTATTAAAATTAATAAATTAATATAAAATAAAACAAAATATAACAGAA
TATATTTATTAAAATTTAATTTATTAAAATTCCCCACTTAATTCATATTAATTTAAAAATAAATTAATAACAATTTTAAT
AAAATAAATAATTAATTTTATTTTTATATTGAATTTTTAATTCAATCTTAAAGATTTAATCTTTTTATTAAAATTAATAA
ATTAATATAAAATAAAACAAAATATAACAGAATATATTTATTAAAATTTAATTTATTAAAATTTCCACATGATTCATATT
TATATTTCAAGAATCAAATTCATATTATGCTGATAATTTAATTTCATTTCATAATATAGTTATAATAATCATTATTATAA
TTTCAACATTAACTGTATATATTATTTTAGATTTATTTATAAATAAATTTTCAAATTTATTTTTATTAAAAAATCATAAT
ATTGAAATTATTTGAACAGTTATTCCAATTATTATTCTATTAATTATTTGTTTTCCATCATTAAAAATTTTATATTTAAT
TGATGAAATTGTAAATCCTTTTTTTTCAATTAAATCAATTG
>KT279838
TTAAGATTCAAATATAAAGTATTTTTAAACTTTTATTAAAATTAATAAATTAATATAAAATAAAACAAAATATAACAAGA
ATATATTTATTAAAATTTAATTTATTAAAATTCCCCACTTAATTCATATTAATTTAAAAATAAATTAATAACAATTTTAA
TAAAATAAATAATTAATTTTATTTTTATATTGAATTTTTAATTCAATCTTAAAGATTTAATCTTTTTATTAAAATTAATA
AATTAATATAAAATAAAACAAAATATAACAGAATATATTTATTAAAATTTAATTTATTAAAATTCCCCACTTAATTCATA
TTAATTTAAAAATAAATTAATAACAATTTTAATAAAATAAATAATTAATTTTATTTTTATATTGAATTTTTAATTCAATC
TTAAAGATTTAATCTTTTTATTAAAATTAATAAATTAATATAAAATAAAACAAAATATAACAGAATATATTTATTAAAAT
TTAATTTATTAAAATTTCCACATGATTCATATTTATATTTCAAGAATCAAATTCATATTATGCTGATAATTTAATTTCAT
TTCATAATATAGTTATAATAATCATTATTATAATTTCAACATTAACTGTATATATTATTTTAGATTTATTTATAAATAAA
TTTTCAAATTTATTTTTATTAAAAAATCATAATATTGAAATTATTTGAACAGTTATTCCAATTATTATTCTATTAATTAT
TTGTTTTCCATCATTAAAAATTTTATATTTAATTGATGAAATTGTAAATCCTTTTTTTTCAATTAAATCAATTG
>KT279839
TTAAGATTCAAATATAAAGTATTTTTAAACTTTTATTAAAATTAATAAATTAATATAAAATAAAACAAAATATAACAAAA
TATATTTATTAAAATTTAATTTATTAAAATTCCCCACTTAATTCATATTAATTTAAAAATAAATTAATAACAATTTTAAT
AAAATAAATAATTAATTTTATTTTTATATTGAATTTTTAATTCAATCTTAAAGATTTAATCTTTTTATTAAAATTAATAA
ATTAATATAAAATAAAACAAAATATAACAGAATATATTTATTAAAATTTAATTTATTAAAATTTCCACATGATTCATATT
TATATTTCAAGAATCAAATTCATATTATGCTGATAATTTAATTTCATTTCATAATATAGTTATAATAATCATTATTATAA
TTTCAACATTAACTGTATATATTATTTTAGATTTATTTATAAATAAATTTTCAAATTTATTTTTATTAAAAAATCATAAT
ATTGAAATTATTTGAACAGTTATTCCAATTATTATTCTATTAATTATTTGTTTTCCATCATTAAAAATTTTATATTTAAT
TGATGAAATTGTAAATCCTTTTTTTTCAATTAAATCAATTG
>KT279840
TTAAGATTCAAATATAAAGTATTTTTAAACTTTTATTAAAATTAATAAATTAATATAAAATAAAACAAAATATAACAAGA
ATATATTTATTAAAATTTAATTTATTAAAATTCCCCACTTAATTCATATTAATTTAAAAATAAATTAATAACAATTTTAA
TAAAATAAATAATTAATTTTATTTTTATATTGAATTTTTAATTCAATCTTAAAGATTTAATCTTTTTATTAAAATTAATA
AATTAATATAAAATAAAACAAAATATAACAGAATATATTTATTAAAATTTAATTTATTAAAATTCCCCACTTAATTCATA
TTAATTTAAAAATAAATTAATAACAATTTTAATAAAATAAATAATTAATTTTATTTTTATATTGAATTTTTAATTCAATC
TTAAAGATTTAATCTTTTTATTAAAATTAATAAATTAATATAAAATAAAACAAAATATAACAGAATATATTTATTAAAAT
TTAATTTATTAAAATTTCCACATGATTCATATTTATATTTCAAGAATCAAATTCATATTATGCTGATAATTTAATTTCAT
TTCATAATATAGTTATAATAATCATTATTATAATTTCAACATTAACTGTATATATTATTTTAGATTTATTTATAAATAAA
TTTTCAAATTTATTTTTATTAAAAAATCATAATATTGAAATTATTTGAACAGTTATTCCAATTATTATTCTATTAATTAT
TTGTTTTCCATCATTAAAAATTTTATATTTAATTGATGAAATTGTAAATCCTTTTTTTTCAATTAAATCAATTG
>KT279841
TTAAGATTCAAATATAAAGTATTTTTAAACTTTTATTAAAATTAATAAATTAATATAAAATAAAACAAAATATAACAGAA
TATATTTATTAAAATTTAATTTATTAAAATTCCCCACTTAATTCATATTAATTTAAAAATAAATTAATAACAATTTTAAT
AAAATAAATAATTAATTTTATTTTTATATTGAATTTTTAATTCAATCTTAAAGATTTAATCTTTTTATTAAAATTAATAA
ATTAATATAAAATAAAACAAAATATAACAGAATATATTTATTAAAATTTAATTTATTAAAATTTCCACATGATTCATATT
TATATTTCAAGAATCAAATTCATATTATGCTGATAATTTAATTTCATTTCATAATATAGTTATAATAATCATTATTATAA
TTTCAACATTAACTGTATATATTATTTTAGATTTATTTATAAATAAATTTTCAAATTTATTTTTATTAAAAAATCATAAT
ATTGAAATTATTTGAACAGTTATTCCAATTATTATTCTATTAATTATTTGTTTTCCATCATTAAAAATTTTATATTTAAT
TGATGAAATTGTAAATCCTTTTTTTTCAATTAAATCAATTG
>KT279842
TTAAGATTCAAATATAAAGTATTTTTAAACTTTTATTAAAATTAATAAATTAATATAAAATAAAACAAAATATAACAAAA
TATATTTATTAAAATTTAATTTATTAAAATTCCCCACTTAATTCATATTAATTTAAAAATAAATTAATAACAATTTTAAT
AAAATAAATAATTAATTTTATTTTTATATTGAATTTTTAATTCAATCTTAAAGATTTAATCTTTTTATTAAAATTAATAA
ATTAATATAAAATAAAACAAAATATAACAGAATATATTTATTAAAATTTAATTTATTAAAATTTCCACATGATTCATATT
TATATTTCAAGAATCAAATTCATATTATGCTGATAATTTAATTTCATTTCATAATATAGTTATAATAATCATTATTATAA
TTTCAACATTAACTGTATATATTATTTTAGATTTATTTATAAATAAATTTTCAAATTTATTTTTATTAAAAAATCATAAT
ATTGAAATTATTTGAACAGTTATTCCAATTATTATTCTATTAATTATTTGTTTTCCATCATTAAAAATTTTATATTTAAT
TGATGAAATTGTAAATCCTTTTTTTTCAATTAAATCAATTG
>KT279843
TTAAGATTCAAATATAAAGTATTTTTAAACTTTTATTAAAATTAATAAATTAATATAAAATAAAACAAAATATAACAAGA
ATATATTTATTAAAATTTAATTTATTAAAATTCCCCACTTAATTCATATTAATTTAAAAATAAATTAATAACAATTTTAA
TAAAATAAATAATTAATTTTATTTTTATATTGAATTTTTAATTCAATCTTAAAGATTTAATCTTTTTATTAAAATTAATA
AATTAATATAAAATAAAACAAAATATAACAGAATATATTTATTAAAATTTAATTTATTAAAATTCCCCACTTAATTCATA
TTAATTTAAAAATAAATTAATAACAATTTTAATAAAATAAATAATTAATTTTATTTTTATATTGAATTTTTAATTCAATC
TTAAAGATTTAATCTTTTTATTAAAATTAATAAATTAATATAAAATAAAACAAAATATAACAGAATATATTTATTAAAAT
TTAATTTATTAAAATTTCCACATGATTCATATTTATATTTCAAGAATCAAATTCATATTATGCTGATAATTTAATTTCAT
TTCATAATATAGTTATAATAATCATTATTATAATTTCAACNTTANCTGTATATATTATTTTAGATTTATTTATAAATAAA
TTTTCAAATTTATTTTTATTAAAAAATCATAATATTGAAATTATTTGAACAGTTATTCCAATTATTATTCTATTAATTAT
TTGTTTTCCATCATTAAAAATTTTATATTTAATTGATGAAATTGTAAATCCTTTTTTTTCAATTAAATCAATTG
>KT279844
TTAAGATTCAAATATAAAGTATTTTTAAACTTTTATTAAAATTAATAAATTAATATAAAATAAAACAAAATATAACAGAA
TATATTTATTAAAATTTAATTTATTAAAATTCCCCACTTAATTCATATTAATTTAAAAATAAATTAATAACAATTTTAAT
AAAATAAATAATTAATTTTATTTTTATATTGAATTTTTAATTCAATCTTAAAGATTTAATCTTTTTATTAAAATTAATAA
ATTAATATAAAATAAAACAAAATATAACAGAATATATTTATTAAAATTTAATTTATTAAAATTTCCACATGATTCATATT
TATATTTCAAGAATCAAATTCATATTATGCTGATAATTTAATTTCATTTCATAATATAGTTATAATAATCATTATTATAA
TTTCAACATTAACTGTATATATTATTTTAGATTTATTTATAAATAAATTTTCAAATTTATTTTTATTAAAAAATCATAAT
ATTGAAATTATTTGAACAGTTATTCCAATTATTATTCTATTAATTATTTGTTTTCCATCATTAAAAATTTTATATTTAAT
TGATGAAATTGTAAATCCTTTTTTTTCAATTAAATCAATTG
>KT279845
TTAAGATTCAAATATAAAGTATTTTTAAACTTTTATTAAAATTAATAAATTAATATAAAATAAAACAAAATATAACAAGA
ATATATTTATTAAAATTTAATTTATTAAAATTCCCCACTTAATTCATATTAATTTAAAAATAAATTAATAACAATTTTAA
TAAAATAAATAATTAATTTTATTTTTATATTGAATTTTTAATTCAATCTTAAAGATTTAATCTTTTTATTAAAATTAATA
AATTAATATAAAATAAAACAAAATATAACAGAATATATTTATTAAAATTTAATTTATTAAAATTCCCCACTTAATTCATA
TTAATTTAAAAATAAATTAATAACAATTTTAATAAAATAAATAATTAATTTTATTTTTATATTGAATTTTTAATTCAATC
TTAAAGATTTAATCTTTTTATTAAAATTAATAAATTAATATAAAATAAAACAAAATATAACAGAATATATTTATTAAAAT
TTAATTTATTAAAATTTCCACATGATTCATATTTATATTTCAAGAATCAAATTCATATTATGCTGATAATTTAATTTCAT
TTCATAATATAGTTATAATAATCATTATTATAATTTCAACATTAACTGTATATATTATTTTAGATTTATTTATAAATAAA
TTTTCAAATTTATTTTTATTAAAAAATCATAATATTGAAATTATTTGAACAGTTATTCCAATTATTATTCTATTAATTAT
TTGTTTTCCATCATTAAAAATTTTATATTTAATTGATGAAATTGTAAATCCTTTTTTTTCAATTAAATCAATTG
>KT279846
TTAAGATTCAAATATAAAGTATTTTTAAACTTTTATTAAAATTAATAAATTAATATAAAATAAAACAAAATATAACAGAA
TATATTTATTAAAATTTAATTTATTAAAATTCCCCACTTAATTCATATTAATTTAAAAATAAATTAATAACAATTTTAAT
AAAATAAATAATTAATTTTATTTTTATATTGAATTTTTAATTCAATCTTAAAGATTTAATCTTTTTATTAAAATTAATAA
ATTAATATAAAATAAAACAAAATATAACAGAATATATTTATTAAAATTTAATTTATTAAAATTTCCACATGATTCATATT
TATATTTCAAGAATCAAATTCATATTATGCTGATAATTTAATTTCATTTCATAATATAGTTATAATAATCATTATTATAA
TTTCAACATTAACTGTATATATTATTTTAGATTTATTTATAAATAAATTTTCAAATTTATTTTTATTAAAAAATCATAAT
ATTGAAATTATTTGAACAGTTATTCCAATTATTATTCTATTAATTATTTGTTTTCCATCATTAAAAATTTTATATTTAAT
TGATGAAATTGTAAATCCTTTTTTTTCAATTAAATCAATTG
>KT279847
TTAGGATTCAAATATAAAGTATTTTTAAACTTTTATTAAAATTAATAAATTAATATAAAATAAAACAAAATATAACAGAA
TATATTTATTAAAATTTAATTTATTAAAATTCCCCACTTAATTCATATTAATTTAAAAATAAATTAATAACAATTTTAAT
AAAATAAATAATTAATTTTATTTTTATATTGAATTTTTAATTCAATCTTAAAGATTTAATCTTTTTATTAAAATTAATAA
ATTAATATAAAATAAAACAAAATATAACAGAATATATTTATTAAAATTTAATTTATTAAAATTTCCACATGATTCATATT
TATATTTCAAGAATCAAATTCATATTATGCTGATAATTTAATTTCATTTCATAATATAGTTATAATAATCATTATTATAA
TTTCAACATTAACTGTATATATTATTTTAGATTTATTTATAAATAAATTTTCAAATTTATTTTTATTAAAAAATCATAAT
ATTGAAATTATTTGAACAGTTATTCCAATTATTATTCTATTAATTATTTGTTTTCCATCATTAAAAATTTTATATTTAAT
TGATGAAATTGTAAATCCTTTTTTTTCAATTAAATCAATTG
>KT279848
TTAAGATTCAAATATAAAGTATTTTTAAACTTTTATTAAAATTAATAAATTAATATAAAATAAAACAAAATATAACAAGA
ATATATTTATTAAAATTTAATTTATTAAAATTCCCCACTTAATTCATATTAATTTAAAAATAAATTAATAACAATTTTAA
TAAAATAAATAATTAATTTTATTTTTATATTGAATTTTTAATTCAATCTTAAAGATTTAATCTTTTTATTAAAATTAATA
AATTAATATAAAATAAAACAAAATATAACAGAATATATTTATTAAAATTTAATTTATTAAAATTCCCCACTTAATTCATA
TTAATTTAAAAATAAATTAATAACAATTTTAATAAAATAAATAATTAATTTTATTTTTATATTGAATTTTTAATTCAATC
TTAAAGATTTAATCTTTTTATTAAAATTAATAAATTAATATAAAATAAAACAAAATATAACAGAATATATTTATTAAAAT
TTAATTTATTAAAATTTCCACATGATTCATATTTATATTTCAAGAATCAAATTCATATTATGCTGATAATTTAATTTCAT
TTCATAATATAGTTATAATAATCATTATTATAATTTCAACATTAACTGTATATATTATTTTAGATTTATTTATAAATAAA
TTTTCAAATTTATTTTTATTAAAAAATCATAATATTGAAATTATTTGAACAGTTATTCCAATTATTATTCTATTAATTAT
TTGTTTTCCATCATTAAAAATTTTATATTTAATTGATGAAATTGTAAATCCTTTTTTTTCAATTAAATCAATTG
>KT279849
TTAAGATTCAAATATAAAGTATTTTTAAACTTTTATTAAAATTAATAAATTAATATAAAATAAAACAAAATATAACAAAA
TATATTTATTAAAATTTAATTTATTAAAATTCCCCACTTAATTCATATTAATTTAAAAATAAATTAATAACAATTTTAAT
AAAATAAATAATTAATTTTATTTTTATATTGAATTTTTAATTCAATCTTAAAGATTTAATCTTTTTATTAAAATTAATAA
ATTAATATAAAATAAAACAAAATATAACAGAATATATTTATTAAAATTTAATTTATTAAAATTTCCACATGATTCATATT
TATATTTCAAGAATCAAATTCATATTATGCTGATAATTTAATTTCATTTCATAATATAGTTATAATAATCATTATTATAA
TTTCAACATTAACTGTATATATTATTTTAGATTTATTTATAAATAAATTTTCAAATTTATTTTTATTAAAAAATCATAAT
ATTGAAATTATTTGAACAGTTATTCCAATTATTATTCTATTAATTATTTGTTTTCCATCATTAAAAATTTTATATTTAAT
TGATGAAATTGTAAATCCTTTTTTTTCAATTAAATCAATTG
>KT279850
TTAAGATTCAAATATAAAGTATTTTTAAACTTTTATTAAAATTAATAAATTAATATAAAATAAAACAAAATATAACAAAA
TATATTTATTAAAATTTAATTTATTAAAATTCCCCACTTAATTCATATTAATTTAAAAATAAATTAATAACAATTTTAAT
AAAATAAATAATTAATTTTATTTTTATATTGAATTTTTAATTCAATCTTAAAGATTTAATCTTTTTATTAAAATTAATAA
ATTAATATAAAATAAAACAAAATATAACAGAATATATTTATTAAAATTTAATTTATTAAAATTTCCACATGATTCATATT
TATATTTCAAGAATCAAATTCATATTATGCTGATAATTTAATTTCATTTCATAATATAGTTATAATAATCATTATTATAA
TTTCAACATTAACTGTATATATTATTTTAGATTTATTTATAAATAAATTTTCAAATTTATTTTTATTAAAAAATCATAAT
ATTGAAATTATTTGAACAGTTATTCCAATTATTATTCTATTAATTATTTGTTTTCCATCATTAAAAATTTTATATTTAAT
TGATGAAATTGTAAATCCTTTTTTTTCAATTAAATCAATTG
>KT279851
TTAAGATTCAAATATAAAGTATTTTTAAACTTTTATTAAAATTTCCCACTTAATTCATATTAATTTAAAAATAAATTAAT
AACAATTTTTAATAAAATAAATAATTAATTTTATTTTTATATTGAATTTTAAATTCAATCTTAAAGATTTAATCTTTTTA
TTAAAATTAATAAATTAATATATAATAAAACAAAATATAACAGAATATATTTATTAAAATTTAATTTATTAAAATTTCCA
CATGATTCATATTTATATTTCAAGAATCAAATTCATATTATGCTGATAATTTAATTTCATTTCATAATATAGTTATAATA
ATTATTATTATAATTTCAACATTAACTGTATATATTATTTTAGATTTATTTATAAACAAATTTTCAAATTTATTTTTATT
AAAAAATCATAATATTGAAATTATTTGAACAATTATTCCAATTATTATTCTATTAATTATTTGTTTTCCATCATTAAAAA
TTTTATATTTAATTGATGAAATTGTAAATCCTTTTTTTTCAATTAAATCAATTG
>KT279852
TTAAGATTCAAATATAAAGTATTTTTAAACTTTTATTAAAATTCCCCACTTAATTCATATTAATTTAAAAATAAATTAAT
AACAATTTTTAATAAAATAAATAATTAATTTTATTTTTATATTGAATTTTAAATTCAATCTTAAAGATTTAATCTTTTTA
TTAAAATTAATAAATTAATATATAATAAAACAAAATATAACAGAATATATTTATTAAAATTTAATTTATTAAAATTTCCA
CATGATTCATATTTATATTTCAAGAATCAAATTCATATTATGCTGATAATTTAATTTCATTTCATAATATAGTTATAATA
ATTATTATTATAATTTCAACATTAACTGTATATATTATTTTAGATTTATTTATAAACAAATTTTCAAATTTATTTTTATT
AAAAAATCATAATATTGAAATTATTTGAACAATTATTCCAATTATTATTCTATTAATTATTTGTTTTCCATCATTAAAAA
TTTTATATTTAATTGATGAAATTGTAAATCCTTTTTTTTCAATTAAATCAATTG
>KT279853
TTAAGATTCAAATATAAAGTATTTTTAAACTTTTATTAAAATTTCCCACTTAATTCATATTAATTTAAAAATAAATTAAT
AACAATTTTTAATAAAATAAATAATTAATTTTATTTTTATATTGAATTTTAAATTCAATCTTAAAGATTTAATCTTTTTA
TTAAAATTAATAAATTAATATATAATAAAACAAAATATAACAGAATATATTTATTAAAATTTAATTTATTAAAATTTCCA
CATGATTCATATTTATATTTCAAGAATCAAATTCATATTATGCTGATAATTTAATTTCATTTCATAATATAGTTATAATA
ATTATTATTATAATTTCAACATTAACTGTATATATTATTTTAGATTTATTTATAAACAAATTTTCAAATTTATTTTTATT
AAAAAATCATAATATTGAAATTATTTGAACAATTATTCCAATTATTATTCTATTAATTATTTGTTTTCCATCATTAAAAA
TTTTATATTTAATTGATGAAATTGTAAATCCTTTTTTTTCAATTAAATCAATTG
>KT279854
TTAAGATTCAAATATAAAGTATTTTTAAACTTTTATTAAAATTTCCCACTTAATTCATATTAATTTAAAAATAAATTAAT
AACAATTTTTAATAAAATAAATAATTAATTTTATTTTTATATTGAATTTTAAATTCAATCTTAAAGATTTAATCTTTTTA
TTAAAATTAATAAATTAATATATAATAAAACAAAATATAACAGAATATATTTATTAAAATTTAATTTATTAAAATTTCCA
CATGATTCATATTTATATTTCAAGAATCAAATTCATATTATGCTGATAATTTAATTTCATTTCATAATATAGTTATAATA
ATTATTATTATAATTTCAACATTAACTGTATATATTATTTTAGATTTATTTATAAACAAATTTTCAAATTTATTTTTATT
AAAAAATCATAATATTGAAATTATTTGAACAATTATTCCAATTATTATTCTATTAATTATTTGTTTTCCATCATTAAAAA
TTTTATATTTAATTGATGAAATTGTAAATCCTTTTTTTTCAATTAAATCAATTG
>KT279855
TTAAGATTCAAATATAAAGTATTTTTAAACTTTTATTAAAATTCCCCACTTAATTCATATTAATTTAAAAATAAATTAAT
AACAATTTTTAATAAAATAAATAATTAATTTTATTTTTATATTGAATTTTAAATTCAATCTTAAAGATTTAATCTTTTTA
TTAAAATTAATAAATTAATATAAAATAAAACAAAATATAACAGAATATATTTATTAAAATTTAATTTATTAAAATTTCCA
CATGATTTATATTTATATTTCAAGAATCAAATTCATATTATGCTGATAATTTAATTTCATTTCATAATATAGTTATAATA
ATTATTATTATAATTTCAACATTAACTGTATATATTATTTTAGATTTATTTATAAACAAATTCTCAAATTTATTTTTATT
AAAAAATCATAATATTGAAATTATTTGAACAATTATTCCAATTATTATTCTATTAATTATTTGTTTTCCATCATTAAAAA
TTTTATATTTAATTGATGAAATTGTAAATCCTTTTTTTTCAATTAAATCAATTG
>KT279856
TTAAGATTCAAATATAAAGTATTTTTAAACTTTTATTAAAATTAATAAATTAATATAAAATAAAATAAAATATAACAGAA
TATATTTATTAAAACTTAATTTATTAAAATTTCCCACTTAATTCATATTAATTTAAAAATAAATTAAATAACAATTTTTA
ATAAAATAAATAATAATTAATTTATTTTTATATTGAATTTTAAATTCAATCTTAAAGATTTAATCTTTTTATTAAAATTA
ATAAATTAATATAAAATAAAATAAAATATAACAAAATATATTTATTAAAATTTCCCACTTAATTCATATTAATTTAAAAA
TAAATTAAATAACAATTTTTAATAAAATAAATAATAATTAATTTATTTTTATATTGAATTTTAAATTCAATCTTAAAGAT
TTAATCTTTTTATTAAAATTAATAAATTAATATAAAATAAAATAAAATATAACAGAATATATTTATTAAAACTTAATTTA
TTAAAATTTCCACATGATTTATATTTATATTTCAAGAATCAAATTCATATTATGCTGATAATTTAATTTCATTTCATAAT
ATAGTTATAATAATCATTATTATAATTTCAACATTAACTGTATATATTATTTTAGATTTATTTATAAATAAATTTTCAAA
TCTATTTTTATTAAAAAATCATAATATTGAAATTATTTGAACAGTTATTCCAATTATTATTCTATTAATTATTTGTTTTC
CATCATTAAAAATTTTATATTTAATTGATGAAATTGTAAATCCTTTTTTTTCAATTAAATCAATTG
>KT279857
TTAAGATTCAAATATAAAGTATTTTTAAACTTTTATTAAAATTAATAAATTAATATAAAATAAAATAAAATATAACAGAA
TATATTTATTAAAACTTAATTTATTAAAATTTCCCACTTAATTCATATTAATTTAAAAATAAATTAAATAACAATTTTTA
ATAAAATAAATAATAATTAATTTATTTTTATATTGAATTTTAAATTCAATCTTAAAGATTTAATCTTTTTATTAAAATTA
ATAAATTAATATAAAATAAAATAAAATATAACAAAATATATTTATTAAAATTTCCCACTTAATTCATATTAATTTAAAAA
TAAATTAAATAACAATTTTTAATAAAATAAATAATAATTAATTTATTTTTATATTGAATTTTAAATTCAATCTTAAAGAT
TTAATCTTTTTATTAAAATTAATAAATTAATATAAAATAAAATAAAATATAACAGAATATATTTATTAAAACTTAATTTA
TTAAAATTTCCACATGATTTATATTTATATTTCAAGAATCAAATTCATATTATGCTGATAATTTAATTTCATTTCATAAT
ATAGTTATAATAATCATTATTATAATTTCAACATTAACTGTATATATTATTTTAGATTTATTTATAAATAAATTTTCAAA
TCTATTTTTATTAAAAAATCATAATATTGAAATTATTTGAACAGTTATTCCAATTATTATTCTATTAATTATTTGTTTTC
CATCATTAAAAATTTTATATTTAATTGATGAAATTGTAAATCCTTTTTTTTCAATTAAATCAATTG
>KT279858
TTAAGATTCAAATATAAAGTATTTTTAAACTTTTATTAAAATTAATAAATTAATATAAAATAAAATAAAATATAACAGAA
TATATTTATTAAAACTTAATTTATTAAAATTTCCCACTTAATTCATATTAATTTAAAAATAAATTAAATAACAATTTTTA
ATAAAATAAATAATAATTAATTTATTTTTATATTGAATTTTAAATTCAATCTTAAAGATTTAATCTTTTTATTAAAATTA
ATAAATTAATATAAAATAAAATAAAATATAACAAAATATATTTATTAAAATTTCCCACTTAATTCATATTAATTTAAAAA
TAAATTAAATAACAATTTTTAATAAAATAAATAATAATTAATTTATTTTTATATTGAATTTTAAATTCAATCTTAAAGAT
TTAATCTTTTTATTAAAATTAATAAATTAATATAAAATAAAATAAAATATAACAGAATATATTTATTAAAACTTAATTTA
TTAAAATTTCCACATGATTTATATTTATATTTCAAGAATCAAATTCATATTATGCTGATAATTTAATTTCATTTCATAAT
ATAGTTATAATAATCATTATTATAATTTCAACATTAACTGTATATATTATTTTAGATTTATTTATAAATAAATTTTCAAA
TCTATTTTTATTAAAAAATCATAATATTGAAATTATTTGAACAGTTATTCCAATTATTATTCTATTAATTATTTGTTTTC
CATCATTAAAAATTTTATATTTAATTGATGAAATTGTAAATCCTTTTTTTTCAATTAAATCAATTG
>KT279859
TTAAGATTCAAATATAAAGTATTTTTAAACTTTTATTAAAATTAATAAATTAATATAAAATAAAATAAAATATAACAGAA
TATATTTATTAAAACTTAATTTATTAAAATTTCCCACTTAATTCATATTAATTTAAAAATAAATTAAATAACAATTTTTA
ATAAAATAAATAATAATTAATTTATTTTTATATTGAATTTTAAATTCAATCTTAAAGATTTAATCTTTTTATTAAAATTA
ATAAATTAATATAAAATAAAATAAAATATAACAAAATATATTTATTAAAATTTCCCACTTAATTCATATTAATTTAAAAA
TAAATTAAATAACAATTTTTAATAAAATAAATAATAATTAATTTATTTTTATATTGAATTTTAAATTCAATCTTAAAGAT
TTAATCTTTTTATTAAAATTAATAAATTAATATAAAATAAAATAAAATATAACAGAATATATTTATTAAAACTTAATTTA
TTAAAATTTCCACATGATTTATATTTATATTTCAAGAATCAAATTCATATTATGCTGATAATTTAATTTCATTTCATAAT
ATAGTTATAATAATCATTATTATAATTTCAACATTAACTGTATATATTATTTTAGATTTATTTATAAATAAATTTTCAAA
TCTATTTTTATTAAAAAATCATAATATTGAAATTATTTGAACAGTTATTCCAATTATTATTCTATTAATTATTTGTTTTC
CATCATTAAAAATTTTATATTTAATTGATGAAATTGTAAATCCTTTTTTTTCAATTAAATCAATTG
>KT279860
TTAAGATTCAAATATAAAGTATTTTTAAACTTTTATTAAAATTAATAAATTAATATAAAATAAAATAAAATATAACAGAA
TATATTTATTAAAACTTAATTTATTAAAATTTCCCACTTAATTCATATTAATTTAAAAATAAATTAAATAACAATTTTTA
ATAAAATAAATAATAATTAATTTATTTTTATATTGAATTTTAAATTCAATCTTAAAGATTTAATCTTTTTATTAAAATTA
ATAAATTAATATAAAATAAAATAAAATATAACAAAATATATTTATTAAAATTTCCCACTTAATTCATATTAATTTAAAAA
TAAATTAAATAACAATTTTTAATAAAATAAATAATAATTAATTTATTTTTATATTGAATTTTAAATTCAATCTTAAAGAT
TTAATCTTTTTATTAAAATTAATAAATTAATATAAAATAAAATAAAATATAACAGAATATATTTATTAAAACTTAATTTA
TTAAAATTTCCACATGATTTATATTTATATTTCAAGAATCAAATTCATATTATGCTGATAATTTAATTTCATTTCATAAT
ATAGTTATAATAATCATTATTATAATTTCAACATTAACTGTATATATTATTTTAGATTTATTTATAAATAAATTTTCAAA
TCTATTTTTATTAAAAAATCATAATATTGAAATTATTTGAACAGTTATTCCAATTATTATTCTATTAATTATTTGTTTTC
CATCATTAAAAATTTTATATTTAATTGATGAAATTGTAAATCCTTTTTTTTCAATTAAATCAATTG
>KT279861
TTAAGATTCAAATATAAAGTATTTTTAAACTTTTATTAAAATTAATAAATTAATATAAAATAAAATAAAATATAACAGAA
TATATTTATTAAAACTTAATTTATTAAAATTTCCCACTGAATTCATATTAATTTAAAAATAAATTAAATAACAATTTTTA
ATAAAATAAATAATAATTAATTTATTTTTATATTGAATTTTAAATTCAATCTTAAAGATTTAATCTTTTTATTAAAATTA
ATAAATTAATATAAAATAAAATAAAATATAACAAAATATATTTATTAAAATTTCCCACTTAATTCATATTAATTTAAAAA
TAAATTAAATAACAATTTTTAATAAAATAAATAATAATTAATTTATTTTTATATTGAATTTTAAATTCAATCTTAAAGAT
TTAATCTTTTTATTAAAATTAATAAATTAATATAAAATAAAATAAAATATAACAGAATATATTTATTAAAACTTAATTTA
TTAAAATTTCCACATGATTTATATTTATATTTCAAGAATCAAATTCATATTATGCTGATAATTTAATTTCATTTCATAAT
ATAGTTATAATAATCATTATTATAATTTCAACATTAACTGTATATATTATTTTAGATTTATTTATAAATAAATTTTCAAA
TCTATTTTTATTAAAAAATCATAATATTGAAATTATTTGAACAGTTATTCCAATTATTATTCTATTAATTATTTGTTTTC
CATCATTAAAAATTTTATATTTAATTGATGAAATTGTAAATCCTTTTTTTTCAATTAAATCAATTG
>KT279862
TTAAGATTCAAATATAAAGTATTTTTAAACTTTTATTAAAATTAATAAATTAATATAAAATAAAATAAAATATAACAGAA
TATATTTATTAAAACTTAATTTATTAAAATTTCCCACTTAATTCATATTAATTTAAAAATAAATTAAATAACAATTTTTA
ATAAAATAAATAATAATTAATTTATTTTTATATTGAATTTTAAATTCAATCTTAAAGATTTAATCTTTTTATTAAAATTA
ATAAATTAATATAAAATAAAATAAAATATAACAAAATATATTTATTAAAACTTAATTTATTAAAATTTCCCACTTAATTC
ATATTAATTTAAAAATAAATTAAATAACAATTTTTAATAAAATAAATAATAATTAATTTATTTTTATATTGAATTTTAAA
TTCAATCTTAAAGATTTAATCTTTTTATTAAAATTAATAAATTAATATAAAATAAAATAAAATATAACAAAATATATTTA
TTAAAACTTAATTTATTAAAATTTCCACATGATTTATATTTATATTTCAAGAATCAAATTCATATTATGCTGATAATTTA
ATTTCATTTCATAATATAGTTATAATAATCATTATTATAATTTCAACATTAACTGTATATATTATTTTAGATTTATTTAT
AAATAAATTTTCAAATCTATTTTTATTAAAAAATCATAATATTGAAATTATTTGAACAGTTATTCCAATTATTATTCTAT
TAATTATTTGTTTTCCATCATTAAAAATTTTATATTTAATTGATGAAATTGTAAATCCTTTTTTTTCAATTAAATCAATT
G
>KT279863
TTAAGATTCAAATATAAAGTATTTTTAAACTTTTATTAAAATTAATAAATTAATATAAAATAAAATAAAATATAACAGAA
TATATTTATTAAAACTTAATTTATTAAAATTTCCCACTTAATTCATATTAATTTAAAAATAAATTAAATAACAATTTTTA
ATAAAATAAATAATAATTAATTTATTTTTATATTGAATTTTAAATTCAATCTTAAAGATTTAATCTTTTTATTAAAATTA
ATAAATTAATATAAAATAAAATAAAATATAACAAAATATATTTATTAAAATTTCCCACTTAATTCATATTAATTTAAAAA
TAAATTAAATAACAATTTTTAATAAAATAAATAATAATTAATTTATTTTTATATTGAATTTTAAATTCAATCTTAAAGAT
TTAATCTTTTTATTAAAATTAATAAATTAATATAAAATAAAATAAAATATAACAGAATATATTTATTAAAACTTAATTTA
TTAAAATTTCCACATGATTTATATTTATATTTCAAGAATCAAATTCATATTATGCTGATAATTTAATTTCATTTCATAAT
ATAGTTATAATAATCATTATTATAATTTCAACATTAACTGTATATATTATTTTAGATTTATTTATAAATAAATTTTCAAA
TCTATTTTTATTAAAAAATCATAATATTGAAATTATTTGAACAGTTATTCCAATTATTATTCTATTAATTATTTGTTTTC
CATCATTAAAAATTTTATATTTAATTGATGAAATTGTAAATCCTTTTTTTTCAATTAAATCAATTG
>KT279864
TTAAGATTCAAATATAAAGTATTTTTAAACTTTTATTAAAATTAATAAATTAATATAAAATATAAATTATATTTATTAAA
ATTTAATTTATTAAAATTTCCCACTTAATTCATTTTAATTTAAAAATAAATTAAATAACAATTTTTAATAAAATAAATAA
TTAATTTTATTTTTATATTGAATTTTAAATTCAATCTTAAAGATTTAATCTTTTTATTAAAATTAATAAATTAATATAAA
AAATAAAACAAAATATAACAAAATATATTTATTAAAATTTAATTTATTAAAATTTCCCACTTAATTCATTTTAATTTAAA
AATAAATTAAATAACAATTTTTAATAAAATAAATAATTAATTTTATTTTTATATTGAATTTTAAATTCAATCTTAAAGAT
TTAATCTTTTTATTAAAATTAATAAATTAATATAAAAAATAAAACAAAATATAACAAAATATATTTATTAAAATTTAATT
TATTAAAATTTCCACATGATTCATATTTATATTTCAAGAATCAAATTCATATTATGCTGATAATTTAATTTCATTTCATA
ATATAGTTATAATAATCATTATTATAATTTCAACATTAACTGTATATATTATTTTAGATTTATTTATAAACAAATTTTCA
AATTTATTTTTATTAAAAAATCATAATATTGAAATTATTTGAACAGTTATTCCAATTATTATTCTATTAATTATTTGTTT
TCCATCACTAAAAATTTTATATTTAATTGATGAAATTGTAAATCCTTTTTTTTCAATTAAATCAATTG
>KT279865
TTAAGATTCAAATATAAAGTATTTTTAAACTTTTATTAAAATTAATAAATTAATATAAAATATAAATTATATTTATTAAA
ATTTAATTTATTAAAATTTCCCACTTAATTCATTTTAATTTAAAAATAAATTAAATAACAATTTTTAATAAAATAAATAA
TTAATTTTATTTTTATATTGAATTTTAAATTCAATCTTAAAGATTTAATCTTTTTATTAAAATTAATAAATTAATATAAA
AAATAAAACAAAATATAACAAAATATATTTATTAAAATTTAATTTATTAAAATTTCCCACTTAATTCATTTTAATTTAAA
AATAAATTAAATAACAATTTTTAATAAAATAAATAATTAATTTTATTTTTATATTGAATTTTAAATTCAATCTTAAAGAT
TTAATCTTTTTATTAAAATTAATAAATTAATATAAAAAATAAAACAAAATATAACAAAATATATTTATTAAAATTTAATT
TATTAAAATTTCCACATGATTCATATTTATATTTCAAGAATCAAATTCATATTATGCTGATAATTTAATTTCATTTCATA
ATATAGTTATAATAATCATTATTATAATTTCAACATTAACTGTATATATTATTTTAGATTTATTTATAAACAAATTTTCA
AATTTATTTTTATTAAAAAATCATAATATTGAAATTATTTGAACAGTTATTCCAATTATTATTCTATTAATTATTTGTTT
TCCATCACTAAAAATTTTATATTTAATTGATGAAATTGTAAATCCTTTTTTTTCAATTAAATCAATTG
>KT279866
TTAAGATTCAAATATAAAGTATTTTTAAACTTTTATTAAAATTAATAAATTAATATAAAATATAAATTATATTTATTAAA
ATTTAATTTATTAAAATTTCCCACTTAATTCATTTTAATTTAAAAATAAATTAAATAACAATTTTTAATAAAATAAATAA
TTAATTTTATTTTTATATTGAATTTTAAATTCAATCTTAAAGATTTAATCTTTTTATTAAAATTAATAAATTAATATAAA
AAATAAAACAAAATATAACAAAATATATTTATTAAAATTTAATTTATTAAAATTTCCCACTTAATTCATTTTAATTTAAA
AATAAATTAAATAACAATTTTTAATAAAATAAATAATTAATTTTATTTTTATATTGAATTTTAAATTCAATCTTAAAGAT
TTAATCTTTTTATTAAAATTAATAAATTAATATAAAAAATAAAACAAAATATAACAAAATATATTTATTAAAATTTAATT
TATTAAAATTTCCACATGATTCATATTTATATTTCAAGAATCAAATTCATATTATGCTGATAATTTAATTTCATTTCATA
ATATAGTTATAATAATCATTATTATAATTTCAACATTAACTGTATATATTATTTTAGATTTATTTATAAACAAATTTTCA
AATTTATTTTTATTAAAAAATCATAATATTGAAATTATTTGAACAGTTATTCCAATTATTATTCTATTAATTATTTGTTT
TCCATCACTAAAAATTTTATATTTAATTGATGAAATTGTAAATCCTTTTTTTTCAATTAAATCAATTG
>KT279867
TTAAGATTCAAATATAAAGTATTTTTAAACTTTTATTAAAATTAATAAATTAATATAAAATATAAATTATATTTATTAAA
ATTTAATTTATTAAAATTTCCCACTTAATTCATTTTAATTTAAAAATAAATTAAATAACAATTTTTAATAAAATAAATAA
TTAATTTTATTTTTATATTGAATTTTAAATTCAATCTTAAAGATTTAATCTTTTTATTAAAATTAATAAATTAATATAAA
AAATAAAACAAAATATAACAAAATATATTTATTAAAATTTAATTTATTAAAATTTCCCACTTAATTCATTTTAATTTAAA
AATAAATTAAATAACAATTTTTAATAAAATAAATAATTAATTTTATTTTTATATTGAATTTTAAATTCAATCTTAAAGAT
TTAATCTTTTTATTAAAATTAATAAATTAATATAAAAAATAAAACAAAATATAACAAAATATATTTATTAAAATTTAATT
TATTAAAATTTCCACATGATTCATATTTATATTTCAAGAATCAAATTCATATTATGCTGATAATTTAATTTCATTTCATA
ATATAGTTATAATAATCATTATTATAATTTCAACATTAACTGTATATATTATTTTAGATTTATTTATAAACAAATTTTCA
AATTTATTTTTATTAAAAAATCATAATATTGAAATTATTTGAACAGTTATTCCAATTATTATTCTATTAATTATTTGTTT
TCCATCACTAAAAATTTTATATTTAATTGATGAAATTGTAAATCCTTTTTTTTCAATTAAATCAATTG
>KT279868
TTAAGATTCAAATATAAAGTATTTTTAAACTTTTATTAAAATTAATAAATTAATATAAAATATAAATTATATTTATTAAA
ATTTAATTTATTAAAATTTCCCACTTAATTCATTTTAATTTAAAAATAAATTAAATAACAATTTTTAATAAAATAAATAA
TTAATTTTATTTTTATATTGAATTTTAAATTCAATCTTAAAGATTTAATCTTTTTATTAAAATTAATAAATTAATATAAA
AAATAAAACAAAATATAACAAAATATATTTATTAAAATTTAATTTATTAAAATTTCCCACTTAATTCATTTTAATTTAAA
AATAAATTAAATAACAATTTTTAATAAAATAAATAATTAATTTTATTTTTATATTGAATTTTAAATTCAATCTTAAAGAT
TTAATCTTTTTATTAAAATTAATAAATTAATATAAAAAATAAAACAAAATATAACAAAATATATTTATTAAAATTTAATT
TATTAAAATTTCCACATGATTCATATTTATATTTCAAGAATCAAATTCATATTATGCTGATAATTTAATTTCATTTCATA
ATATAGTTATAATAATCATTATTATAATTTCAACATTAACTGTATATATTATTTTAGATTTATTTATAAACAAATTTTCA
AATTTATTTTTATTAAAAAATCATAATATTGAAATTATTTGAACAGTTATTCCAATTATTATTCTATTAATTATTTGTTT
TCCATCATTAAAAATTTTATATTTAATTGATGAAATTGTAAATCCTTTTTTTTCAATTAAATCAATTG
>KT279869
TTAAGATTCAAATATAAAGTATTTTTAAACTTTTATTAAAATTAATAAATTAATATAAAATATAAATTATATTTATTAAA
ATTTAATTTATTAAAATTTCCCACTTAATTCATTTTAATTTAAAAATAAATTAAATAACAATTTTTAATAAAATAAATAA
TTAATTTTATTTTTATATTGAATTTTAAATTCAATCTTAAAGATTTAATCTTTTTATTAAAATTAATAAATTAATATAAA
AAATAAAACAAAATATAACAAAATATATTTATTAAAATTTAATTTATTAAAATTTCCCACTTAATTCATTTTAATTTAAA
AATAAATTAAATAACAATTTTTAATAAAATAAATAATTAATTTTATTTTTATATTGAATTTTAAATTCAATCTTAAAGAT
TTAATCTTTTTATTAAAATTAATAAATTAATATAAAAAATAAAACAAAATATAACAAAATATATTTATTAAAATTTAATT
TATTAAAATTTCCACATGATTCATATTTATATTTCAAGAATCAAATTCATATTATGCTGATAATTTAATTTCATTTCATA
ATATAGTTATAATAATCATTATTATAATTTCAACATTAACTGTATATATTATTTTAGATTTATTTATAAACAAATTTTCA
AATTTATTTTTATTAAAAAATCATAATATTGAAATTATTTGAACAGTTATTCCAATTATTATTCTATTAATTATTTGTTT
TCCATCATTAAAAATTTTATATTTAATTGATGAAATTGTAAATCCTTTTTTTTCAATTAAATCAATTG
>KX463736
GCATTGAACTTAAGATTCAAATATAAAGTATTTTTAAACTTTTATTAAAATTAATAAATTAATATAAAATAAAACAAAAT
ATAACAAAATATATTTATTAAAATTTAATTTATTAAAATTCCCCACTTAATTCATATTAATTTAAAAATAAATTAATAAC
AATTTTAATAAAATAAATAATTAATTTTATTTTTATATTGAATTTTTAATTCAATCTTAAAGATTTAATCTTTTTATTAA
AATTAATAAATTAATATAAAATAAAACAAAATATAACAGAATATATTTATTAAAATTTAATTTATTAAAATTTCCACATG
ATTCATATTTATATTTCAAGAATCAAATTCATATTATGCTGATAATTTAATTTCATTTCATAATATAGTTATAATAATCA
TTATTATAATTTCAACATTAACTGTATATATTATTTTAGATTTATTTATAAATAAATTTTCAAATTTATTTTTATTAAAA
AATCATAATATTGAAATTATTTGAACAGTTATTCCAATTATTATTCTATTAATTATTTGTTTTCCATCATTAAAAATTTT
ATATTTAATTGATGAAATTGTAAATCCTTTTTTTTCAATTAAATCAATTGGTCATCAATGATATTG
>KX463736 2
GCATTGAACTTAAGATTCAAATATAAAGTATTTTTAAACTTTTATTAAAATTAATAAATTAATATAAAATAAAACAAAAT
ATAACAAAATATATTTATTAAAATTTAATTTATTAAAATTCCCCACTTAATTCATATTAATTTAAAAATAAATTAATAAC
AATTTTAATAAAATAAATAATTAATTTTATTTTTATATTGAATTTTTAATTCAATCTTAAAGATTTAATCTTTTTATTAA
AATTAATAAATTAATATAAAATAAAACAAAATATAACAGAATATATTTATTAAAATTTAATTTATTAAAATTTCCACATG
ATTCATATTTATATTTCAAGAATCAAATTCATATTATGCTGATAATTTAATTTCATTTCATAATATAGTTATAATAATCA
TTATTATAATTTCAACATTAACTGTATATATTATTTTAGATTTATTTATAAATAAATTTTCAAATTTATTTTTATTAAAA
AATCATAATATTGAAATTATTTGAACAGTTATTCCAATTATTATTCTATTAATTATTTGTTTTCCATCATTAAAAATTTT
ATATTTAATTGATGAAATTGTAAATCCTTTTTTTTCAATTAAATCAATTGGTCATCAATGATATTG
>KX463737
ATTGAACTTAAGATTCAAATATAAAGTATTTTTAAACTTTTATTAAAATTAATAAATTAATATAAAATAAAACAAAATAT
AACAAAATATATTTATTAAAATTTAATTTATTAAAATTCCCCACTTAATTCATATTAATTTAAAAATAAATTAATAACAA
TTTTAATAAAATAAATAATTAATTTATTTTTATATTGAATTTTTAATTCAATCTTAAAGATTTAATCTTTTTATTAAAAT
TAATAAATTAATATAAAATAAAACAAAATATAACAGAATATATTTATTAAAATTAATTTATTAAAATTTCCACATGATTC
ATATTTATATTTCAAGAATCAAATTCATATTATGCTGATAATTTAATTTCATTTCATAATATAGTTATAATAATCATTAT
TATAATTTCAACATTAACTGTATATATTATTTTAGATTTATTTATAAATAAATTTTCAAATTTATTTTTATTAAAAAATC
ATAATATTGAAATTATTTGAACAGTTATTCCAATTATTATTCTATTAATTATTTGTTTTCCATCATTAAAAATTTTATAT
TTAATTGATGAAATTGTAAATCCTTTTTTTTCAATTAAATCAATTGGTCATCAATGATATTG
>KX463737 2
ATTGAACTTAAGATTCAAATATAAAGTATTTTTAAACTTTTATTAAAATTAATAAATTAATATAAAATAAAACAAAATAT
AACAAAATATATTTATTAAAATTTAATTTATTAAAATTCCCCACTTAATTCATATTAATTTAAAAATAAATTAATAACAA
TTTTAATAAAATAAATAATTAATTTATTTTTATATTGAATTTTTAATTCAATCTTAAAGATTTAATCTTTTTATTAAAAT
TAATAAATTAATATAAAATAAAACAAAATATAACAGAATATATTTATTAAAATTAATTTATTAAAATTTCCACATGATTC
ATATTTATATTTCAAGAATCAAATTCATATTATGCTGATAATTTAATTTCATTTCATAATATAGTTATAATAATCATTAT
TATAATTTCAACATTAACTGTATATATTATTTTAGATTTATTTATAAATAAATTTTCAAATTTATTTTTATTAAAAAATC
ATAATATTGAAATTATTTGAACAGTTATTCCAATTATTATTCTATTAATTATTTGTTTTCCATCATTAAAAATTTTATAT
TTAATTGATGAAATTGTAAATCCTTTTTTTTCAATTAAATCAATTGGTCATCAATGATATTG
>KX463738
GCATTGAACTTAAGATTCAAATATAAAGTATTTTTAAACTTTTATTAAAATTAATAAATTAATATAAAATAAAACAAAAT
ATAACAAAATATATTTATTAAAATTTAATTTATTAAAATTCCCCACTTAATTCATATTAATTTAAAAATAAATTAATAAC
AATTTTAATAAAATAAATAATTAATTTTATTTTTATATTGAATTTTTAATTCAATCTTAAAGATTTAATCTTTTTATTAA
AATTAATAAATTAATATAAAATAAAACAAAATATTAACAGAATATATTTATTAAAATTTAATTTATTAAAATTTCCACAT
GATTCATATTTATATTTCAAGAATCAAATTCATATTATGCTGATAATTTAATTTCATTTCATAATATAGTTATAATAATC
ATTATTATAATTTCAACATTAACTGTATATATTATTTTAGATTTATTTATAAATAAATTTTCAAATTTATTTTTATTAAA
AAATCATAATATTGAAATTATTTGAACAGTTATTCCAATTATTATTCTATTAATTATTTGTTTTCCATCATTAAAAATTT
TATATTTAATTGATGAAATTGTAAATCCTTTTTTTTCAATTAAATCAATTGGTCATCAATGATATTG
>KX463739
AGTGCATTGAACTTAAGATTCAAATATAAAGTATTTTTAAACTTTTATTAAAATTAATAAATTAATATAAAATAAAACAA
AATATAACAAAATATATTTATTAAAATTTAATTTATTAAAATTCCCCACTTAATTCATATTAATTTAAAAATAAATTAAT
AACAATTTTAATAAAATAAATAATTAATTTATTTTTATATTGAATTTTTAATTCAATCTTAAAGATTTAATCTTTTTATT
AAAATTAATAAATTAATATAAAATAAAACAAAATATAACAGAATATATTTATTAAAATTTAATTTATTAAAATTTCCACA
TGATTCATATTTATATTTCAAGAATCAAATTCATATTATGCTGATAATTTAATTTCATTTCATAATATAGTTATAATAAT
CATTATTATAATTTCAACATTAACTGTATATATTATTTTAGATTTATTTATAAATAAATTTTCAAATTTATTTTTATTAA
AAAATCATAATATTGAAATTATTTGAACAGTTATTCCAATTATTATTCTATTAATTATTTGTTTTCCATCATTAAAAATT
TTATATTTAATTGATGAAATTGTAAATCCTTTTTTTTCAATTAAATCAATTGGTCATCAATGATATTG
>KX463739 2
AGTGCATTGAACTTAAGATTCAAATATAAAGTATTTTTAAACTTTTATTAAAATTAATAAATTAATATAAAATAAAACAA
AATATAACAAAATATATTTATTAAAATTTAATTTATTAAAATTCCCCACTTAATTCATATTAATTTAAAAATAAATTAAT
AACAATTTTAATAAAATAAATAATTAATTTATTTTTATATTGAATTTTTAATTCAATCTTAAAGATTTAATCTTTTTATT
AAAATTAATAAATTAATATAAAATAAAACAAAATATAACAGAATATATTTATTAAAATTTAATTTATTAAAATTTCCACA
TGATTCATATTTATATTTCAAGAATCAAATTCATATTATGCTGATAATTTAATTTCATTTCATAATATAGTTATAATAAT
CATTATTATAATTTCAACATTAACTGTATATATTATTTTAGATTTATTTATAAATAAATTTTCAAATTTATTTTTATTAA
AAAATCATAATATTGAAATTATTTGAACAGTTATTCCAATTATTATTCTATTAATTATTTGTTTTCCATCATTAAAAATT
TTATATTTAATTGATGAAATTGTAAATCCTTTTTTTTCAATTAAATCAATTGGTCATCAATGATATTG
>KX463740
TGAACTTAAGATTCAAATATAAAGTATTTTTAAACTTTTATTAAAATTAATAAATTAATTATAAAATAAAACAAAATATA
ACAAAATATATTTATTAAAATTTAATTTATTAAAATTCCCCACTTAATTCATATTAATTTAAAAATAAATTAATAACAAT
TTTAATAAAATAAATAATTAATTTTATTTTTATATTGAATTTTTAATTCAATCTTAAAGATTTAATCTTTTTATTAAAAT
TAATAAATTAATATAAAATAAAACAAAATATAACAGAATATATTTATTAAAATTTAATTTATTAAAATTTCCACATGATT
CATATTTATATTTCAAGAATCAAATTCATATTATGCTGATAATTTAATTTCATTTCATAATATAGTTATAATAATCATTA
TTATAATTTCAACATTAACTGTATATATTATTTTAGATTTATTTATAAATAAATTTTCAAATTTATTTTTATTAAAAAAT
CATAATATTGAAATTATTTGAACAGTTATTCCAATTATTATTCTATTAATTATTTGTTTTCCATCATTAAAAATTTTATA
TTTAATTGATGAAATTGTAAATCCTTTTTTTTCAATTAAATCAATTGGTCATCAATGATATTG
>KX463741
ATAAGTGCATTGAACTTAAGATTCAAATATAAAGTATTTTTAAACTTTTATTAAAATTAATAAATTAATATAAAATAAAA
CAAAATATAACAAAATATATTTATTAAAATTTAATTTATTAAAATTCCCCACTTAATTCATATTAATTTAAAAATAAATT
AATAACAATTTTAATAAAATAAATAATTAATTTTATTTTTATATTGAATTTTTAATTCAATCTTAAAGATTTAATCTTTT
TATTAAAATTAATAAATTAATATAAAATAAAACACAAAATATAACAGAATATATTTATTAAAATTTAATTTATTAAAATT
TCCACATGATTCATATTTATATTTCAAGAATCAAATTCATATTATGCTGATAATTTAATTTCATTTCATAATATAGTTAT
AATAATCATTATTATAATTTCAACATTAACTGTATATATTATTTTAGATTTATTTATAAATAAATTTTCAAATTTATTTT
TATTAAAAAATCATAATATTGAAATTATTTGAACAGTTATTCCAATTATTATTCTATTAATTATTTGTTTTCCATCATTA
AAAATTTTATATTTAATTGATGAAATTGTAAATCCTTTTTTTTCAATTAAATCAATTGGTCATCAATGATATTG
>KX463741 2
ATAAGTGCATTGAACTTAAGATTCAAATATAAAGTATTTTTAAACTTTTATTAAAATTAATAAATTAATATAAAATAAAA
CAAAATATAACAAAATATATTTATTAAAATTTAATTTATTAAAATTCCCCACTTAATTCATATTAATTTAAAAATAAATT
AATAACAATTTTAATAAAATAAATAATTAATTTTATTTTTATATTGAATTTTTAATTCAATCTTAAAGATTTAATCTTTT
TATTAAAATTAATAAATTAATATAAAATAAAACACAAAATATAACAGAATATATTTATTAAAATTTAATTTATTAAAATT
TCCACATGATTCATATTTATATTTCAAGAATCAAATTCATATTATGCTGATAATTTAATTTCATTTCATAATATAGTTAT
AATAATCATTATTATAATTTCAACATTAACTGTATATATTATTTTAGATTTATTTATAAATAAATTTTCAAATTTATTTT
TATTAAAAAATCATAATATTGAAATTATTTGAACAGTTATTCCAATTATTATTCTATTAATTATTTGTTTTCCATCATTA
AAAATTTTATATTTAATTGATGAAATTGTAAATCCTTTTTTTTCAATTAAATCAATTGGTCATCAATGATATTG
>KX463742
TGAACTTAAGATTCAAATATAAAGTATTTTTAAACTTTTATTAAAATTAATAAATTAATATAAAATAAAACAAAATATAA
CAAAATATATTTATTAAAATTTAATTTATTAAAATTCCACACTTAATTCATATTAATTTAAAAATAAATTAATAACAATT
TTAATAAAATAAATAATTAATTTTATTTTTATATTGAATTTTTAATTCAATCTTAAAGATTTAATCTTTTTATTAAAATT
AATAAATTAATATAAAATAAAACAAAATATAACAGAATATATTTATTAAAATTTAATTTATTAAAATTTCCACATGATTC
ATATTTATATTTCAAGAATCAAATTCATATTATGCTGATAATTTAATTTCATTTCATAATATAGTTATAATAATCATTAT
TATAATTTCAACATTAACTGTATATATTATTTTAGATTTATTTATAAATAAATTTTCAAATTTATTTTTATTAAAAAATC
ATAATATTGAAATTATTTGAACAGTTATTCCAATTATTATTCTATTAATTATTTGTTTTCCATCATTAAAAATTTTATAT
TTAATTGATGAAATTGTAAATCCTTTTTTTTCAATTAAATCAATTGGTCATCAATGATATTG
>KX463743
GAACTTAAGATTCAAATATAAAGTATTTTTAAACTTTTATTAAAATTAATAAATTAATATAAAATAAAACAAAATATAAT
AAAATATATTTATTAAAATTTAATTTATTAAAATTCCCCACTTAATTCATATTAATTTAAAAATAAATTAATAACAATTT
TAATAAAATAAATAATTAATTTATTTTTATATTGAATTTTTAATTCAATCTTAAAGATTTAATCTTTTTATTAAAATTAA
TAAATTAATATAAAATAAAACAAAATATAACAGAATATATTTATTAAAATTTAATTTATTAAAATTTCCACATGATTCAT
ATTTATATTTCAAGAATCAAATTCATATTATGCTGATAATTTAATTTCATTTCATAATATAGTTATAATAATCATTATTA
TAATTTCAACATTAACTGTATATATTATTTTAGATTTATTTATAAATAAATTTTCAAATTTATTTTTATTAAAAAATCAT
AATATTGAAATTATTTGAACAGTTATTCCAATTATTATTCTATTAATTATTTGTTTTCCATCATTAAAAATTTTATATTT
AATTGATGAAATTGTAAATCCTTTTTTTTCAATTAAATCAATTGGTCATCAATGATATTG
>KX463744
GCATTGAACTTAAGATTCAAATATAAAGTATTTTTAAACTTTTATTAAAATTAATAAATTAATATAAAATAAAACAAAAT
ATAACAAAATATATTTATTAAAATTTAATTTATTAAAATTCCCCACTTAATTCATATTAATTTAAAAATAAATTAATAAA
AATTTTAATAAAATAAATAATTAATTTATTTTTATATTGAATTTTTAATTCAATCTTAAAGATTTAATCTTTTTATTAAA
ATTAATAAATTAATATAAAATAAAACAAAATATAACAGAATATATTTATTAAAATTTAATTTATTAAAATTTCCACATGA
TTCATATTTATATTTCAAGAATCAAATTCATATTATGCTGATAATTTAATTTCATTTCATAATATAGTTATAATAATCAT
TATTATAATTTCAACATTAACTGTATATATTATTTTAGATTTATTTATAAATAAATTTTCAAATTTATTTTTATTAAAAA
ATCATAATATTGAAATTATTTGAACAGTTATTCCAATTATTATTCTATTAATTATTTGTTTTCCATCATTAAAAATTTTA
TATTTAATTGATGAAATTGTAAATCCTTTTTTTTCAATTAAATCAATTGGTCATCAATGATATTG
>KX463744 2
GCATTGAACTTAAGATTCAAATATAAAGTATTTTTAAACTTTTATTAAAATTAATAAATTAATATAAAATAAAACAAAAT
ATAACAAAATATATTTATTAAAATTTAATTTATTAAAATTCCCCACTTAATTCATATTAATTTAAAAATAAATTAATAAA
AATTTTAATAAAATAAATAATTAATTTATTTTTATATTGAATTTTTAATTCAATCTTAAAGATTTAATCTTTTTATTAAA
ATTAATAAATTAATATAAAATAAAACAAAATATAACAGAATATATTTATTAAAATTTAATTTATTAAAATTTCCACATGA
TTCATATTTATATTTCAAGAATCAAATTCATATTATGCTGATAATTTAATTTCATTTCATAATATAGTTATAATAATCAT
TATTATAATTTCAACATTAACTGTATATATTATTTTAGATTTATTTATAAATAAATTTTCAAATTTATTTTTATTAAAAA
ATCATAATATTGAAATTATTTGAACAGTTATTCCAATTATTATTCTATTAATTATTTGTTTTCCATCATTAAAAATTTTA
TATTTAATTGATGAAATTGTAAATCCTTTTTTTTCAATTAAATCAATTGGTCATCAATGATATTG
>KX463745
GCATTGAACTTAAGATTCAAATATAAAGTATTTTTAAACTTTTATTAAAATTAATAAATTAATATAAAATAAAACAAAAT
ATAACAAAATATATTTATTAAAATTTAATTTATTAAAATTCTCCACTTAATTCATATTAATTTAAAAATAAATTAATAAC
AATTTTAATAAAATAAATAATTAATTTATTTTTATATTGAATTTTTAATTCAATCTTAAAGATTTAATCTTTTTATTAAA
ATTAATAAATTAATATAAAATAAAACAAAATATAACAGAATATATTTATTAAAATTTAATTTATTAAAATTTCCACATGA
TTCATATTTATATTTCAAGAATCAAATTCATATTATGCTGATAATTTAATTTCATTTCATAATATAGTTATAATAATCAT
TATTATAATTTCAACATTAACTGTATATATTATTTTAGATTTATTTATAAATAAATTTTCAAATTTATTTTTATTAAAAA
ATCATAATATTGAAATTATTTGAACAGTTATTCCAATTATTATTCTATTAATTATTTGTTTTCCATCATTAAAAATTTTA
TATTTAATTGATGAAATTGTAAATCCTTTTTTTTCAATTAAATCAATTGGTCATCAATGATATTG
>KX463746
GCATTGAACTTAAGATTCAAATATAAAGTATTTTTAAACTTTTATTAAAATTAATAAATTAATATAAAATAAAACAAAAT
ATAACAAAATATATTTATTAAAATTTAATTTATTAAAATTCCCCACTTAATTCATATTAATTTAAAAATAAATTAATAAC
AATTTTAATAAAATAAATAATTAATTTATTTTTATATTGAATTTTTAATTCAATCTTAAAGATTTAATCTTTTTATTAAA
ATTAATAAATTAATATAAAATAAAACAAAATATAACAGAATATATTTATTAAAATTTAATTTATTAAAATTTCCACATGA
TTCATATTTATATTTCAAGAATCAAATTCATATTATGCTGATAATTTAATTTCATTTCATAATATAGTTATAATAATCAT
TATTATAATTTCAACATTAACTGTATATATTATTTTAGATTTATTCATAAATAAATTTTCAAATTTATTTTTATTAAAAA
ATCATAATATTGAAATTATTTGAACAGTTATTCCAATTATTATTCTATTAATTATTTGTTTTCCATCATTAAAAATTTTA
TATTTAATTGATGAAATTGTAAATCCTTTTTTTTCAATTAAATCAATTGGTCATCAATGATATTG
>KX463746 2
GCATTGAACTTAAGATTCAAATATAAAGTATTTTTAAACTTTTATTAAAATTAATAAATTAATATAAAATAAAACAAAAT
ATAACAAAATATATTTATTAAAATTTAATTTATTAAAATTCCCCACTTAATTCATATTAATTTAAAAATAAATTAATAAC
AATTTTAATAAAATAAATAATTAATTTATTTTTATATTGAATTTTTAATTCAATCTTAAAGATTTAATCTTTTTATTAAA
ATTAATAAATTAATATAAAATAAAACAAAATATAACAGAATATATTTATTAAAATTTAATTTATTAAAATTTCCACATGA
TTCATATTTATATTTCAAGAATCAAATTCATATTATGCTGATAATTTAATTTCATTTCATAATATAGTTATAATAATCAT
TATTATAATTTCAACATTAACTGTATATATTATTTTAGATTTATTCATAAATAAATTTTCAAATTTATTTTTATTAAAAA
ATCATAATATTGAAATTATTTGAACAGTTATTCCAATTATTATTCTATTAATTATTTGTTTTCCATCATTAAAAATTTTA
TATTTAATTGATGAAATTGTAAATCCTTTTTTTTCAATTAAATCAATTGGTCATCAATGATATTG
>KX463747
GCATTGAACTTAAGATTCAAATATAAAGTATTTTTAAACTTTTATTAAAATTAATAAATTAAATATAAAATAAAACAAAA
TATAACAAAATATATTTATTAAAATTTAATTTATTAAAATTCCCCACTTAATTCATATTAATTTAAAAATAAATTAATAA
CAATTTTAATAAAATAAATAATTAATTTATTTTTATATTGAATTTTTAATTCAATCTTAAAGATTTAATCTTTTTATTAA
AATTAATAAATTAATATAAAATAAAACAAAATATAACAGAATATATTTATTAAAATTTAATTTATTAAAATTTCCACATG
ATTCATATTTATATTTCAAGAATCAAATTCATATTATGCTGATAATTTAATTTCATTTCATAATATAGTTATAATAATCA
TTATTATAATTTCAACATTAACTGTATATATTATTTTAGATTTATTCATAAATAAATTTTCAAATTTATTTTTATTAAAA
AATCATAATATTGAAATTATTTGAACAGTTATTCCAATTATTATTCTATTAATTATTTGTTTTCCATCATTAAAAATTTT
ATATTTAATTGATGAAATTGTAAATCCTTTTTTTTCAATTAAATCAATTGGTCATCAATGATATTG
>KX463748
TGAACTTAAGATTCAAATATAAAGTATTTTTAAACTTTTATTAAAATTAATAAATTAATATAAAATAAAACAAAATATAA
CAAAATATATTTATTAAAATTTAATTTATTAAAATTCCCCACTTAATTCATATTAATTTAAAAATAAATTAATAACAATT
TTAATAAAATAAATAATTAATTTATTTTTATATTGAATTTTTAATTCAATCTTAAAGATTTAATCTTTTTATTAAAATTA
ATAAATTAATATAAAATAAAACAAAATATAACAGAATATATTTATTAAAATTTAATTTATTAAAATTCCCCACTTAATTC
ATATTAATTTAAGAATAAATTAATAACAATTTTAATAAAATAAATAATTAATTTTATTTTTATATTGAATTTTTAATTCA
ATCTTAAAGATTTAATCTTTTTATTAAAATTAATAAATTAATATAAAATAAAACAAAATATAACAGAATATATTTATTAA
AATTTAATTTATTAAAATTTCCACATGATTCATATTTATATTTCAAGAATCAAATTCATATTATGCTGATAATTTAATTT
CATTTCATAATATAGTTATAATAATCATTATTATAATTTCAACATTAACTGTATATATTATTTTAGATTTATTTATAAAT
AAATTTTCAAATTTATTTTTATTAAAAAATCATAATATTGAAATTATTTGAACAGTTATTCCAATTATTATTCTATTAAT
TATTTGTTTTCCATCATTAAAAATTTTATATTTAATTGATGAAATTGTAAATCCTTTTTTTTCAATTAAATCAATTGGTC
ATCAATGATATTG
>KX463748 2
TGAACTTAAGATTCAAATATAAAGTATTTTTAAACTTTTATTAAAATTAATAAATTAATATAAAATAAAACAAAATATAA
CAAAATATATTTATTAAAATTTAATTTATTAAAATTCCCCACTTAATTCATATTAATTTAAAAATAAATTAATAACAATT
TTAATAAAATAAATAATTAATTTATTTTTATATTGAATTTTTAATTCAATCTTAAAGATTTAATCTTTTTATTAAAATTA
ATAAATTAATATAAAATAAAACAAAATATAACAGAATATATTTATTAAAATTTAATTTATTAAAATTCCCCACTTAATTC
ATATTAATTTAAGAATAAATTAATAACAATTTTAATAAAATAAATAATTAATTTTATTTTTATATTGAATTTTTAATTCA
ATCTTAAAGATTTAATCTTTTTATTAAAATTAATAAATTAATATAAAATAAAACAAAATATAACAGAATATATTTATTAA
AATTTAATTTATTAAAATTTCCACATGATTCATATTTATATTTCAAGAATCAAATTCATATTATGCTGATAATTTAATTT
CATTTCATAATATAGTTATAATAATCATTATTATAATTTCAACATTAACTGTATATATTATTTTAGATTTATTTATAAAT
AAATTTTCAAATTTATTTTTATTAAAAAATCATAATATTGAAATTATTTGAACAGTTATTCCAATTATTATTCTATTAAT
TATTTGTTTTCCATCATTAAAAATTTTATATTTAATTGATGAAATTGTAAATCCTTTTTTTTCAATTAAATCAATTGGTC
ATCAATGATATTG
>KX463749
TGAACTTAAGATTCAAATATAAAGTATTTTTAAACTTTTATTAAAATTAATAAATTAATATAAAATAAAACAAAATATAA
CAAAATATATTTATTAAAATTTAATTTATTAAAATTCCCCACTTAATTCATATTAATTTAAAAATAAATTAATAACAATT
TTAATAAAATAAATAATTAATTTATTTTTATATTGAATTTTTAATTCAATCTTAAAGATTTAATCTTTTTATTAAAATTA
ATAAATTAATATAAAATAAAACAAAATATAACAGAATATATTTATTAAAATTTAATTTATTAAAATTCCCAATTAATTCA
TATTAATTTAAGAATAAATTAATAACAATTTTAATAAAATAAATAATTAATTTATTTTTATATTGAATTTTTAATTCAAT
CTTAAAGATTTAATCTTTTTATTAAAATTAATAAATTAATATAAAATAAAACAAAATATAACAGAATATATTTATTAAAA
TTTAATTTATTAAAATTTCCACATGATTCATATTTATATTTCAAGAATCAAATTCATATTATGCTGATAATTTAATTTCA
TTTCATAATATAGTTATAATAATCATTATTATAATTTCAACATTAACTGTATATATTATTTTAGATTTATTTATAAATAA
ATTTTCAAATTTATTTTTATTAAAAAATCATAATATTGAAATTATTTGAACAGTTATTCCAATTATTATTCTATTAATTA
TTTGTTTTCCATCATTAAAAATTTTATATTTAATTGATGAAATTGTAAATCCTTTTTTTTCAATTAAATCAATTGGTCAT
CAATGATATTG
>KX463750
GCATTGAACTTAAGATTCAAATATAAAGTATTTTTAAACTTTTATTAAAATTAATAAATTAATATAAAATAAAACAAAAT
ATAACAAAATATATTTATTAAAATTTAATTTATTAAAATTCCCCACTTAATTCATATTAATTTAAAAATAAATTAATAAC
AATTTTAATAAAATAAATAATTAATTTATTTTTATATTGAATTTTTAATTCAATCTTAAAGATTTAATCTTTTTATTAAA
ATTAATAAATTAATATAAAATAAAACAAAATATAACAGAATATATTTATTAAAATTTAATTTATTAAAATTCCCACTTAA
TTCATATTAATTTAAGAATAAATTAATAACAATTTTAATAAAATAAATAATTAATTTATTTTTATATTGAATTTTTAATT
CAATCTTAAAGATTTAATCTTTTTATTAAAATTAATAAATTAATATAAAATAAAACAAAATATAACAGAATATATTTATT
AAATTTAATTTATTAAAATTTCCACATGATTCATATTTATATTTCAAGAATCAAATTCATATTATGCTGATAATTTAATT
TCATTTCATAATATAGTTATAATAATCATTATTATAATTTCAACATTAACTGTATATATTATTTTAGATTTATTTATAAA
TAAATTTTCAAATTTATTTTTATTAAAAAATCATAATATTGAAATTATTTGAACAGTTATTCCAATTATTATTCTATTAA
TTATTTGTTTTCCATCATTAAAAATTTTATATTTAATTGATGAAATTGTAAATCCTTTTTTTTCAATTAAATCAATTGGT
CATCAATGATATTG
>KX463750 2
GCATTGAACTTAAGATTCAAATATAAAGTATTTTTAAACTTTTATTAAAATTAATAAATTAATATAAAATAAAACAAAAT
ATAACAAAATATATTTATTAAAATTTAATTTATTAAAATTCCCCACTTAATTCATATTAATTTAAAAATAAATTAATAAC
AATTTTAATAAAATAAATAATTAATTTATTTTTATATTGAATTTTTAATTCAATCTTAAAGATTTAATCTTTTTATTAAA
ATTAATAAATTAATATAAAATAAAACAAAATATAACAGAATATATTTATTAAAATTTAATTTATTAAAATTCCCACTTAA
TTCATATTAATTTAAGAATAAATTAATAACAATTTTAATAAAATAAATAATTAATTTATTTTTATATTGAATTTTTAATT
CAATCTTAAAGATTTAATCTTTTTATTAAAATTAATAAATTAATATAAAATAAAACAAAATATAACAGAATATATTTATT
AAATTTAATTTATTAAAATTTCCACATGATTCATATTTATATTTCAAGAATCAAATTCATATTATGCTGATAATTTAATT
TCATTTCATAATATAGTTATAATAATCATTATTATAATTTCAACATTAACTGTATATATTATTTTAGATTTATTTATAAA
TAAATTTTCAAATTTATTTTTATTAAAAAATCATAATATTGAAATTATTTGAACAGTTATTCCAATTATTATTCTATTAA
TTATTTGTTTTCCATCATTAAAAATTTTATATTTAATTGATGAAATTGTAAATCCTTTTTTTTCAATTAAATCAATTGGT
CATCAATGATATTG
>KX463751
ATTGAACTTAAGATTCAAATATAAAGTATTTTTAAACTTTTATTAAAATTAATAAATTAATATAAAATAAAACAAAATAT
AACAAAATATATTTATTAAAATTTAATTTATTAAAATTCCCCACTTAATTCATATTAATTTAAAAATAAATTAATAACAA
TTTTAATAAAATAAATAATTAATTTTATTTTTATATTGAATTTTTAATTCAATCTTAAAGATTTAATCTTTTTATTAAAA
TTAATAAATTAATATAAAATAAAACAAAATATAACAGAATATATTTATTAAAATTTAATTTATTAAAATTCCCCACTTAA
TTCATATTAATTTAAGAATAAATTAATAACAATTTTAATAAAATAAATAATTAATTTTATTTTTATATTGAATTTTTAAT
TCAATCTTAAAGATTTAATCTTTTTATTAAAATTAATAAATTAATATAAAATAAAACAAAATATAACAGAATATATTTAT
TAAAATTTAATTTATTAAAATTTCCACATGATTCATATTTATATTTCAAGAATCAAATTCATATTATGCTGATAATTTAA
TTTCATTTCATAATATAGTTATAATAATCATTATTATAATTTCAACATTAACTGTATATATTATTTTAGATTTATTTATA
AATAAATTTTCAAATTTATTTTTATTAAAAAATCATAATATTGAAATTATTTGAACAGTTATTCCAATTATTATTCTATT
AATTATTTGTTTTCCATCATTAAAAATTTTATATTTAATTGATGAAATTGTAAATCCTTTTTTTTCAATTAAATCAATTG
GTCATCAATGATATTG
>KX463751 2
ATTGAACTTAAGATTCAAATATAAAGTATTTTTAAACTTTTATTAAAATTAATAAATTAATATAAAATAAAACAAAATAT
AACAAAATATATTTATTAAAATTTAATTTATTAAAATTCCCCACTTAATTCATATTAATTTAAAAATAAATTAATAACAA
TTTTAATAAAATAAATAATTAATTTTATTTTTATATTGAATTTTTAATTCAATCTTAAAGATTTAATCTTTTTATTAAAA
TTAATAAATTAATATAAAATAAAACAAAATATAACAGAATATATTTATTAAAATTTAATTTATTAAAATTCCCCACTTAA
TTCATATTAATTTAAGAATAAATTAATAACAATTTTAATAAAATAAATAATTAATTTTATTTTTATATTGAATTTTTAAT
TCAATCTTAAAGATTTAATCTTTTTATTAAAATTAATAAATTAATATAAAATAAAACAAAATATAACAGAATATATTTAT
TAAAATTTAATTTATTAAAATTTCCACATGATTCATATTTATATTTCAAGAATCAAATTCATATTATGCTGATAATTTAA
TTTCATTTCATAATATAGTTATAATAATCATTATTATAATTTCAACATTAACTGTATATATTATTTTAGATTTATTTATA
AATAAATTTTCAAATTTATTTTTATTAAAAAATCATAATATTGAAATTATTTGAACAGTTATTCCAATTATTATTCTATT
AATTATTTGTTTTCCATCATTAAAAATTTTATATTTAATTGATGAAATTGTAAATCCTTTTTTTTCAATTAAATCAATTG
GTCATCAATGATATTG
>KX463752
GCATTGAACTTAAGATTCAAATATAAAGTATTTTTAAACTTTTATTAAAATTAATAAATTAATATAAAATAAAACAAAAT
ATAACAAAATATATTTATTAAAATTTAATTTATTAAAATTCCCCACTTAATTCATATTAATTTAAAAATAAATTAATAAC
AATTTTAATAAAATAAATAATTAATTTATTTTTATATTGAATTTTTAATTCAATCTTAAAGATTTAATCTTTTTATTAAA
ATTAATAAATTAATATAAAATAAAACAAAATATAACAGAGAATATATTTATTAAAATTTAATTTATTAAAATTCCCACTT
AATTCATATTAATTTAAGAATAAATTAATAACAATTTTAATAAAATAAATAATTAATTTTATTTTTATATTGAATTTTTA
ATTCAATCTTAAAGATTTAATCTTTTTATTAAAATTAATAAATTAATATAAAATAAAACAAAATATAACAGAATATATTT
ATTAAAATTTAATTTATTAAAATTTCCACATGATTCATATTTATATTTCAAGAATCAAATTCATATTATGCTGATAATTT
AATTTCATTTCATAATATAGTTATAATAATCATTATTATAATTTCAACATTAACTGTATATATTATTTTAGATTTATTTA
TAAATAAATTTTCAAATTTATTTTTATTAAAAAATCATAATATTGAAATTATTTGAACAGTTATTCCAATTATTATTCTA
TTAATTATTTGTTTTCCATCATTAAAAATTTTATATTTAATTGATGAAATTGTAAATCCTTTTTTTTCAATTAAATCAAT
TGGTCATCAATGATATTG
>KX463752 2
GCATTGAACTTAAGATTCAAATATAAAGTATTTTTAAACTTTTATTAAAATTAATAAATTAATATAAAATAAAACAAAAT
ATAACAAAATATATTTATTAAAATTTAATTTATTAAAATTCCCCACTTAATTCATATTAATTTAAAAATAAATTAATAAC
AATTTTAATAAAATAAATAATTAATTTATTTTTATATTGAATTTTTAATTCAATCTTAAAGATTTAATCTTTTTATTAAA
ATTAATAAATTAATATAAAATAAAACAAAATATAACAGAGAATATATTTATTAAAATTTAATTTATTAAAATTCCCACTT
AATTCATATTAATTTAAGAATAAATTAATAACAATTTTAATAAAATAAATAATTAATTTTATTTTTATATTGAATTTTTA
ATTCAATCTTAAAGATTTAATCTTTTTATTAAAATTAATAAATTAATATAAAATAAAACAAAATATAACAGAATATATTT
ATTAAAATTTAATTTATTAAAATTTCCACATGATTCATATTTATATTTCAAGAATCAAATTCATATTATGCTGATAATTT
AATTTCATTTCATAATATAGTTATAATAATCATTATTATAATTTCAACATTAACTGTATATATTATTTTAGATTTATTTA
TAAATAAATTTTCAAATTTATTTTTATTAAAAAATCATAATATTGAAATTATTTGAACAGTTATTCCAATTATTATTCTA
TTAATTATTTGTTTTCCATCATTAAAAATTTTATATTTAATTGATGAAATTGTAAATCCTTTTTTTTCAATTAAATCAAT
TGGTCATCAATGATATTG
>KX463753
GCATTGAACTTAAGATTCAAATATAAAGTATTTTTAAACTTTTATTAAAATTAATAAATTAATATAAAATAAAACAAAAT
ATAACAAAATATATTTATTAAAATTTAATTTATTAAAATTCCCACTTAATTCATATTAATTTAAAAATAAATTAATAACA
ATTTTAATAAAATAAATAATTAATTTTATTTTTATATTGAATTTTTAATTCAATCTTAAAGATTTAATCTTTTTATTAAA
ATTAATAAATTAATATAAAATAAAACAAAATATAACAGAATATATTTATTAAAATTTAATTTATTAAAATTCCCCACTTA
ATTCATATTAATTTAAGAATAAATTAATAACAATTTTAATAAAATAAATAATTAATTTTATTTTTATATTGAATTTTTAA
TTCAATCTTAAAGATTTAATCTTTTTATTAAAATTAATAAATTAATATAAAATAAAACAAAATATAACAGAATATATTTA
TTAAAATTTAATTTATTAAAATTTCCACATGATTCATATTTATATTTCAAGAATCAAATTCATATTATGCTGATAATTTA
ATTTCATTTCATAATATAGTTATAATAATCATTATTATAATTTCAACATTAACTGTATATATTATTTTAGATTTATTTAT
AAATAAATTTTCAAATTTATTTTTATTAAAAAATCATAATATTGAAATTATTTGAACAGTTATTCCAATTATTATTCTAT
TAATTATTTGTTTTCCATCATTAAAAATTTTATATTTAATTGATGAAATTGTAAATCCTTTTTTTTCAATTAAATCAATT
GGTCATCAATGATATTG
>KX463753 2
GCATTGAACTTAAGATTCAAATATAAAGTATTTTTAAACTTTTATTAAAATTAATAAATTAATATAAAATAAAACAAAAT
ATAACAAAATATATTTATTAAAATTTAATTTATTAAAATTCCCACTTAATTCATATTAATTTAAAAATAAATTAATAACA
ATTTTAATAAAATAAATAATTAATTTTATTTTTATATTGAATTTTTAATTCAATCTTAAAGATTTAATCTTTTTATTAAA
ATTAATAAATTAATATAAAATAAAACAAAATATAACAGAATATATTTATTAAAATTTAATTTATTAAAATTCCCCACTTA
ATTCATATTAATTTAAGAATAAATTAATAACAATTTTAATAAAATAAATAATTAATTTTATTTTTATATTGAATTTTTAA
TTCAATCTTAAAGATTTAATCTTTTTATTAAAATTAATAAATTAATATAAAATAAAACAAAATATAACAGAATATATTTA
TTAAAATTTAATTTATTAAAATTTCCACATGATTCATATTTATATTTCAAGAATCAAATTCATATTATGCTGATAATTTA
ATTTCATTTCATAATATAGTTATAATAATCATTATTATAATTTCAACATTAACTGTATATATTATTTTAGATTTATTTAT
AAATAAATTTTCAAATTTATTTTTATTAAAAAATCATAATATTGAAATTATTTGAACAGTTATTCCAATTATTATTCTAT
TAATTATTTGTTTTCCATCATTAAAAATTTTATATTTAATTGATGAAATTGTAAATCCTTTTTTTTCAATTAAATCAATT
GGTCATCAATGATATTG
>KX463754
GCATTGAACTTAAGATTCAAATATAAAGTATTTTTAAACTTTTATTAAAATTAATAAATTAATATAAAATAAAACAAAAT
ATAACAAAATATATTTATTAAAATTTAATTTATTAAAATTCCCCACTTAATTCATATTAATTTAAAAATAAATTAATAAC
AATTTTAATAAAATAAATAATTAATTTATTTTTATATTGAATTTTTAATTCAATCTTAAAGATTTAATCTTTTTATTAAA
ATTAATAAATTAATATAAAATAAAACAAAATATAACAGAATATATTTATTAAAATTTAATTTATTAAAATTCCCCACTTA
ATTCATATTAATTTAAGAATAAATTAATAACAATTTTAATAAAATAAATAATTAATTTATTTTTATATTGAATTTTTAAT
TCAATCTTAAAGATTTAATCTTTTTATTAAAATTAATAAATTAATATAAAATAAAACAAAATATAACAGAATATATTTAT
TAAAATTTAATTTATTAAAATTTCCACATGATTCATATTTATATTTCAAGAATCAAATTCATATTATGCTGATAATTTAA
TTTCATTTCATAATATAGTTATAATAATCATTATTATAATTTCAACATTAACTGTATATATTATTTTAGATTTATTTATA
AATAAATTTTCAAATTTATTTTTATTAAAAAATCATAATATTGAAATTATTTGAACAGTTATTCCAATTATTATTCTATT
AATTATTTGTTTTCCATCATTAAAAATTTTATATTTAATTGATGAAATTGTAAATCCTTTTTTTTCAATTAAATCAATTG
GTCATCAATGATATTG
>KX463754 2
GCATTGAACTTAAGATTCAAATATAAAGTATTTTTAAACTTTTATTAAAATTAATAAATTAATATAAAATAAAACAAAAT
ATAACAAAATATATTTATTAAAATTTAATTTATTAAAATTCCCCACTTAATTCATATTAATTTAAAAATAAATTAATAAC
AATTTTAATAAAATAAATAATTAATTTATTTTTATATTGAATTTTTAATTCAATCTTAAAGATTTAATCTTTTTATTAAA
ATTAATAAATTAATATAAAATAAAACAAAATATAACAGAATATATTTATTAAAATTTAATTTATTAAAATTCCCCACTTA
ATTCATATTAATTTAAGAATAAATTAATAACAATTTTAATAAAATAAATAATTAATTTATTTTTATATTGAATTTTTAAT
TCAATCTTAAAGATTTAATCTTTTTATTAAAATTAATAAATTAATATAAAATAAAACAAAATATAACAGAATATATTTAT
TAAAATTTAATTTATTAAAATTTCCACATGATTCATATTTATATTTCAAGAATCAAATTCATATTATGCTGATAATTTAA
TTTCATTTCATAATATAGTTATAATAATCATTATTATAATTTCAACATTAACTGTATATATTATTTTAGATTTATTTATA
AATAAATTTTCAAATTTATTTTTATTAAAAAATCATAATATTGAAATTATTTGAACAGTTATTCCAATTATTATTCTATT
AATTATTTGTTTTCCATCATTAAAAATTTTATATTTAATTGATGAAATTGTAAATCCTTTTTTTTCAATTAAATCAATTG
GTCATCAATGATATTG
>KX463755
CATTGAACTTAAGATTCAAATATAAAGTATTTTTAAACTTTTATTAAAATTAATAAATTAATATAAAATAAAACAAAATA
TAACAAAATATATTTATTAAAATTTAATTTATTAAAATTCCCCACTTAATTCATATTAATTTAAAAATAAATTAATAACA
ATTTTAATAAAATAAATAATTAATTTATTTTTATATTGAATTTTTAATTCAATCTTAAAGATTTAATCTTTTTATTAAAA
TTAATAAATTAATATAAAATAAAACAAAATATAACAGAATATATTTATTAAAATTTAATTTATTAAAATTCCCACTTAAT
TCATATTAATTTAAGAATAAATTAATAACAATTTTAATAAAATAAATAATTAATTTATTTTTATATTGAATTTTTAATTC
AATCTTAAAGATTTAATCTTTTTATTAAAATTAATAAATTAATATAAAATAAAACAAAATATAACAGAATATATTTATTA
AAATTTAATTTATTAAAATTTCCACATGATTCATATTTATATTTCAAGAATCAAATTCATATTATGCTGATAATTTAATT
TCATTTCATAATATAGTTATAATAATCATTATTATAATTTCAACATTAACTGTATATATTATTTTAGATTTATTTATAAA
TAAATTTTCAAATTTATTTTTATTAAAAAATCATAATATTGAAATTATTTGAACAGTTATTCCAATTATTATTCTATTAA
TTATTTGTTTTCCATCATTAAAAATTTTATATTTAATTGATGAAATTGTAAATCCTTTTTTTTCAATTAAATCAATTGGT
CATCAATGATATTG
>KX463755 2
CATTGAACTTAAGATTCAAATATAAAGTATTTTTAAACTTTTATTAAAATTAATAAATTAATATAAAATAAAACAAAATA
TAACAAAATATATTTATTAAAATTTAATTTATTAAAATTCCCCACTTAATTCATATTAATTTAAAAATAAATTAATAACA
ATTTTAATAAAATAAATAATTAATTTATTTTTATATTGAATTTTTAATTCAATCTTAAAGATTTAATCTTTTTATTAAAA
TTAATAAATTAATATAAAATAAAACAAAATATAACAGAATATATTTATTAAAATTTAATTTATTAAAATTCCCACTTAAT
TCATATTAATTTAAGAATAAATTAATAACAATTTTAATAAAATAAATAATTAATTTATTTTTATATTGAATTTTTAATTC
AATCTTAAAGATTTAATCTTTTTATTAAAATTAATAAATTAATATAAAATAAAACAAAATATAACAGAATATATTTATTA
AAATTTAATTTATTAAAATTTCCACATGATTCATATTTATATTTCAAGAATCAAATTCATATTATGCTGATAATTTAATT
TCATTTCATAATATAGTTATAATAATCATTATTATAATTTCAACATTAACTGTATATATTATTTTAGATTTATTTATAAA
TAAATTTTCAAATTTATTTTTATTAAAAAATCATAATATTGAAATTATTTGAACAGTTATTCCAATTATTATTCTATTAA
TTATTTGTTTTCCATCATTAAAAATTTTATATTTAATTGATGAAATTGTAAATCCTTTTTTTTCAATTAAATCAATTGGT
CATCAATGATATTG
>KX463756
TGAACTTAAGATTCAAATATAAAGTATTTTTAAACTTTTATTAAAATTAATAAATTAATATAAAATAAAACAAAATATAA
CAAAATATATTTATTAAAATTTAATTTATTAAAATTCCCCACTTAATTCATATTAATTTAAAAATAAATTAATAACAATT
TTAATAAAATAAATAATTAATTTATTTTTATATTGAATTTTTAATTCAATCTTAAAGATTTAATCTTTTTATTAAAATTA
ATAAATTAATATAAAATAAAACAAAATATAACAGAATATATTTATTAAAATTTAATTTATTAAAATTCCCACTTAATTCA
TATTAATTTAAGAATAAATTAATAACAATTTTAATAAAATAAATAATTAATTTTATTTTTATATTGAATTTTTAATTCAA
TCTTAAAGATTTAATCTTTTTATTAAAATTAATAAATTAATATAAAATAAAACAAAATATAACAGAATATATTTATTAAA
ATTTAATTTATTAAAATTTCCACATGATTCATATTTATATTTCAAGAATCAAATTCATATTATGCTGATAATTTAATTTC
ATTTCATAATATAGTTATAATAATCATTATTATAATTTCAACATTAACTGTATATATTATTTTAGATTTATTTATAAATA
AATTTTCAAATTTATTTTTATTAAAAAATCATAATATTGAAATTATTTGAACAGTTATTCCAATTATTATTCTATTAATT
ATTTGTTTTCCATCATTAAAAATTTTATATTTAATTGATGAAATTGTAAATCCTTTTTTTTCAATTAAATCAATTGGTCA
TCAATGATATTG
>KX463756 2
TGAACTTAAGATTCAAATATAAAGTATTTTTAAACTTTTATTAAAATTAATAAATTAATATAAAATAAAACAAAATATAA
CAAAATATATTTATTAAAATTTAATTTATTAAAATTCCCCACTTAATTCATATTAATTTAAAAATAAATTAATAACAATT
TTAATAAAATAAATAATTAATTTATTTTTATATTGAATTTTTAATTCAATCTTAAAGATTTAATCTTTTTATTAAAATTA
ATAAATTAATATAAAATAAAACAAAATATAACAGAATATATTTATTAAAATTTAATTTATTAAAATTCCCACTTAATTCA
TATTAATTTAAGAATAAATTAATAACAATTTTAATAAAATAAATAATTAATTTTATTTTTATATTGAATTTTTAATTCAA
TCTTAAAGATTTAATCTTTTTATTAAAATTAATAAATTAATATAAAATAAAACAAAATATAACAGAATATATTTATTAAA
ATTTAATTTATTAAAATTTCCACATGATTCATATTTATATTTCAAGAATCAAATTCATATTATGCTGATAATTTAATTTC
ATTTCATAATATAGTTATAATAATCATTATTATAATTTCAACATTAACTGTATATATTATTTTAGATTTATTTATAAATA
AATTTTCAAATTTATTTTTATTAAAAAATCATAATATTGAAATTATTTGAACAGTTATTCCAATTATTATTCTATTAATT
ATTTGTTTTCCATCATTAAAAATTTTATATTTAATTGATGAAATTGTAAATCCTTTTTTTTCAATTAAATCAATTGGTCA
TCAATGATATTG
>KX463757
TGAACTTAAGATTCAAATATAAAGTATTTTTAAACTTTTATTAAAATTAATAAATTAATATAAAATAAAACAAAATATAA
CAAAATATATTTATTAAAATTTAATTTATTAAAATTCCCCACTTAATTCATATTAATTTAAAAATAAATTAATAACAATT
TTAATAAAATAAATAATTAATTTATTTTTATATTGAATTTTTAATTCAATCTTAAAGATTTAATCTTTTTATTAAAATTA
ATAAATTAATATAAAATAAAACAAAATATAATAGAATATATTTATTAAAATTTAATTTATTAAAATTCCCCACTTAATTC
ATATTAATTTAAGAATAAATTAATAACAATTTTAATAAAATAAATAATTAATTTTATTTTTATATTGAATTTTTAATTCA
ATCTTAAAGATTTAATCTTTTTATTAAAATTAATAAATTAATATAAAATAAAACAAAATATAACAGAATATATTTATTAA
AATTTAATTTATTAAAATTTCCACATGATTCATATTTATATTTCAAGAATCAAATTCATATTATGCTGATAATTTAATTT
CATTTCATAATATAGTTATAATAATCATTATTATAATTTCAACATTAACTGTATATATTATTTTAGATTTATTTATAAAT
AAATTTTCAAATTTATTTTTATTAAAAAATCATAATATTGAAATTATTTGAACAGTTATTCCAATTATTATTCTATTAAT
TATTTGTTTTCCATCATTAAAAATTTTATATTTAATTGATGAAATTGTAAATCCTTTTTTTTCAATTAAATCAATTGGTC
ATCAATGATATTG
>KX463758
TGAACTTAAGATTCAAATATAAAGTATTTTTAAACTTTTATTAAAATTAATAAATTAATATAAAATAAAACAAAATATAA
CAAAATATATTTATTAAAATTTAATTTATTAAAATTCCCCACTTAATTCATATTAATTTAAAAATAAATTAATAACAATT
TTAATAAAATAAATAATTAATTTATTTTTATATTGAATTTTTAATTCAATCTTAAAGATTTAATATTTTTATTAAAATTA
ATAAATTAATATAAAATAAAACAAAATATAACAGAGAATATATTTATTAAAATTTAATTTATTAAAATTCCCCACTTAAT
TCATATTAATTTAAGAATAAATTAATAACAATTTTAATAAAATAAATAATTAATTTTATTTTTATATTGAATTTTTAATT
CAATCTTAAAGATTTAATCTTTTTATTAAAATTAATAAATTAATATAAAAAATAAAACAAAATATAACAGAATATATTTA
TTAAAATTTAATTTATTAAAATTTCCACATGATTCATATTTATATTTCAAGAATCAAATTCATATTATGCTGATAATTTA
ATTTCATTTCATAATATAGTTATAATAATCATTATTATAATTTCAACATTAACTGTATATATTATTTTAGATTTATTTAT
AAATAAATTTTCAAATTTATTTTTATTAAAAAATCATAATATTGAAATTATTTGAACAGTTATTCCAATTATTATTCTAT
TAATTATTTGTTTTCCATCATTAAAAATTTTATATTTAATTGATGAAATTGTAAATCCTTTTTTTTCAATTAAATCAATT
GGTCATCAATGATATTG
>KX463758 2
TGAACTTAAGATTCAAATATAAAGTATTTTTAAACTTTTATTAAAATTAATAAATTAATATAAAATAAAACAAAATATAA
CAAAATATATTTATTAAAATTTAATTTATTAAAATTCCCCACTTAATTCATATTAATTTAAAAATAAATTAATAACAATT
TTAATAAAATAAATAATTAATTTATTTTTATATTGAATTTTTAATTCAATCTTAAAGATTTAATATTTTTATTAAAATTA
ATAAATTAATATAAAATAAAACAAAATATAACAGAGAATATATTTATTAAAATTTAATTTATTAAAATTCCCCACTTAAT
TCATATTAATTTAAGAATAAATTAATAACAATTTTAATAAAATAAATAATTAATTTTATTTTTATATTGAATTTTTAATT
CAATCTTAAAGATTTAATCTTTTTATTAAAATTAATAAATTAATATAAAAAATAAAACAAAATATAACAGAATATATTTA
TTAAAATTTAATTTATTAAAATTTCCACATGATTCATATTTATATTTCAAGAATCAAATTCATATTATGCTGATAATTTA
ATTTCATTTCATAATATAGTTATAATAATCATTATTATAATTTCAACATTAACTGTATATATTATTTTAGATTTATTTAT
AAATAAATTTTCAAATTTATTTTTATTAAAAAATCATAATATTGAAATTATTTGAACAGTTATTCCAATTATTATTCTAT
TAATTATTTGTTTTCCATCATTAAAAATTTTATATTTAATTGATGAAATTGTAAATCCTTTTTTTTCAATTAAATCAATT
GGTCATCAATGATATTG
>KX463759
GATTCAAATATAAAGTATTTTTAAACTTTTATTAAAATTAATAAATTAATATAAAATAAAACAAAATATAACAAAATATA
TTTATTAAAATTTAATTTATTAAAATTCCCCACTTAATTCATATTAATTTAAAAATAAATTAATAACAATTTTAATAAAA
TAAATAATTAATTTATTTTTATATTGAATTTTTAATTCAATCTTAAAGATTTAATCTTTTTATTAAAATTAATAAATTAA
TATAAAATAAAACAAAATATAACAGAATATATTTATTAAAATTTAATTTATTAAAATTCCCCATTTAATTCATATTAATT
TAAGAATAAATTAATAACAATTTTAATAAAATAAATAATTAATTTTATTTTTATATTGAATTTTTAATTCAATCTTAAAG
ATTTAATCTTTTTATTAAAATTAATAAATTAATATAAAATAAAACAAAATATAACAGAATATATTTATTAAAATTTAATT
TATTAAAATTTCCACATGATTCATATTTATATTTCAAGAATCAAATTCATATTATGCTGATAATTTAATTTCATTTCATA
ATATAGTTATAATAATCATTATTATAATTTCAACATTAACTGTATATATTATTTTAGATTTATTTATAAATAAATTTTCA
AATTTATTTTTATTAAAAAATCATAATATTGAAATTATTTGAACAGTTATTCCAATTATTATTCTATTAATTATTTGTTT
TCCATCATTAAAAATTTTATATTTAATTGATGAAATTGTAAATCCTTTTTTTTCAATTAAATCAATTGGTCATCAATGAT
ATTG
>KX463759 2
GATTCAAATATAAAGTATTTTTAAACTTTTATTAAAATTAATAAATTAATATAAAATAAAACAAAATATAACAAAATATA
TTTATTAAAATTTAATTTATTAAAATTCCCCACTTAATTCATATTAATTTAAAAATAAATTAATAACAATTTTAATAAAA
TAAATAATTAATTTATTTTTATATTGAATTTTTAATTCAATCTTAAAGATTTAATCTTTTTATTAAAATTAATAAATTAA
TATAAAATAAAACAAAATATAACAGAATATATTTATTAAAATTTAATTTATTAAAATTCCCCATTTAATTCATATTAATT
TAAGAATAAATTAATAACAATTTTAATAAAATAAATAATTAATTTTATTTTTATATTGAATTTTTAATTCAATCTTAAAG
ATTTAATCTTTTTATTAAAATTAATAAATTAATATAAAATAAAACAAAATATAACAGAATATATTTATTAAAATTTAATT
TATTAAAATTTCCACATGATTCATATTTATATTTCAAGAATCAAATTCATATTATGCTGATAATTTAATTTCATTTCATA
ATATAGTTATAATAATCATTATTATAATTTCAACATTAACTGTATATATTATTTTAGATTTATTTATAAATAAATTTTCA
AATTTATTTTTATTAAAAAATCATAATATTGAAATTATTTGAACAGTTATTCCAATTATTATTCTATTAATTATTTGTTT
TCCATCATTAAAAATTTTATATTTAATTGATGAAATTGTAAATCCTTTTTTTTCAATTAAATCAATTGGTCATCAATGAT
ATTG
>KX463760
GAACTTAAGATTCAAATATAAAGTATTTTTAAACTTTTATTAAAATTAATAAATTAATATAAAATAAAACAAAATATAAC
AAAATATATTTATTAAAATTTAATTTATTAAAATTCCCCACTTAATTCATATTAATTTAAAAATAAATTAATAATAATTT
TAATAAAATAAATAATTAATTCATTTTTATATTGAATTTTTAATTCAATCTTAAAGATTTAATCTTTTTATTAAAATTAA
TAAATTAATATAAAATAAAACAAAATATAACAGAATATATTTATTAAAATTTAATTTATTAAAATTCCCCACTTAATTCA
TATTAATTTAAGAATAAATTAATAACAATTTTAATAAAATAAATAATTAATTTTATTTTTATATTGAATTTTTAATTCAA
TCTTAAAGATTTAATCTTTTTATTAAAATTAATAAATTAATATAAAATAAAACAAAATATAACAGAATATATTTATTAAA
ATTTAATTTATTAAAATTTCCACATGATTCATATTTATATTTCAAGAATCAAATTCATATTATGCTGATAATTTAATTTC
ATTTCATAATATAGTTATAATAATCATTATTATAATTTCAACATTAACTGTATATATTATTTTAGATTTATTTATAAATA
AATTTTCAAATTTATTTTTATTAAAAAATCATAATATTGAAATTATTTGAACAGTTATTCCAATTATTATTCTATTAATT
ATTTGTTTTCCATCATTAAAAATTTTATATTTAATTGATGAAATTGTAAATCCTTTTTTTTCAATTAAATCAATTGGTCA
TCAATGATATTG
>KX463761
GTGCATTGAACTTAAGATTCAAATATAAAGTATTTTTAAACTTTTATTAAAATTAATAAATTAATATAAAATAAAACAAA
ATATAACAAAATATATTTATTAAAATTTAATTTATTAAAATTCCCCACTTAATTCATATTAATTTAAAAATAAATTAATA
ACAATTTTAATAAAATAAATAATTAATTTATTTTTATATTGAATTTTTAATTCAATCTTAAAAATTTAATCTTTTTATTA
AAATTAATAAATTAATATAAAATAAAACAAAATATAACAGAATATATTTATTAAAATTTAATTTATTAAAATTCCCCACT
TAATTCATATTAATTTAAGAATAAATTAATAACAATTTTAATAAAATAAATAATTAATTTATTTTTATATTGAATTTTTA
ATTCAATCTTAAAGATTTAATCTTTTTATTAAAATTAATAAATTAATATAAAATAAAACAAAATATAACAGAATATATTT
ATTAAAATTTAATTTATTAAAATTTCCACATGATTCATATTTATATTTCAAGAATCAAATTCATATTATGCTGATAATTT
AATTTCATTTCATAATATAGTTATAATAATCATTATTATAATTTCAACATTAACTGTATATATTATTTTAGATTTATTTA
TAAATAAATTTTCAAATTTATTTTTATTAAAAAATCATAATATTGAAATTATTTGAACAGTTATTCCAATTATTATTCTA
TTAATTATTTGTTTTCCATCATTAAAAATTTTATATTTAATTGATGAAATTGTAAATCCTTTTTTTTCAATTAAATCAAT
TGGTCATCAATGATATTG
>KX463761 2
GTGCATTGAACTTAAGATTCAAATATAAAGTATTTTTAAACTTTTATTAAAATTAATAAATTAATATAAAATAAAACAAA
ATATAACAAAATATATTTATTAAAATTTAATTTATTAAAATTCCCCACTTAATTCATATTAATTTAAAAATAAATTAATA
ACAATTTTAATAAAATAAATAATTAATTTATTTTTATATTGAATTTTTAATTCAATCTTAAAAATTTAATCTTTTTATTA
AAATTAATAAATTAATATAAAATAAAACAAAATATAACAGAATATATTTATTAAAATTTAATTTATTAAAATTCCCCACT
TAATTCATATTAATTTAAGAATAAATTAATAACAATTTTAATAAAATAAATAATTAATTTATTTTTATATTGAATTTTTA
ATTCAATCTTAAAGATTTAATCTTTTTATTAAAATTAATAAATTAATATAAAATAAAACAAAATATAACAGAATATATTT
ATTAAAATTTAATTTATTAAAATTTCCACATGATTCATATTTATATTTCAAGAATCAAATTCATATTATGCTGATAATTT
AATTTCATTTCATAATATAGTTATAATAATCATTATTATAATTTCAACATTAACTGTATATATTATTTTAGATTTATTTA
TAAATAAATTTTCAAATTTATTTTTATTAAAAAATCATAATATTGAAATTATTTGAACAGTTATTCCAATTATTATTCTA
TTAATTATTTGTTTTCCATCATTAAAAATTTTATATTTAATTGATGAAATTGTAAATCCTTTTTTTTCAATTAAATCAAT
TGGTCATCAATGATATTG
>KX463762
GCATTGAACTTAAGATTCAAATATAAAGTATTTTTAAACTTTTATTAAAATTAATAAATTAATATAAAATAAAACAAAAT
ATAACAAAATATATTTATTAAAATTTAATTTATTAAAATTCCCCACTTAATTCATATTAATTTAAAAATAAATCAATAAC
AATTTTAATAAAATAAATAATTAATTTATTTTTATATTGAATTTTTAATTCAATCTTAAAGATTTAATCTTTTTATTAAA
ATTAATAAATTAATATAAAATAAAACAAAATATAACAGAATATATTTATTAAAATTTAATTTATTAAAATTCCCCACTTA
ATTCATATTAATTTAAGAATAAATTAATAACAATTTTAATAAAATAAATAATTAATTTTATTTTTATATTGAATTTTTAA
TTCAATCTTAAAGATTTAATCTTTTTATTAAAATTAATAAATTAATATAAAATAAAACAAAATATAACAGAATATATTTA
TTAAAATTTAATTTATTAAAATTTCCACATGATTCATATTTATATTTCAAGAATCAAATTCATATTATGCTGATAATTTA
ATTTCATTTCATAATATAGTTATAATAATCATTATTATAATTTCAACATTAACTGTATATATTATTTTAGATTTATTTAT
AAATAAATTTTCAAATTTATTTTTATTAAAAAATCATAATATTGAAATTATTTGAACAGTTATTCCAATTATTATTCTAT
TAATTATTTGTTTTCCATCATTAAAAATTTTATATTTAATTGATGAAATTGTAAATCCTTTTTTTTCAATTAAATCAATT
GGTCATCAATGATATTG
>KX463763
TGAACTTAAGATTCAAATATAAAGTATTTTTAAACTTTTATTAAAATTAATAAATTAATATAAAATAAAATAAAATATAA
CAAAATATATTTATTAAAATTTAATTTATTAAAATTCCCCACTTAATTCATATTAATTTAAAAATAAATTAATAACAATT
TTAATAAAATAAATAATTAATTTATTTTTATATTGAATTTTTAATTCAATCTTAAAGATTTAATCTTTTTATTAAAATTA
ATAAATTAATATAAAATAAAACAAAATATAACAGAATATATTTATTAAAATTTAATTTATTAAAATTCCCCACTTAATTC
ATATTAATTTAAGAATAAATTAATAACAATTTTAATAAAATAAATAATTAATTTTATTTTTATATTGAATTTTTAATTCA
ATCTTAAAGATTTAATCTTTTTATTAAAATTAATAAATTAATATAAAATAAAACAAAATATAACAGAATATATTTATTAA
AATTTAATTTATTAAAATTTCCACATGATTCATATTTATATTTCAAGAATCAAATTCATATTATGCTGATAATTTAATTT
CATTTCATAATATAGTTATAATAATCATTATTATAATTTCAACATTAACTGTATATATTATTTTAGATTTATTTATAAAT
AAATTTTCAAATTTATTTTTATTAAAAAATCATAATATTGAAATTATTTGAACAGTTATTCCAATTATTATTCTATTAAT
TATTTGTTTTCCATCATTAAAAATTTTATATTTAATTGATGAAATTGTAAATCCTTTTTTTTCAATTAAATCAATTGGTC
ATCAATGATATTG
>KX463763 2
TGAACTTAAGATTCAAATATAAAGTATTTTTAAACTTTTATTAAAATTAATAAATTAATATAAAATAAAATAAAATATAA
CAAAATATATTTATTAAAATTTAATTTATTAAAATTCCCCACTTAATTCATATTAATTTAAAAATAAATTAATAACAATT
TTAATAAAATAAATAATTAATTTATTTTTATATTGAATTTTTAATTCAATCTTAAAGATTTAATCTTTTTATTAAAATTA
ATAAATTAATATAAAATAAAACAAAATATAACAGAATATATTTATTAAAATTTAATTTATTAAAATTCCCCACTTAATTC
ATATTAATTTAAGAATAAATTAATAACAATTTTAATAAAATAAATAATTAATTTTATTTTTATATTGAATTTTTAATTCA
ATCTTAAAGATTTAATCTTTTTATTAAAATTAATAAATTAATATAAAATAAAACAAAATATAACAGAATATATTTATTAA
AATTTAATTTATTAAAATTTCCACATGATTCATATTTATATTTCAAGAATCAAATTCATATTATGCTGATAATTTAATTT
CATTTCATAATATAGTTATAATAATCATTATTATAATTTCAACATTAACTGTATATATTATTTTAGATTTATTTATAAAT
AAATTTTCAAATTTATTTTTATTAAAAAATCATAATATTGAAATTATTTGAACAGTTATTCCAATTATTATTCTATTAAT
TATTTGTTTTCCATCATTAAAAATTTTATATTTAATTGATGAAATTGTAAATCCTTTTTTTTCAATTAAATCAATTGGTC
ATCAATGATATTG
>KX463764
GCATTGAACTTAAGATTCAAATATAAAGTATTTTTAAACTTTTATTAAAATTAATAAATTAATATAAAATAAAACAAAAT
ATAACAAAATATATTTATTAAAATTTAATTTATTAAAATTCCCCACTTAATTCATATTAATTTAAAAATAAATTAATAAC
AATTTTAATAAAATAAATAATTAATTTATTTTTATATTGAATTTTTAATTCAATCTTAAAGATTTAATCTTTTTATTAAA
ATTAATAAATTAATATAAAATAAAACAAAATATAACAGGAATATATTTATTAAAATTTAATTTATTAAAATTCCCAATTA
ATTCATATTAATTTAAGAATAAATTAATAACAATTTTAATAAAATAAATAATTAATTTATTTTTATATTGAATTTTTAAT
TCAATCTTAAAGATTTAATCTTTTTATTAAAATTAATAAATTAATATAAAATAAAACAAAATATAACAGAATATATTTAT
TAAAATTTAATTTATTAAAATTTCCACATGATTCATATTTATATTTCAAGAATCAAATTCATATTATGCTGATAATTTAA
TTTCATTTCATAATATAGTTATAATAATCATTATTATAATTTCAACATTAACTGTATATATTATTTTAGATTTATTTATA
AATAAATTTTCAAATTTATTTTTATTAAAAAATCATAATATTGAAATTATTTGAACAGTTATTCCAATTATTATTCTATT
AATTATTTGTTTTCCATCATTAAAAATTTTATATTTAATTGATGAAATTGTAAATCCTTTTTTTTCAATTAAATCAATTG
GTCATCAATGATATTG
>KX463765
TGAACTTAAGATTCAAATATAAAGTATTTTTAAACTTTTATTAAAATAAATAAATTAATATAAAATAAAACAAAATATAA
CAAAATATATTTATTAAAATTTAATTTATTAAAATTCCCCACTTAATTCATATTAATTTAAAAATAAATTAATAACAATT
TTAATAAAATAAATAATTAATTTTATTTTTATATTGAATTTTTAATTCAATCTTAAAGATTTAATCTTTTTATTAAAATT
AATAAATTAATATAAAATAAAACAAAATATAACAGAATATATTTATTAAAATTTAATTTATTAAAATTCCCCACTTAATT
CATATTAATTTAAGAATAAATTAATAACAATTTTAATAAAATAAATAATTAATTTTATTTTTATATTGAATTTTTAATTC
AATCTTAAAGATTTAATCTTTTTATTAAAATTAATAAATTAATATAAAATAAAACAAAATATAACAGAATATATTTATTA
AAATTTAATTTATTAAAATTTCCACATGATTCATATTTATATTTCAAGAATCAAATTCATATTATGCTGATAATTTAATT
TCATTTCATAATATAGTTATAATAATCATTATTATAATTTCAACATTAACTGTATATATTATTTTAGATTTATTTATAAA
TAAATTTTCAAATTTATTTTTATTAAAAAATCATAATATTGAAATTATTTGAACAGTTATTCCAATTATTATTCTATTAA
TTATTTGTTTTCCATCATTAAAAATTTTATATTTAATTGATGAAATTGTAAATCCTTTTTTTTCAATTAAATCAATTGGT
CATCAATGATATTG
>KX463765 2
TGAACTTAAGATTCAAATATAAAGTATTTTTAAACTTTTATTAAAATAAATAAATTAATATAAAATAAAACAAAATATAA
CAAAATATATTTATTAAAATTTAATTTATTAAAATTCCCCACTTAATTCATATTAATTTAAAAATAAATTAATAACAATT
TTAATAAAATAAATAATTAATTTTATTTTTATATTGAATTTTTAATTCAATCTTAAAGATTTAATCTTTTTATTAAAATT
AATAAATTAATATAAAATAAAACAAAATATAACAGAATATATTTATTAAAATTTAATTTATTAAAATTCCCCACTTAATT
CATATTAATTTAAGAATAAATTAATAACAATTTTAATAAAATAAATAATTAATTTTATTTTTATATTGAATTTTTAATTC
AATCTTAAAGATTTAATCTTTTTATTAAAATTAATAAATTAATATAAAATAAAACAAAATATAACAGAATATATTTATTA
AAATTTAATTTATTAAAATTTCCACATGATTCATATTTATATTTCAAGAATCAAATTCATATTATGCTGATAATTTAATT
TCATTTCATAATATAGTTATAATAATCATTATTATAATTTCAACATTAACTGTATATATTATTTTAGATTTATTTATAAA
TAAATTTTCAAATTTATTTTTATTAAAAAATCATAATATTGAAATTATTTGAACAGTTATTCCAATTATTATTCTATTAA
TTATTTGTTTTCCATCATTAAAAATTTTATATTTAATTGATGAAATTGTAAATCCTTTTTTTTCAATTAAATCAATTGGT
CATCAATGATATTG
>KX463766
GGCAGAATAAGTGCATTGAACTTAAGATTCAAATATAAAGTATTTTTAAACTTTTATTAAAATTAATAAATTAATATAAA
ATAAAACAAAATATAACAAAATATATTTATTAAAATTTAATTTATTAAAATTCCCCACTTAATTCATATTAATTTAAAAA
TAAATTAATAACAATTTTAATAAAATAAATAATTAATTTATTTTTATATTGAATTTTTAATTCAATCTTAAAGATTTAAT
CTTTTTATTAAAATTAATAAATTAATATAAAATAAAACAAAATATAACAGAATATATTTATTATAAAATTTAATTTATTA
AAATTCCCCACTTAATTCATATTAATTTAAGAATAAATTAATAACAATTTTAATAAAATAAATAATTAATTTTATTTTTA
TATTGAATTTTTAATTCAATCTTAAAGATTTAATCTTTTTATTAAAATTAATAAATTAATATAAAATAAAACAAAATATA
ATAGAATATATTTATTAAAATTTAATTTATTAAAATTTCCACATGATTCATATTTATATTTCAAGAATCAAATTCATATT
ATGCTGATAATTTAATTTCATTTCATAATATAGTTATAATAATCATTATTATAATTTCAACATTAACTGTATATATTATT
TTAGATTTATTTATAAATAAATTTTCAAATTTATTTTTATTAAAAAATCATAATATTGAAATTATTTGAACAGTTATTCC
AATTATTATTCTATTAATTATTTGTTTTCCATCATTAAAAATTTTATATTTAATTGATGAAATTGTAAATCCTTTTTTTT
CAATTAAATCAATTGGTCATCAATGATATTG
>KX463766 2
GGCAGAATAAGTGCATTGAACTTAAGATTCAAATATAAAGTATTTTTAAACTTTTATTAAAATTAATAAATTAATATAAA
ATAAAACAAAATATAACAAAATATATTTATTAAAATTTAATTTATTAAAATTCCCCACTTAATTCATATTAATTTAAAAA
TAAATTAATAACAATTTTAATAAAATAAATAATTAATTTATTTTTATATTGAATTTTTAATTCAATCTTAAAGATTTAAT
CTTTTTATTAAAATTAATAAATTAATATAAAATAAAACAAAATATAACAGAATATATTTATTATAAAATTTAATTTATTA
AAATTCCCCACTTAATTCATATTAATTTAAGAATAAATTAATAACAATTTTAATAAAATAAATAATTAATTTTATTTTTA
TATTGAATTTTTAATTCAATCTTAAAGATTTAATCTTTTTATTAAAATTAATAAATTAATATAAAATAAAACAAAATATA
ATAGAATATATTTATTAAAATTTAATTTATTAAAATTTCCACATGATTCATATTTATATTTCAAGAATCAAATTCATATT
ATGCTGATAATTTAATTTCATTTCATAATATAGTTATAATAATCATTATTATAATTTCAACATTAACTGTATATATTATT
TTAGATTTATTTATAAATAAATTTTCAAATTTATTTTTATTAAAAAATCATAATATTGAAATTATTTGAACAGTTATTCC
AATTATTATTCTATTAATTATTTGTTTTCCATCATTAAAAATTTTATATTTAATTGATGAAATTGTAAATCCTTTTTTTT
CAATTAAATCAATTGGTCATCAATGATATTG
>KX463767
TGAACTTAAGATTCAAATATAAAGTATTTTTAAACTTTTATTAAAATTAATAAATTAATATAAAATAAAACAAAATATAA
CAGAATATATTTATTAAAATTTAATTTATTAAAATTTCCCACTTAATTCATATTAATTTAAAAATAAATTAATAACAATT
TTAATAAAATAAATAATTAATTTATTTTTATATTGAATTTTTAATTCAATCTTAAAGATTTAATCTTTTTATTAAAATTA
ATAAATTAATATAAAATAAAACAAAATATAACAGAATATATTTATTAAAATTTAATTTATTAAAATTCCCACTTAATTCA
TATTAATTTAAGAATAAATTAATAACAATTTTAATAAAATAAATAATTAATTTATTTTTATATTGAATTTTTAATTCAAT
CTTAAAGATTTAATCTTTTTATTAAAATTAATAAATTAATATAAAATAAAACAAAATATAACAGAATATATTTATTAAAA
TTTAATTTATTAAAATTTCCACATGATTCATATTTATATTTCAAGAATCAAATTCATATTATGCTGATAATTTAATTTCA
TTTCATAATATAGTTATAATAATCATTATTATAATTTCAACATTAACTGTATATATTATTTTAGATTTATTTATAAATAA
ATTTTCAAATTTATTTTTATTAAAAAATCATAATATTGAAATTATTTGAACAGTTATTCCAATTATTATTCTATTAATTA
TTTGTTTTCCATCATTAAAAATTTTATATTTAATTGATGAAATTGTAAATCCTTTTTTTTCAATTAAATCAATTGGTCAT
CAATGATATTG
>KX463767 2
TGAACTTAAGATTCAAATATAAAGTATTTTTAAACTTTTATTAAAATTAATAAATTAATATAAAATAAAACAAAATATAA
CAGAATATATTTATTAAAATTTAATTTATTAAAATTTCCCACTTAATTCATATTAATTTAAAAATAAATTAATAACAATT
TTAATAAAATAAATAATTAATTTATTTTTATATTGAATTTTTAATTCAATCTTAAAGATTTAATCTTTTTATTAAAATTA
ATAAATTAATATAAAATAAAACAAAATATAACAGAATATATTTATTAAAATTTAATTTATTAAAATTCCCACTTAATTCA
TATTAATTTAAGAATAAATTAATAACAATTTTAATAAAATAAATAATTAATTTATTTTTATATTGAATTTTTAATTCAAT
CTTAAAGATTTAATCTTTTTATTAAAATTAATAAATTAATATAAAATAAAACAAAATATAACAGAATATATTTATTAAAA
TTTAATTTATTAAAATTTCCACATGATTCATATTTATATTTCAAGAATCAAATTCATATTATGCTGATAATTTAATTTCA
TTTCATAATATAGTTATAATAATCATTATTATAATTTCAACATTAACTGTATATATTATTTTAGATTTATTTATAAATAA
ATTTTCAAATTTATTTTTATTAAAAAATCATAATATTGAAATTATTTGAACAGTTATTCCAATTATTATTCTATTAATTA
TTTGTTTTCCATCATTAAAAATTTTATATTTAATTGATGAAATTGTAAATCCTTTTTTTTCAATTAAATCAATTGGTCAT
CAATGATATTG
>KX463768
GAACTTAAGATTCAAATATAAAGTATTTTTAAACTTTTATTAAAATTAATAAATTAATATAAAATAAAACAAAATATAAC
AAAATATATTTATTAAAATTTAATTTATTAAAATTCCCCACTTAATTCATATTAATTTAAAAATAAATTAATAACAATTT
TAATAAAATAAATAATTAATTTATTTTTATATTGAATTTTTAATTCAATCTTAAAGATTTAATCTTTTTATTAAAATTAA
TAAATTAATATAAAATAAAACAAAATATAACAGAATATATTTATTAAAATTTAATTTATTAAAATTCCCACTTAATTCAT
ATTAATTTAAGAATAAATTAATTACAATTTTAATAAAATAAATAATTAATTTATTTTTATATTGAATTTTTAATTCAATC
TTAAAGATTTAATCTTTTTATTAAAATTAATAAATTAATATAAAATAAAACAAAATATAACAGAATATATTTATTAAAAT
TTAATTTATTAAAATTTCCACATGATTCATATTTATATTTCAAGAATCAAATTCATATTATGCTGATAATTTAATTTCAT
TTCATAATATAGTTATAATAATCATTATTATAATTTCAACATTAACTGTATATATTATTTTAGATTTATTTATAAATAAA
TTTTCAAATTTATTTTTATTAAAAAATCATAATATTGAAATTATTTGAACAGTTATTCCAATTATTATTCTATTAATTAT
TTGTTTTCCATCATTAAAAATTTTATATTTAATTGATGAAATTGTAAATCCTTTTTTTTCAATTAAATCAATTGGTCATC
AATGATATTG
>KX463768 2
GAACTTAAGATTCAAATATAAAGTATTTTTAAACTTTTATTAAAATTAATAAATTAATATAAAATAAAACAAAATATAAC
AAAATATATTTATTAAAATTTAATTTATTAAAATTCCCCACTTAATTCATATTAATTTAAAAATAAATTAATAACAATTT
TAATAAAATAAATAATTAATTTATTTTTATATTGAATTTTTAATTCAATCTTAAAGATTTAATCTTTTTATTAAAATTAA
TAAATTAATATAAAATAAAACAAAATATAACAGAATATATTTATTAAAATTTAATTTATTAAAATTCCCACTTAATTCAT
ATTAATTTAAGAATAAATTAATTACAATTTTAATAAAATAAATAATTAATTTATTTTTATATTGAATTTTTAATTCAATC
TTAAAGATTTAATCTTTTTATTAAAATTAATAAATTAATATAAAATAAAACAAAATATAACAGAATATATTTATTAAAAT
TTAATTTATTAAAATTTCCACATGATTCATATTTATATTTCAAGAATCAAATTCATATTATGCTGATAATTTAATTTCAT
TTCATAATATAGTTATAATAATCATTATTATAATTTCAACATTAACTGTATATATTATTTTAGATTTATTTATAAATAAA
TTTTCAAATTTATTTTTATTAAAAAATCATAATATTGAAATTATTTGAACAGTTATTCCAATTATTATTCTATTAATTAT
TTGTTTTCCATCATTAAAAATTTTATATTTAATTGATGAAATTGTAAATCCTTTTTTTTCAATTAAATCAATTGGTCATC
AATGATATTG
>KX463769
GCATTGAACTTAAGATTCAAATATAAAGTATTTTTAAACTTTTATTAAAATTAATAAATTAATATAAAATAAAACAAAAT
ATAACAAAATATATTTATTAAAATTTAATTTATTAAAATTCCCCACTTAATTCATATTAATTTAAAAATAAATTAATAAC
AATTTTAATAAAATAAATAATTAATTTATTTTTATATTGAATTTTTAATTCAATCTTAAAGATTTAATCTTTTTATTAAA
ATTAATAAATTAATATAAAATAAAACAAATATAACAGAATATATTTATTAAAATTTAATTTATTAAAATTCCCAATTAAT
TCATATTAATTTAAGAATAAATTAATAACAATTTTAATAAAATAAATAATTAATTTATTTTTATATTGAATTTTTAATTC
AATCTTAAAGATTTAATCTTTTTATTAAAATTAATAAATTAATATAAAATAAAACAAAATATAACAGAATATATTTATTA
AAATTTAATTTATTAAAATTTCCACATGATTCATATTTATATTTCAAGAATCAAATTCATATTATGCTGATAATTTAATT
TCATTTCATAATATAGTTATAATAATCATTATTATAATTTCAACATTAACTGTATATATTATTTTAGATTTATTTATAAA
TAAATTTTCAAATTTATTTTTATTAAAAAATCATAATATTGAAATTATTTGAACAGTTATTCCAATTATTATTCTATTAA
TTATTTGTTTTCCATCATTAAAAATTTTATATTTAATTGATGAAATTGTAAATCCTTTTTTTTCAATTAAATCAATTGGT
CATCAATGATATTG
>KX463769 2
GCATTGAACTTAAGATTCAAATATAAAGTATTTTTAAACTTTTATTAAAATTAATAAATTAATATAAAATAAAACAAAAT
ATAACAAAATATATTTATTAAAATTTAATTTATTAAAATTCCCCACTTAATTCATATTAATTTAAAAATAAATTAATAAC
AATTTTAATAAAATAAATAATTAATTTATTTTTATATTGAATTTTTAATTCAATCTTAAAGATTTAATCTTTTTATTAAA
ATTAATAAATTAATATAAAATAAAACAAATATAACAGAATATATTTATTAAAATTTAATTTATTAAAATTCCCAATTAAT
TCATATTAATTTAAGAATAAATTAATAACAATTTTAATAAAATAAATAATTAATTTATTTTTATATTGAATTTTTAATTC
AATCTTAAAGATTTAATCTTTTTATTAAAATTAATAAATTAATATAAAATAAAACAAAATATAACAGAATATATTTATTA
AAATTTAATTTATTAAAATTTCCACATGATTCATATTTATATTTCAAGAATCAAATTCATATTATGCTGATAATTTAATT
TCATTTCATAATATAGTTATAATAATCATTATTATAATTTCAACATTAACTGTATATATTATTTTAGATTTATTTATAAA
TAAATTTTCAAATTTATTTTTATTAAAAAATCATAATATTGAAATTATTTGAACAGTTATTCCAATTATTATTCTATTAA
TTATTTGTTTTCCATCATTAAAAATTTTATATTTAATTGATGAAATTGTAAATCCTTTTTTTTCAATTAAATCAATTGGT
CATCAATGATATTG
>KX463770
TGAACTTAAGATTCAAATATAAAGTATTTTTAAACTTTTATTAAAATTAATAAATTAATATAAAATAAAACAAAATATAA
CAAAATATATTTATTAAAATTTAATTTATTAAAATTCCCCACTTAATTCATATTAATTTAAAAATAAATTAATAACAATT
TTAATAAAATAAATAATTAATTTATTTTTATATTGAATTTTTAATTCAATCTTAAAGATTTAATCTTTTTATTAAAATTA
ATAAATTAATATAAAATAAAACAAAATATAACAGAATATATTTATTAAAATTTAATTTATTAAAATTCCCCACTTAATTC
ATATTAATTTAAAAATAAATTAATAACAATTTTAATAAAATAAATAATTAATTTTATTTTTATATTGAATTTTAAATTCA
ATCTTAAAGATTTAATCTTTTTATTAAAATTAATAAATTAATATAAAATAAAACAAAATATAACAGAATATATTTATTAA
AATTTAATTTATTAAAATTTCCACATGATTCATATTTATATTTCAAGAATCAAATTCATATTATGCTGATAATTTAATTT
CATTTCATAATATAGTTATAATAATCATTATTATAATTTCAACATTAACTGTATATATTATTTTAGATTTATTTATAAAT
AAATTTTCAAATTTATTTTTATTAAAAAATCATAATATTGAAATTATTTGAACAGTTATTCCAATTATTATTCTATTAAT
TATTTGTTTTCCATCATTAAAAATTTTATATTTAATTGATGAAATTGTAAATCCTTTTTTTTCAATTAAATCAATTGGTC
ATCAATGATATTG
>KX463770 2
TGAACTTAAGATTCAAATATAAAGTATTTTTAAACTTTTATTAAAATTAATAAATTAATATAAAATAAAACAAAATATAA
CAAAATATATTTATTAAAATTTAATTTATTAAAATTCCCCACTTAATTCATATTAATTTAAAAATAAATTAATAACAATT
TTAATAAAATAAATAATTAATTTATTTTTATATTGAATTTTTAATTCAATCTTAAAGATTTAATCTTTTTATTAAAATTA
ATAAATTAATATAAAATAAAACAAAATATAACAGAATATATTTATTAAAATTTAATTTATTAAAATTCCCCACTTAATTC
ATATTAATTTAAAAATAAATTAATAACAATTTTAATAAAATAAATAATTAATTTTATTTTTATATTGAATTTTAAATTCA
ATCTTAAAGATTTAATCTTTTTATTAAAATTAATAAATTAATATAAAATAAAACAAAATATAACAGAATATATTTATTAA
AATTTAATTTATTAAAATTTCCACATGATTCATATTTATATTTCAAGAATCAAATTCATATTATGCTGATAATTTAATTT
CATTTCATAATATAGTTATAATAATCATTATTATAATTTCAACATTAACTGTATATATTATTTTAGATTTATTTATAAAT
AAATTTTCAAATTTATTTTTATTAAAAAATCATAATATTGAAATTATTTGAACAGTTATTCCAATTATTATTCTATTAAT
TATTTGTTTTCCATCATTAAAAATTTTATATTTAATTGATGAAATTGTAAATCCTTTTTTTTCAATTAAATCAATTGGTC
ATCAATGATATTG
>KX463771
TGAACTTAAGATTCAAATATAAAGTATTTTTAAACTTTTATTAAAATTAATAAATTAATATATAAAATAAAACAAAATAT
AACAAAAATATATTTATTAAAATTTAATTTATTAAAATTCCCCACTTAATTCATATTAATTTAAAAATAAATTAATAACA
ATTTTAATAAAATAAATAATTAATTTATTTTTATATTGAATTTTTAATTCAATCTTAAAGATTTAATCTTTTTATTAAAA
TTAATAAATTAATATAAAATAAAACAAAATATAACAGAATATATTTATTAAAATTTAATTTATTAAAATTCCCCACTTAA
TTCATATTAATTTAAGAATAAATTAATAACAATTTTAATAAAATAAATAATTAATTTTATTTTTATATTGAATTTTTAAT
TCAATCTTAAAGATTTAATCTTTTTATTAAAATTAATAAATTAATATAAAATAAAACAAAATATAACAGAATATATTTAT
TAAAATTTAATTTATTAAAATTTCCACATGATTCATATTTATATTTCAAGAATCAAATTCATATTATGCTGATAATTTAA
TTTCATTTCATAATATAGTTATAATAATCATTATTATAATTTCAACATTAACTGTATATATTATTTTAGATTTATTTATA
AATAAATTTTCAAATTTATTTTTATTAAAAAATCATAATATTGAAATTATTTGAACAGTTATTCCAATTATTATTCTATT
AATTATTTGTTTTCCATCATTAAAAATTTTATATTTAATTGATGAAATTGTAAATCCTTTTTTTTCAATTAAATCAATTG
GTCATCAATGATATTG
>KX463771 2
TGAACTTAAGATTCAAATATAAAGTATTTTTAAACTTTTATTAAAATTAATAAATTAATATATAAAATAAAACAAAATAT
AACAAAAATATATTTATTAAAATTTAATTTATTAAAATTCCCCACTTAATTCATATTAATTTAAAAATAAATTAATAACA
ATTTTAATAAAATAAATAATTAATTTATTTTTATATTGAATTTTTAATTCAATCTTAAAGATTTAATCTTTTTATTAAAA
TTAATAAATTAATATAAAATAAAACAAAATATAACAGAATATATTTATTAAAATTTAATTTATTAAAATTCCCCACTTAA
TTCATATTAATTTAAGAATAAATTAATAACAATTTTAATAAAATAAATAATTAATTTTATTTTTATATTGAATTTTTAAT
TCAATCTTAAAGATTTAATCTTTTTATTAAAATTAATAAATTAATATAAAATAAAACAAAATATAACAGAATATATTTAT
TAAAATTTAATTTATTAAAATTTCCACATGATTCATATTTATATTTCAAGAATCAAATTCATATTATGCTGATAATTTAA
TTTCATTTCATAATATAGTTATAATAATCATTATTATAATTTCAACATTAACTGTATATATTATTTTAGATTTATTTATA
AATAAATTTTCAAATTTATTTTTATTAAAAAATCATAATATTGAAATTATTTGAACAGTTATTCCAATTATTATTCTATT
AATTATTTGTTTTCCATCATTAAAAATTTTATATTTAATTGATGAAATTGTAAATCCTTTTTTTTCAATTAAATCAATTG
GTCATCAATGATATTG
>KX463772
GAACTTAAGATTCAAATATAAAGTATTTTTAAACTTTTATTAAAATTAATAAATTAATATATAAAATAAAACAAAATATA
ACAAAATATATTTATTAAAATTTAATTTATTAAAATTCCCCACTTAATTCATATTAATTTAAAAATAAATTAATAACAAT
TTTAATAAAATAAATAATTAATTTATTTTTATATTGAATTTTTAATTCAATCTTAAAGATTTAATCTTTTTATTAAAATT
AATAAATTAATATAAAATAAAACAAAATATAACAGAATATATTTATTAAAATTTAATTTATTAAAATTCCCCACTTAATT
CATATTAATTTAAGAATAAATTAATAACAATTTTAATAAAATAAATAATTAATTTTATTTTTATATTGAATTTTTAATTC
AATCTTAAAGATTTAATCTTTTTATTAAAATTAATAAATTAATATAAAATAAAACAAAATATAACAGAATAATATATTTA
TTAAAATTTAATTTATTAAAATTTCCACATGATTCATATTTATATTTCAAGAATCAAATTCATATTATGCTGATAATTTA
ATTTCATTTCATAATATAGTTATAATAATCATTATTATAATTTCAACATTAACTGTATATATTATTTTAGATTTATTTAT
AAATAAATTTTCAAATTTATTTTTATTAAAAAATCATAATATTGAAATTATTTGAACAGTTATTCCAATTATTATTCTAT
TAATTATTTGTTTTCCATCATTAAAAATTTTATATTTAATTGATGAAATTGTAAATCCTTTTTTTTCAATTAAATCAATT
GGTCATCAATGATATTG
>KX463772 2
GAACTTAAGATTCAAATATAAAGTATTTTTAAACTTTTATTAAAATTAATAAATTAATATATAAAATAAAACAAAATATA
ACAAAATATATTTATTAAAATTTAATTTATTAAAATTCCCCACTTAATTCATATTAATTTAAAAATAAATTAATAACAAT
TTTAATAAAATAAATAATTAATTTATTTTTATATTGAATTTTTAATTCAATCTTAAAGATTTAATCTTTTTATTAAAATT
AATAAATTAATATAAAATAAAACAAAATATAACAGAATATATTTATTAAAATTTAATTTATTAAAATTCCCCACTTAATT
CATATTAATTTAAGAATAAATTAATAACAATTTTAATAAAATAAATAATTAATTTTATTTTTATATTGAATTTTTAATTC
AATCTTAAAGATTTAATCTTTTTATTAAAATTAATAAATTAATATAAAATAAAACAAAATATAACAGAATAATATATTTA
TTAAAATTTAATTTATTAAAATTTCCACATGATTCATATTTATATTTCAAGAATCAAATTCATATTATGCTGATAATTTA
ATTTCATTTCATAATATAGTTATAATAATCATTATTATAATTTCAACATTAACTGTATATATTATTTTAGATTTATTTAT
AAATAAATTTTCAAATTTATTTTTATTAAAAAATCATAATATTGAAATTATTTGAACAGTTATTCCAATTATTATTCTAT
TAATTATTTGTTTTCCATCATTAAAAATTTTATATTTAATTGATGAAATTGTAAATCCTTTTTTTTCAATTAAATCAATT
GGTCATCAATGATATTG
>KX463773
GAACTTAAGATTCAAATATAAAGTATTTTTAAACTTTTATTAAAATTAATAAATTAATATATAAAATAAAACAAAATATA
ACAAAATATATTTATTAAAATTTAATTTATTAAAATTCCCCACTTAATTCATATTAATTTAAAAATAAATTAATAACAAT
TTTAATAAAATAAATAATTAATTTATTTTTATATTGAATTTTTAATTCAATCTTAAAGATTTAATCTTTTTATTAAAATT
AATAAATTAATATAAAATAAAACAAAATATAACAGAATATATTTATTAAAATTTAATTTATTAAAATTCCCACTTAATTC
ATATTAATTTAAGAATAAATTAATAACAATTTTAATAAAATAAATAATTAATTTTATTTTTATATTGAATTTTTAATTCA
ATCTTAAAGATTTAATCTTTTTATTAAAATTAATAAATTAATATAAAATAAAACAAAATATAACAGAATATATTTATTAA
AATTTAATTTATTAAAATTTCCACATGATTCATATTTATATTTCAAGAATCAAATTCATATTATGCTGATAATTTAATTT
CATTTCATAATATAGTTATAATAATCATTATTATAATTTCAACATTAACTGTATATATTATTTTAGATTTATTTATAAAT
AAATTTTCAAATTTATTTTTATTAAAAAATCATAATATTGAAATTATTTGAACAGTTATTCCAATTATTATTCTATTAAT
TATTTGTTTTCCATCATTAAAAATTTTATATTTAATTGATGAAATTGTAAATCCTTTTTTTTCAATTAAATCAATTGGTC
ATCAATGATATTG
>KX463773 2
GAACTTAAGATTCAAATATAAAGTATTTTTAAACTTTTATTAAAATTAATAAATTAATATATAAAATAAAACAAAATATA
ACAAAATATATTTATTAAAATTTAATTTATTAAAATTCCCCACTTAATTCATATTAATTTAAAAATAAATTAATAACAAT
TTTAATAAAATAAATAATTAATTTATTTTTATATTGAATTTTTAATTCAATCTTAAAGATTTAATCTTTTTATTAAAATT
AATAAATTAATATAAAATAAAACAAAATATAACAGAATATATTTATTAAAATTTAATTTATTAAAATTCCCACTTAATTC
ATATTAATTTAAGAATAAATTAATAACAATTTTAATAAAATAAATAATTAATTTTATTTTTATATTGAATTTTTAATTCA
ATCTTAAAGATTTAATCTTTTTATTAAAATTAATAAATTAATATAAAATAAAACAAAATATAACAGAATATATTTATTAA
AATTTAATTTATTAAAATTTCCACATGATTCATATTTATATTTCAAGAATCAAATTCATATTATGCTGATAATTTAATTT
CATTTCATAATATAGTTATAATAATCATTATTATAATTTCAACATTAACTGTATATATTATTTTAGATTTATTTATAAAT
AAATTTTCAAATTTATTTTTATTAAAAAATCATAATATTGAAATTATTTGAACAGTTATTCCAATTATTATTCTATTAAT
TATTTGTTTTCCATCATTAAAAATTTTATATTTAATTGATGAAATTGTAAATCCTTTTTTTTCAATTAAATCAATTGGTC
ATCAATGATATTG
>KX463774
CATTGAACTTAAGATTCAAATATAAAGTATTTTTAAACTTTTATTAAAATTAATAAATTAATATATAAAATAAAACAAAA
TATAACAAAATATATTTATTAAAATTTAATTTATTAAAATTCCCCACTTAATTCATATTAATTTAAAAATAAATTAATAA
CAATTTTAATAAAATAAATAATTAATTTATTTTTATATTGAATTTTTAATTCAATCTTAAAGATTTAATCTTTTTATTAA
AATTAATAAATTAATATAAAATAAAACAAAATATAACAGAATATATTTATTAAAATTTAATTTATTAAAATTCCCCACTT
AATTCATATTAATTTAAGAATAAATTAATAACAATTTTAATAAAATAAATAATTAATTTTATTTTTATATTGAATTTTTA
ATTCAATCTTAAAGATTTAATCTTTTTATTAAAATTAATAAATTAATATAAAATAAAACAAAATATAACAGAATATATTT
ATTAAAATTTAATTTATTAAAATTTCCACATGATTCATATTTATATTTCAAGAATCAAATTCATATTATGCTGATAATTT
AATTTCATTTCATAATATAGTTATAATAATCATTATTATAATTTCAACATTAACTGTATATATTATTTTAGATTTATTTA
TAAATAAATTTTCAAATTTATTTTTATTAAAAAATCATAATATTGAAATTATTTGAACAGTTATTCCAATTATTATTCTA
TTAATTATTTGTTTTCCATCATTAAAAATTTTATATTTAATTGATGAAATTGTAAATCCTTTTTTTTCAATTAAATCAAT
TGGTCATCAATGATATTG
>KX463774 2
CATTGAACTTAAGATTCAAATATAAAGTATTTTTAAACTTTTATTAAAATTAATAAATTAATATATAAAATAAAACAAAA
TATAACAAAATATATTTATTAAAATTTAATTTATTAAAATTCCCCACTTAATTCATATTAATTTAAAAATAAATTAATAA
CAATTTTAATAAAATAAATAATTAATTTATTTTTATATTGAATTTTTAATTCAATCTTAAAGATTTAATCTTTTTATTAA
AATTAATAAATTAATATAAAATAAAACAAAATATAACAGAATATATTTATTAAAATTTAATTTATTAAAATTCCCCACTT
AATTCATATTAATTTAAGAATAAATTAATAACAATTTTAATAAAATAAATAATTAATTTTATTTTTATATTGAATTTTTA
ATTCAATCTTAAAGATTTAATCTTTTTATTAAAATTAATAAATTAATATAAAATAAAACAAAATATAACAGAATATATTT
ATTAAAATTTAATTTATTAAAATTTCCACATGATTCATATTTATATTTCAAGAATCAAATTCATATTATGCTGATAATTT
AATTTCATTTCATAATATAGTTATAATAATCATTATTATAATTTCAACATTAACTGTATATATTATTTTAGATTTATTTA
TAAATAAATTTTCAAATTTATTTTTATTAAAAAATCATAATATTGAAATTATTTGAACAGTTATTCCAATTATTATTCTA
TTAATTATTTGTTTTCCATCATTAAAAATTTTATATTTAATTGATGAAATTGTAAATCCTTTTTTTTCAATTAAATCAAT
TGGTCATCAATGATATTG
>KX463775
ACTTAAGATTCAAATATAAAGTATTTTTAAACTTTTATTAAAATTAATAAATTAATATATAAAATAAAACAAAATATAAC
AAAATATATTTATTAAAATTTAATTTATTAAAATTCCCCACTTAATTCATATTAATTTAAAAATAAATTAATAACAATTT
TAATAAAATAAATAATTAATTTATTTTTATATTGAATTTTTAATTCAATCTTAAAGATTTAATTTTTTTATTAAAATTAA
TAAATTAATATAAAATAAAACAAAATATAACAGAATATATTTATTAAAATTTAATTTATTAAAATTCCCCACTTAATTCA
TATTAATTTAAGAATAAATTAATAACAATTTTAATAAAATAAATAATTAATTTTATTTTTATATTGAATTTTTAATTCAA
TCTTAAAGATTTAATCTTTTTATTAAAATTAATAAATTAATATAAAATAAAACAAAATATAACAGAATATATTTATTAAA
ATTTAATTTATTAAAATTTCCACATGATTCATATTTATATTTCAAGAATCAAATTCATATTATGCTGATAATTTAATTTC
ATTTCATAATATAGTTATAATAATCATTATTATAATTTCAACATTAACTGTATATATTATTTTAGATTTATTTATAAATA
AATTTTCAAATTTATTTTTATTAAAAAATCATAATATTGAAATTATTTGAACAGTTATTCCAATTATTATTCTATTAATT
ATTTGTTTTCCATCATTAAAAATTTTATATTTAATTGATGAAATTGTAAATCCTTTTTTTTCAATTAAATCAATTGGTCA
TCAATGATATTG
>KX463775 2
ACTTAAGATTCAAATATAAAGTATTTTTAAACTTTTATTAAAATTAATAAATTAATATATAAAATAAAACAAAATATAAC
AAAATATATTTATTAAAATTTAATTTATTAAAATTCCCCACTTAATTCATATTAATTTAAAAATAAATTAATAACAATTT
TAATAAAATAAATAATTAATTTATTTTTATATTGAATTTTTAATTCAATCTTAAAGATTTAATTTTTTTATTAAAATTAA
TAAATTAATATAAAATAAAACAAAATATAACAGAATATATTTATTAAAATTTAATTTATTAAAATTCCCCACTTAATTCA
TATTAATTTAAGAATAAATTAATAACAATTTTAATAAAATAAATAATTAATTTTATTTTTATATTGAATTTTTAATTCAA
TCTTAAAGATTTAATCTTTTTATTAAAATTAATAAATTAATATAAAATAAAACAAAATATAACAGAATATATTTATTAAA
ATTTAATTTATTAAAATTTCCACATGATTCATATTTATATTTCAAGAATCAAATTCATATTATGCTGATAATTTAATTTC
ATTTCATAATATAGTTATAATAATCATTATTATAATTTCAACATTAACTGTATATATTATTTTAGATTTATTTATAAATA
AATTTTCAAATTTATTTTTATTAAAAAATCATAATATTGAAATTATTTGAACAGTTATTCCAATTATTATTCTATTAATT
ATTTGTTTTCCATCATTAAAAATTTTATATTTAATTGATGAAATTGTAAATCCTTTTTTTTCAATTAAATCAATTGGTCA
TCAATGATATTG
>KX463776
GGCAGAATAAGTGCATTGAACTTAAGATTCAAATATAAAGTATTTTTAAACTTTTATTAAAATTAATAAATTAATATATA
AAATAAAACAAAATATAACAAAATATATTTATTAAAATTTAATTTATTAAAATTCCCCACTTAATTCATATTAATTTAAA
AATAAATTAATAACAATTTTAATAAAATAAATAATTAATTTATTTTTATATTGAATTTTTAATTCAATCTTAAAGATTTA
ATCTTTTTATTAAAATTAATAAATTAATATAAAATAAAACAAAATATAACAGAATATATTTATTAAAATTTAATTTATTA
AAATTCCCCACTTAATTCATATTAATTTAAGAATAAATTAATAACAATTTTAATAAAATAAATAATTAATTTTATTTTTA
TATTGAATTTTTAATTCAATCTTAAAGATTTAATCTTTTTATTAAAATTAATAAATTAATATAAAATAAAACAAAATATA
ACATAATATATTTATTAAAATTTAATTTATTAAAATTTCCACATGATTCATATTTATATTTCAAGAATCAAATTCATATT
ATGCTGATAATTTAATTTCATTTCATAATATAGTTATAATAATCATTATTATAATTTCAACATTAACTGTATATATTATT
TTAGATTTATTTATAAATAAATTTTCAAATTTATTTTTATTAAAAAATCATAATATTGAAATTATTTGAACAGTTATTCC
AATTATTATTCTATTAATTATTTGTTTTCCATCATTAAAAATTTTATATTTAATTGATGAAATTGTAAATCCTTTTTTTT
CAATTAAATCAATTGGTCATCAATGATATTG
>KX463777
TGAACTTAAGATTCAAATATAAAGTATTTTTAAACTTTTATTAAAATTAATAAATTAATATAAAATAAAACAAAATATAA
CAAAATATATTTATTAAAATTTAATTTATTAAAATTCCCCACTTAATTCATATTAATTTAAAAATAAATTAATAACAATT
TTAATAAAATAAATAATTAATTTATTTTTATATTGAATTTTTAATTCAATCTTAAAGATTTAATCTTTTTATTAAAATTA
ATAAATTAATAAATTAATATAAAATAAAACAAAATATAACAGAGAATATATTTATTAAAATTTAATTTATTAAAATTCCC
ACTTAATTCATATTAATTTAAAAATAAATTAATAACAATTTTAATAAAATAAATAATTAATTTTATTTTTATATTGAATT
TTTAATTCAATCTTAAAGATTTAATCTTTTTATTAAAATTAATAAATTAATATAAAATAAAACAAAATATAACAGAATAT
ATTTATTAAAATTTAATTTATTAAAATTTCCACATGATTCATATTTATATTTCAAGAATCAAATTCATATTATGCTGATA
ATTTAATTTCATTTCATAATATAGTTATAATAATCATTATTATAATTTCAACATTAACTGTATATATTATTTTAGATTTA
TTTATAAATAAATTTTCAAATTTATTTTTATTAAAAAATCATAATATTGAAATTATTTGAACAGTTATTCCAATTATTAT
TCTATTAATTATTTGTTTTCCATCATTAAAAATTTTATATTTAATTGATGAAATTGTAAATCCTTTTTTTTCAATTAAAT
CAATTGGTCATCAATGATATTG
>KX463778
AACTTAAGATTCAAATATAAAGTATTTTTAAACTTTTATTAAAATTAATAAATTAATATAAAATAAAACAAAATATAACA
AAATATATTTATTAAAATTTAATTTATTAAAATTCCCCACTTAATTCATATTAATTTAAAAATAAATTAATAACAATTTT
AATAAAATAAATAATTAATTTATTATTATATTGAATTTTTAATTCAATCTTAAAGATTTAATCTTTTTATTTAAATTAAT
AAATTAATATAAAATAAAACAAAATATAACAGAATATATTTATTAAAATTTAATTTATTAAAATTCCCACTTAATTCATA
TTAATTTAAGAATAAATTAATAACAATTTTAATAAAATAAATAATTAATTTATTTTTATATTGAATTTTTAATTCAATCT
TAAAGATTTAATCTTTTTATTAAAATTAATAAATTAATATAAAATAAAACAAAATATAACAGAATATATTTATTAAAATT
TAATTTATTAAAATTTCCACATGATTCATATTTATATTTCAAGAATCAAATTCATATTATGCTGATAATTTAATTTCATT
TCATAATATAGTTATAATAATCATTATTATAATTTCAACATTAACTGTATATATTATTTTAGATTTATTTATAAATAAAT
TTTCAAATTTATTTTTATTAAAAAATCATAATATTGAAATTATTTGAACAGTTATTCCAATTATTATTCTATTAATTATT
TGTTTTCCATCATTAAAAATTTTATATTTAATTGATGAAATTGTAAATCCTTTTTTTTCAATTAAATCAATTGGTCATCA
ATGATATTG
>KX463779
GGCAGAATAAGTGCATTGAACTTAAGATTCAAATATAAAGTATTTTTAAACTTTTATTAAAATTAATAAATTAATATAAA
ATATAACAAAATATATTTATTAAAATTTAATTTATTAAAATTCCCCACTTAATTCATATTAATTTAAAAATAAATTAATA
ACAATTTTAATAAAATAAATAATTAATTTATTTTTATATTGAATTTTTAATTCAATCTTAAAGATTTAATCTTTTTATTA
AAATTAATAAATTAATATATAATAAAACAAAATATAACAGAATATATTTATTAAAATTTAATTTATTAAAATTCCCAATT
AATTCATATTAATTTAAGAATAAATTAATAACAATTTTAATAAAATAAATAATTAATTTATTTTTATATTGAATTTTTAA
TTCAATCTTAAAGATTTAATCTTTTTATTAAAATTAATAAATTAATATAAAATAAAACAAAATATAACAGGAATATATTT
ATTAAAATTTAATTTATTAAAATTTCCACATGATTCATATTTATATTTCAAGAATCAAATTCATATTATGCTGATAATTT
AATTTCATTTCATAATATAGTTATAATAATCATTATTATAATTTCAACATTAACTGTATATATTATTTTAGATTTATTTA
TAAATAAATTTTCAAATTTATTTTTATTAAAAAATCATAATATTGAAATTATTTGAACAGTTATTCCAATTATTATTCTA
TTAATTATTTGTTTTCCATCATTAAAAATTTTATATTTAATTGATGAAATTGTAAATCCTTTTTTTTCAATTAAATCAAT
TGGTCATCAATGATATTG
>KX463780
GCATTGAACTTAAGATTCAAATATAAAGTATTTTTAAACTTTTATTAAAATTAATAAATTAATATAAAATAAAACAAAAT
ATAACAAAATATATTTATTAAAATTTAATTTATTAAAATTCCCCACTTAATTCATATTAATTTAAAAATAAATTAATAAC
AATTTTAATAAAATAAATAATTAATTTATTTTTATATTGAATTTTTAATTCAATCTTAAAGATTTAATCTTTTTATTAAA
ATTAATAAATTAATATAAAATAAAACAAAATATAACAGAATATGAATATATTTATTAAAATTTAATTTATTAAAATTCCC
AATTAATTCATATTAATTTAAAAATAAATTAATAACAATTTTAATAAAATAAATAATTAATTTATTTTTATATTGAATTT
TTAATTCAATCTTAAAGATTTAATCTTTTTATTAAAATTAATAAATTAATATAAAATAAAACAAAATATAACAGAATATA
TTTATTAAAATTTAATTTATTAAAATTTCCACATGATTCATATTTATATTTCAAGAATCAAATTCATATTATGCTGATAA
TTTAATTTCATTTCATAATATAGTTATAATAATCATTATTATAATTTCAACATTAACTGTATATATTATTTTAGATTTAT
TTATAAATAAATTTTCAAATTTATTTTTATTAAAAAATCATAATATTGAAATTATTTGAACAGTTATTCCAATTATTATT
CTATTAATTATTTGTTTTCCATCATTAAAAATTTTATATTTAATTGATGAAATTGTAAATCCTTTTTTTTCAATTAAATC
AATTGGTCATCAATGATATTG
>KX463781
GCATTGAACTTAAGATTCAAATATAAAGTATTTTTAAACTTTTATTAAAATTAATAAATTAATATAAAATAAAACAAAAT
ATAACAAAATATATTTATTAAAATTTAATTTATTAAAATTCCCCACTTAATTCATATTAATTTAAAAATAAATTAATAAC
AATTTTAATAAAATAAATAATTAATTTTATTTTTATATTGAATTTTTAATTCAATCTTAAAGATTTAATCTTTTTATTAA
AATTAATAAATTAATATAAAATAAAACAAAATATAACAGAATATATTTATTAAAATTTAATTTATTAAAATTCCCCACTT
AATTCATATTAATTTAAAAATAAATTAATAACAATTTTAATAAAATAAATAATTAATTTTATTTTTATATTGAATTTTTA
ATTCAATCTTAAAGATTTAATCTTTTTATTAAAATTAATAAATTAATATAAAATAAAACAAAATATAACAGAATATATTT
ATTAAAATTTAATTTATTAAAATTTCCACATGATTCATATTTATATTTCAAGAATCAAATTCATATTATGCTGATAATTT
AATTTCATTTCATAATATAGTTATAATAATCATTATTATAATTTCAACATTAACTGTATATATTATTTTAGATTTATTTA
TAAATAAATTTTCAAATTTATTTTTATTAAAAAATCATAATATTGAAATTATTTGAACAGTTATTCCAATTATTATTCTA
TTAATTATTTGTTTTCCATCATTAAAAATTTTATATTTAATTGATGAAATTGTAAATCCTTTTTTTTCAATTAAATCAAT
TGGTCATCAATGATATTG
>KX463782
TGAACTTAAGATTCAAATATAAAGTATTTTTAAACTTTTATTAAAATTAATAAATTAATATAAAATAAAACAAAATATAA
CAAAATATATTTATTAAAATTTAATTTATTAAAATTCCCCACTTAATTCATATTAATTTAAAAATAAATTAATAACAATT
TTAATAAAATAAATAATTAATTTATTTTTATATTGAATTTTTAATTCAATCTTAAAGATTTAATCTTTTTATTAAAATTA
ATAAATTAATATAAAATAAAACAAAATATAACAGAATATATTTATTAAAATTTAATTTATTAAAATTCCCCACTTAATTA
AAATTAATTTAAAAATAAATTAATAACAATTTTAATAAAATAAATAATTAATTTTATTTTTATATTGAATTTTTAATTCA
ATCTTAAAGATTTAATCTTTTTATTAAAATTAATAAATTAATATAAAATAAAACAAAATATAACAGAATATATTTATTAA
AATTTAATTTATTAAAATTTCCACATGATTCATATTTATATTTCAAGAATCAAATTCATATTATGCTGATAATTTAATTT
CATTTCATAATATAGTTATAATAATCATTATTATAATTTCAACATTAACTGTATATATTATTTTAGATTTATTTATAAAT
AAATTTTCAAATTTATTTTTATTAAAAAATCATAATATTGAAATTATTTGAACAGTTATTCCAATTATTATTCTATTAAT
TATTTGTTTTCCATCATTAAAAATTTTATATTTAATTGATGAAATTGTAAATCCTTTTTTTTCAATTAAATCAATTGGTC
ATCAATGATATTG
>KX463782 2
TGAACTTAAGATTCAAATATAAAGTATTTTTAAACTTTTATTAAAATTAATAAATTAATATAAAATAAAACAAAATATAA
CAAAATATATTTATTAAAATTTAATTTATTAAAATTCCCCACTTAATTCATATTAATTTAAAAATAAATTAATAACAATT
TTAATAAAATAAATAATTAATTTATTTTTATATTGAATTTTTAATTCAATCTTAAAGATTTAATCTTTTTATTAAAATTA
ATAAATTAATATAAAATAAAACAAAATATAACAGAATATATTTATTAAAATTTAATTTATTAAAATTCCCCACTTAATTA
AAATTAATTTAAAAATAAATTAATAACAATTTTAATAAAATAAATAATTAATTTTATTTTTATATTGAATTTTTAATTCA
ATCTTAAAGATTTAATCTTTTTATTAAAATTAATAAATTAATATAAAATAAAACAAAATATAACAGAATATATTTATTAA
AATTTAATTTATTAAAATTTCCACATGATTCATATTTATATTTCAAGAATCAAATTCATATTATGCTGATAATTTAATTT
CATTTCATAATATAGTTATAATAATCATTATTATAATTTCAACATTAACTGTATATATTATTTTAGATTTATTTATAAAT
AAATTTTCAAATTTATTTTTATTAAAAAATCATAATATTGAAATTATTTGAACAGTTATTCCAATTATTATTCTATTAAT
TATTTGTTTTCCATCATTAAAAATTTTATATTTAATTGATGAAATTGTAAATCCTTTTTTTTCAATTAAATCAATTGGTC
ATCAATGATATTG
>KX463783
CATTGAACTTAAGATTCAAATATAAAGTATTTTTAAACTTTTATTAAAATTAATAAATTAATATAAAATAAAACAAAATA
TAACAAAATATATTTATTAAAATTTAATTTATTAAAATTCCCCACTTAATTCATATTAATTTAAAAATAAATTAATAACA
ATTTTAATAAAATAAATAATTAATTTATTTTTATATTGAATTTTTAATTCAATCTTAAAGATTTAATCTTTTTATTAAAA
TTAATAAATTAATATAAAATAAAACAAAATATAACAGAATATATTTATTAAAATTTAATTTATTAAAATTCCCCACTTAA
TTAATATTAATTTAAAAATAAATTAATAACAATTTTAATAAAATAAATAATTAATTTTATTTTTATATTGAATTTTTAAT
TCAATCTTAAAGATTTAATCTTTTTATTAAAATTAATAAATTAATATAAAATAAAACAAAATATAACAGAATATATTTAT
TAAAATTTAATTTATTAAAATTTCCACATGATTCATATTTATATTTCAAGAATCAAATTCATATTATGCTGATAATTTAA
TTTCATTTCATAATATAGTTATAATAATCATTATTATAATTTCAACATTAACTGTATATATTATTTTAGATTTATTTATA
AATAAATTTTCAAATTTATTTTTATTAAAAAATCATAATATTGAAATTATTTGAACAGTTATTCCAATTATTATTCTATT
AATTATTTGTTTTCCATCATTAAAAATTTTATATTTAATTGATGAAATTGTAAATCCTTTTTTTTCAATTAAATCAATTG
GTCATCAATGATATTG
>KX463784
GTGCATTGAACTTAAGATTCAAATATAAAGTATTTTTAAACTTTTATTAAAATTAATAAATTAATATAAAATAAAACAAA
ATATAACAAAATATATTTATTAAAATTTAATTTATTAAAATTCCCCACTTAATTCATATTAATTTAAAAATAAATTAATA
ACAATTTTAATAAAATAAATAATTAATTTATTTTTATATTGAATTTTTAATTCAATCTTAAAGATTTAATCTTTTTATTA
AAATTAATAAATTAATATAAAATAAAACAAAATATAACAGAGAATATATTTATTAAAATTTAATTTATTAAAATTCCCAC
TTAATTCATATTAATTTAAAAATAAATTAATAACAATTTTAATAAAATAAATAATTAATTTTATTTTTATATTGAATTTT
TAATTCAATCTTAAAGATTTAATCTTTTTATTAAAATTAATAAATTAATATAAAATAAAACAAAATATAACAGAATATAT
TTATTAAAATTTAATTTATTAAAATTTCCACATGATTCATATTTATATTTCAAGAATCAAATTCATATTATGCTGATAAT
TTAATTTCATTTCATAATATAGTTATAATAATCATTATTATAATTTCAACATTAACTGTATATATTATTTTAGATTTATT
TATAAATAAATTTTCAAATTTATTTTTATTAAAAAATCATAATATTGAAATTATTTGAACAGTTATTCCAATTATTATTC
TATTAATTATTTGTTTTCCATCATTAAAAATTTTATATTTAATTGATGAAATTGTAAATCCTTTTTTTTCAATTAAATCA
ATTGGTCATCAATGATATTG
>KX463784 2
GTGCATTGAACTTAAGATTCAAATATAAAGTATTTTTAAACTTTTATTAAAATTAATAAATTAATATAAAATAAAACAAA
ATATAACAAAATATATTTATTAAAATTTAATTTATTAAAATTCCCCACTTAATTCATATTAATTTAAAAATAAATTAATA
ACAATTTTAATAAAATAAATAATTAATTTATTTTTATATTGAATTTTTAATTCAATCTTAAAGATTTAATCTTTTTATTA
AAATTAATAAATTAATATAAAATAAAACAAAATATAACAGAGAATATATTTATTAAAATTTAATTTATTAAAATTCCCAC
TTAATTCATATTAATTTAAAAATAAATTAATAACAATTTTAATAAAATAAATAATTAATTTTATTTTTATATTGAATTTT
TAATTCAATCTTAAAGATTTAATCTTTTTATTAAAATTAATAAATTAATATAAAATAAAACAAAATATAACAGAATATAT
TTATTAAAATTTAATTTATTAAAATTTCCACATGATTCATATTTATATTTCAAGAATCAAATTCATATTATGCTGATAAT
TTAATTTCATTTCATAATATAGTTATAATAATCATTATTATAATTTCAACATTAACTGTATATATTATTTTAGATTTATT
TATAAATAAATTTTCAAATTTATTTTTATTAAAAAATCATAATATTGAAATTATTTGAACAGTTATTCCAATTATTATTC
TATTAATTATTTGTTTTCCATCATTAAAAATTTTATATTTAATTGATGAAATTGTAAATCCTTTTTTTTCAATTAAATCA
ATTGGTCATCAATGATATTG
>KX463785
GCATTGAACTTAAGATTCAAATATAAAGTATTTTTAAACTTTTATTAAAATTAATAAATTAATATAAAATAAAACAAAAT
ATAACAGAATATATTTATTAAAATTTAATTTATTAAAATTCCCCACTTAATTCATATTAATTTAAAAATAAATTAATAAC
AATTTTAATAAAATAAATAATTAATTTATTTTTATATTGAATTTTTAATTCAATCTTAAAGATTTAATCTTTTTATTAAA
ATTAATAAATTAATATAAAATAAAACAAAATATAACAGAATATATTTATTAAAATTTAATTTATTAAAATTCCCCACTTA
ATTCATATTAATTTAAAAATAAATTAATAACAATTTTAATAAAATAAATAATTAATTTATTTTTATATTGAATTTTTAAT
TCAATCTTAAAGATTTAATCTTTTTATTAAAATTAATAAATTAATATAAAATAAAACAAAATATAACAGAATATATTTAT
TAAAATTTAATTTATTAAAATTTCCACATGATTCATATTTATATTTCAAGAATCAAATTCATATTATGCTGATAATTTAA
TTTCATTTCATAATATAGTTATAATAATCATTATTATAATTTCAACATTAACTGTATATATTATTTTAGATTTATTTATA
AATAAATTTTCAAATTTATTTTTATTAAAAAATCATAATATTGAAATTATTTGAACAGTTATTCCAATTATTATTCTATT
AATTATTTGTTTTCCATCATTAAAAATTTTATATTTAATTGATGAAATTGTAAATCCTTTTTTTTCAATTAAATCAATTG
GTCATCAATGATATTG
>KX463786
GCATTGAACTTAAGATTCAAATATAAAGTATTTTTAAACTTTTATTAAAATTAATAAATTAATATAAAATAAAACAAAAT
ATAATAAAATATATTTATTAAAATTTAATTTATTAAAATTCCCACTTAATTCATATTAATTTAAAAATAAATTAATAACA
ATTTTAATAAAATAAATAATTAATTTTATTTTTATATTGAATTTTTAATTCAATCTTAAAGATTTAATCTTTTTATTAAA
ATTAATAAATTAATATAAAATAAAACAAAATATAACAGAATATATTTATTAAAATTTAATTTATTAAAATTCCCCACTTA
ATTCATATTAATTTAAAAATAAATTAATAACAATTTTAATAAAATAAATAATTAATTTTATTTTTATATTGAATTTTTAA
TTCAATCTTAAAGATTTAATCTTTTTATTAAAATTAATAAATTAATATAAAATAAAACAAAATATAACAGAATATATTTA
TTAAAATTTAATTTATTAAAATTTCCACATGATTCATATTTATATTTCAAGAATCAAATTCATATTATGCTGATAATTTA
ATTTCATTTCATAATATAGTTATAATAATCATTATTATAATTTCAACATTAACTGTATATATTATTTTAGATTTATTTAT
AAATAAATTTTCAAATTTATTTTTATTAAAAAATCATAATATTGAAATTATTTGAACAGTTATTCCAATTATTATTCTAT
TAATTATTTGTTTTCCATCATTAAAAATTTTATATTTAATTGATGAAATTGTAAATCCTTTTTTTTCAATTAAATCAATT
GGTCATCAATGATATTG
>KX463786 2
GCATTGAACTTAAGATTCAAATATAAAGTATTTTTAAACTTTTATTAAAATTAATAAATTAATATAAAATAAAACAAAAT
ATAATAAAATATATTTATTAAAATTTAATTTATTAAAATTCCCACTTAATTCATATTAATTTAAAAATAAATTAATAACA
ATTTTAATAAAATAAATAATTAATTTTATTTTTATATTGAATTTTTAATTCAATCTTAAAGATTTAATCTTTTTATTAAA
ATTAATAAATTAATATAAAATAAAACAAAATATAACAGAATATATTTATTAAAATTTAATTTATTAAAATTCCCCACTTA
ATTCATATTAATTTAAAAATAAATTAATAACAATTTTAATAAAATAAATAATTAATTTTATTTTTATATTGAATTTTTAA
TTCAATCTTAAAGATTTAATCTTTTTATTAAAATTAATAAATTAATATAAAATAAAACAAAATATAACAGAATATATTTA
TTAAAATTTAATTTATTAAAATTTCCACATGATTCATATTTATATTTCAAGAATCAAATTCATATTATGCTGATAATTTA
ATTTCATTTCATAATATAGTTATAATAATCATTATTATAATTTCAACATTAACTGTATATATTATTTTAGATTTATTTAT
AAATAAATTTTCAAATTTATTTTTATTAAAAAATCATAATATTGAAATTATTTGAACAGTTATTCCAATTATTATTCTAT
TAATTATTTGTTTTCCATCATTAAAAATTTTATATTTAATTGATGAAATTGTAAATCCTTTTTTTTCAATTAAATCAATT
GGTCATCAATGATATTG
>KX463787
GCATTGAACTTAAGATTCAAATATAAAGTATTTTTAAACTTTTATTAAAATTAATAAATTAATATAAAATAAAACAAAAT
ATAATAAAATATATTTATTAAAATTTAATTTATTAAAATTCCCACTTAATTCATATTAATTTAAAAATAAATTAATAACA
ATTTTAATAAAATAAATAATTAATTTTATTTTTATATTGAATTTTTAATTCAATCTTAAAGATTTAATCTTTTTATTAAA
ATTAATAAATTAATATAAAATAAAACAAAATATAACAGAATATATTTATTAAAATTTAATTTATTAAAATTCCCCACTTA
ATTCATATTAATTTAAAAATAAATTAATAACAATTTTAATAAAATAAATAATTAATTTTATTTTTATATTGAATTTTTAA
TTCAATCTTAAAGATTTAATCTTTTTATTAAAATTAATAAATTAATATAAAATAAAAAAAATATAACAGAATATATTTAT
TAAAATTTAATTTATTAAAATTTCCACATGATTCATATTTATATTTCAAGAATCAAATTCATATTATGCTGATAATTTAA
TTTCATTTCATAATATAGTTATAATAATCATTATTATAATTTCAACATTAACTGTATATATTATTTTAGATTTATTTATA
AATAAATTTTCAAATTTATTTTTATTAAAAAATCATAATATTGAAATTATTTGAACAGTTATTCCAATTATTATTCTATT
AATTATTTGTTTTCCATCATTAAAAATTTTATATTTAATTGATGAAATTGTAAATCCTTTTTTTTCAATTAAATCAATTG
GTCATCAATGATATTG
>KX463788
GAACTTAAGATTCAAATATAAAGTATTTTTAAACTTTTATTAAAATTAATAAATTAATATAAAATAAAACAAAATATAAC
AAAATATATTTATTAAAATTTAATTTATTAAAATTCCCCACTTAATTCATATTAATTTAAAAATAAATTAATAACAATTT
TAATAAAATAAATAATTAATTTATTTTTATATTGAATTTTTAATTCAATCTTAAAGATTTAATCTTTTTATTAAAATTAA
TAAATTAATATAAAATAAAACAAAATATAACAAAATATATTTATTAAAATTTAATTTATTAAAATTCCCCACTTAATTCA
TATTAATTTAAAAATAAATTAATAACAATTTTAATAAAATAAATAATTAATTTATTTTTATATTGAATTTTTAATTCAAT
CTTAAAGATTTAATCTTTTTATTAAAATTAATAAATTAATATAAAATAAAACAAAATATAACAGAATATATTTATTAAAA
TTTAATTTATTAAAATTTCCACATGATTCATATTTATATTTCAAGAATCAAATTCATATTATGCTGATAATTTAATTTCA
TTTCATAATATAGTTATAATAATCATTATTATAATTTCAACATTAACTGTATATATTATTTTAGATTTATTTATAAATAA
ATTTTCAAATTTATTTTTATTAAAAAATCATAATATTGAAATTATTTGAACAGTTATTCCAATTATTATTCTATTAATTA
TTTGTTTTCCATCATTAAAAATTTTATATTTAATTGATGAAATTGTAAATCCTTTTTTTTCAATTAAATCAATTGGTCAT
CAATGATATTG
>KX463788 2
GAACTTAAGATTCAAATATAAAGTATTTTTAAACTTTTATTAAAATTAATAAATTAATATAAAATAAAACAAAATATAAC
AAAATATATTTATTAAAATTTAATTTATTAAAATTCCCCACTTAATTCATATTAATTTAAAAATAAATTAATAACAATTT
TAATAAAATAAATAATTAATTTATTTTTATATTGAATTTTTAATTCAATCTTAAAGATTTAATCTTTTTATTAAAATTAA
TAAATTAATATAAAATAAAACAAAATATAACAAAATATATTTATTAAAATTTAATTTATTAAAATTCCCCACTTAATTCA
TATTAATTTAAAAATAAATTAATAACAATTTTAATAAAATAAATAATTAATTTATTTTTATATTGAATTTTTAATTCAAT
CTTAAAGATTTAATCTTTTTATTAAAATTAATAAATTAATATAAAATAAAACAAAATATAACAGAATATATTTATTAAAA
TTTAATTTATTAAAATTTCCACATGATTCATATTTATATTTCAAGAATCAAATTCATATTATGCTGATAATTTAATTTCA
TTTCATAATATAGTTATAATAATCATTATTATAATTTCAACATTAACTGTATATATTATTTTAGATTTATTTATAAATAA
ATTTTCAAATTTATTTTTATTAAAAAATCATAATATTGAAATTATTTGAACAGTTATTCCAATTATTATTCTATTAATTA
TTTGTTTTCCATCATTAAAAATTTTATATTTAATTGATGAAATTGTAAATCCTTTTTTTTCAATTAAATCAATTGGTCAT
CAATGATATTG
>KX463789
GAACTTAAGATTCAAATATAAAGTATTTTTAAACTTTTATTAAAATTAATAAATTAATATAAAATAAAACAAAATATAAC
AAAATATATTTATTAAAATTTAATTTATTAAAATTCCCCACTTAATTCATATTAATTTAAAAATAAATTAATAACAATTT
TAATAAAATAAATAATTAATTTATTTTTATATTGAATTTTTAATTCAATCTTAAAGATTTAATCTTTTTATTAAAATTAA
TAAATTAATATAAAATAAAACAAAATATAACAGAATATATTTATTAAAATTTAATTTATTAAAATTCCCCACTTAATTCA
TATTAATTTAAAAATAAATTAATAACAATTTTAATAAAATAAATAATTAATTTTATTTTTATATTGAATTTTTAATTCAA
TCTTAAAGATTTAATCTTTTTATTAAAATTAATAAATTAATATAAAATAAAACAAAATATAACAGAATATATTTATTAAA
ATTTAATTTATTAAAATTTCCACATGATTCATATTTATATTTCAAGAATCAAATTCATATTATGCTGATAATTTAATTTC
ATTTCATAATATAGTTATAATAATCATTATTATAATTTCAACATTAACTGTATATATTATTTTAGATTTATTTATAAATA
AATTTTCAAATTTATTTTTATTAAAAAATCATAATATTGAAATTATTTGAACAGTTATTCCAATTATTATTCTATTAATT
ATTTGTTTTCCATCATTAAAAATTTTATATTTAATTGATGAAATTGTAAATCCTTTTTTTTCAATTAAATCAATTGGTCA
TCAATGATATTG
>KX463789 2
GAACTTAAGATTCAAATATAAAGTATTTTTAAACTTTTATTAAAATTAATAAATTAATATAAAATAAAACAAAATATAAC
AAAATATATTTATTAAAATTTAATTTATTAAAATTCCCCACTTAATTCATATTAATTTAAAAATAAATTAATAACAATTT
TAATAAAATAAATAATTAATTTATTTTTATATTGAATTTTTAATTCAATCTTAAAGATTTAATCTTTTTATTAAAATTAA
TAAATTAATATAAAATAAAACAAAATATAACAGAATATATTTATTAAAATTTAATTTATTAAAATTCCCCACTTAATTCA
TATTAATTTAAAAATAAATTAATAACAATTTTAATAAAATAAATAATTAATTTTATTTTTATATTGAATTTTTAATTCAA
TCTTAAAGATTTAATCTTTTTATTAAAATTAATAAATTAATATAAAATAAAACAAAATATAACAGAATATATTTATTAAA
ATTTAATTTATTAAAATTTCCACATGATTCATATTTATATTTCAAGAATCAAATTCATATTATGCTGATAATTTAATTTC
ATTTCATAATATAGTTATAATAATCATTATTATAATTTCAACATTAACTGTATATATTATTTTAGATTTATTTATAAATA
AATTTTCAAATTTATTTTTATTAAAAAATCATAATATTGAAATTATTTGAACAGTTATTCCAATTATTATTCTATTAATT
ATTTGTTTTCCATCATTAAAAATTTTATATTTAATTGATGAAATTGTAAATCCTTTTTTTTCAATTAAATCAATTGGTCA
TCAATGATATTG
>KX463790
GAACTTAAGATTCAAATATAAAGTATTTTTAAACTTTTATTAAAATTAATAAATTAATATAAAATAAAACAAAATATAAC
AAAATATATTTATTAAAATTTAATTTATTAAAATTCCCCACTTAATTCATATTAATTTAAAAATAAATTAATAACAATTT
TAATAAAATAAATAATTAATTTATTTTTATATTGAATTTTTAATTCAATCTTAAAGATTTAATCTTTTTATTAAAATTAA
TAAATTAATATAAAATAAAACAAAATATAACAGAATATATTTATTAAAATTTAATTTATTAAAATTCCCCACTTAATTCA
TATTAATTTAAAAATAAATTAATAACAATTTTAATAAAATAAATAATTTATTTTATTTTTATATTGAATTTTTAATTCAA
TCTTAAAGATTTAATCTTTTTATTAAAATTAATAAATTAATATAAAATAAAACAAAATATAACAGAATATATTTATTAAA
ATTTAATTTATTAAAATTTCCACATGATTCATATTTATATTTCAAGAATCAAATTCATATTATGCTGATAATTTAATTTC
ATTTCATAATATAGTTATAATAATCATTATTATAATTTCAACATTAACTGTATATATTATTTTAGATTTATTTATAAATA
AATTTTCAAATTTATTTTTATTAAAAAATCATAATATTGAAATTATTTGAACAGTTATTCCAATTATTATTCTATTAATT
ATTTGTTTTCCATCATTAAAAATTTTATATTTAATTGATGAAATTGTAAATCCTTTTTTTTCAATTAAATCAATTGGTCA
TCAATGATATTG
>KX463790 2
GAACTTAAGATTCAAATATAAAGTATTTTTAAACTTTTATTAAAATTAATAAATTAATATAAAATAAAACAAAATATAAC
AAAATATATTTATTAAAATTTAATTTATTAAAATTCCCCACTTAATTCATATTAATTTAAAAATAAATTAATAACAATTT
TAATAAAATAAATAATTAATTTATTTTTATATTGAATTTTTAATTCAATCTTAAAGATTTAATCTTTTTATTAAAATTAA
TAAATTAATATAAAATAAAACAAAATATAACAGAATATATTTATTAAAATTTAATTTATTAAAATTCCCCACTTAATTCA
TATTAATTTAAAAATAAATTAATAACAATTTTAATAAAATAAATAATTTATTTTATTTTTATATTGAATTTTTAATTCAA
TCTTAAAGATTTAATCTTTTTATTAAAATTAATAAATTAATATAAAATAAAACAAAATATAACAGAATATATTTATTAAA
ATTTAATTTATTAAAATTTCCACATGATTCATATTTATATTTCAAGAATCAAATTCATATTATGCTGATAATTTAATTTC
ATTTCATAATATAGTTATAATAATCATTATTATAATTTCAACATTAACTGTATATATTATTTTAGATTTATTTATAAATA
AATTTTCAAATTTATTTTTATTAAAAAATCATAATATTGAAATTATTTGAACAGTTATTCCAATTATTATTCTATTAATT
ATTTGTTTTCCATCATTAAAAATTTTATATTTAATTGATGAAATTGTAAATCCTTTTTTTTCAATTAAATCAATTGGTCA
TCAATGATATTG
>KX463791
CATTGAACTTAAGATTCAAATATAAAGTATTTTTAAACTTTTATTAAAATTAATAAATTAATATAAAATAAAACAAAATA
TAACAAAATATATTTATTAAAATTTAATTTATTAAAATTCCCCACTTAATTCATATTAATTTAAAAATAAATTAATAACA
ATTTTAATAAAATAAATAATTAATTTATTTTTATATTGAATTTTTAATTCAATCTTAAAGATTTAATCTTTTTATTAAAA
TTAATAAATTAATATAAAATAAAACAAAATATAACAGAATATATTTATTAAAATTTAATTTATTAAAATTTCCCACTTAA
TTCATATTAATTTAAAAATAAATTAATAACAATTTTAATAAAATAAATAATTAATTTTATTTTTATATTGAATTTTTAAT
TCAATCTTAAAGATTTAATCTTTTTATTAAAATTAATAAATTAATATAAAATAAAACAAAATATAACAGAATATATTTAT
TAAAATTTAATTTATTAAAATTTCCACATGATTCATATTTATATTTCAAGAATCAAATTCATATTATGCTGATAATTTAA
TTTCATTTCATAATATAGTTATAATAATCATTATTATAATTTCAACATTAACTGTATATATTATTTTAGATTTATTTATA
AATAAATTTTCAAATTTATTTTTATTAAAAAATCATAATATTGAAATTATTTGAACAGTTATTCCAATTATTATTCTATT
AATTATTTGTTTTCCATCATTAAAAATTTTATATTTAATTGATGAAATTGTAAATCCTTTTTTTTCAATTAAATCAATTG
GTCATCAATGATATTG
>KX463792
TGCATTGAACTTAAGATTCAAATATAAAGTATTTTTAAACTTTTATTAAAATTAATAAATTAATATAAAATAAAACAAAA
TATAACAAAATATATTTATTAAAATTTAATTTATTAAAATTCCCCACTTAATTCATATTAATTTAAAAATAAATTAATAA
CAATTTTAATAAAATAAATAATTAATTTATTTTTATATTGAATTTTTAATTCAATCTTAAAGATTTAATCTTTTTATTAA
AATTAATAAATTAATATAAAATAAAACAAAATATAACAGAATATATTTATTAAAATTTAATTTATTAAAATTCCCCACTT
AATTCATATTAATTTAAAAATAAATTAATAACAATTTTAATAAAATAAATAATTAATTTTATTTTTATATTGAATTTTTA
ATTCAATCTTAAAGATTTAATCTTTTTATTAAAATTAATAAATTAATATAAAATAAAACAAAATATAATAGAATATATTT
ATTAAAATTTAATTTATTAAAATTTCCACATGATTCATATTTATATTTCAAGAATCAAATTCATATTATGCTGATAATTT
AATTTCATTTCATAATATAGTTATAATAATCATTATTATAATTTCAACATTAACTGTATATATTATTTTAGATTTATTTA
TAAATAAATTTTCAAATTTATTTTTATTAAAAAATCATAATATTGAAATTATTTGAACAGTTATTCCAATTATTATTCTA
TTAATTATTTGTTTTCCATCATTAAAAATTTTATATTTAATTGATGAAATTGTAAATCCTTTTTTTTCAATTAAATCAAT
TGGTCATCAATGATATTG
>KX463793
TTGAACTTAAGATTCAAATATAAAGTATTTTTAAACTTTTATTAAAATTAATAAATTAATATAAAATAAAACAAAATATA
ACAAAATATATTTATTAAAATTTAATTTATTAAAATTCCCCACTTAATTCATATTAATTTAAAAATAAATTAATAACAAT
TTTAATAAAATAAATAATTAATTTATTTTTATATTGAATTTTTAATTCAATCTTAAAGATTTAATCTTTTTATTAAAATT
AATAAATTAATATAAAATAAAACAAAATATAACAGAATATATTTATTAAAATTTAATTTATTAAAATTCCCAATTAATTC
ATATTAATTTAAAAATAAATTAATAACAATTTTAATAAAATAAATAATTAATTTATTTTTATATTGAATTTTTAATTCAA
TCTTAAAGATTTAATCTTTTTATTAAAATTAATAAATTAATATAAAATAAAACAAAATATAACAGAATATATTTATTAAA
ATTTAATTTATTAAAATTTCCACATGATTCATATTTATATTTCAAGAATCAAATTCATATTATGCTGATAATTTAATTTC
ATTTCATAATATAGTTATAATAATCATTATTATAATTTCAACATTAACTGTATATATTATTTTAGATTTATTTATAAATA
AATTTTCAAATTTATTTTTATTAAAAAATCATAATATTGAAATTATTTGAACAGTTATTCCAATTATTATTCTATTAATT
ATTTGTTTTCCATCATTAAAAATTTTATATTTAATTGATGAAATTGTAAATCCTTTTTTTTCAATTAAATCAATTGGTCA
TCAATGATATTG
>KX463794
TATAAAGTATTTTTAAACTTTTATTAAAATTAATAAATTAATATAAAATAAAACAAAATATAACAAAATATATTTATTAA
AATTTAATTTATTAAAATTCCCCACTTAATTCATATTAATTTAAAAATAAATTAATAACAATTTTAATAAAATAAATAAT
TAATTTATTTTTATATTGAATTTTTAATTCAATCTTAAAGATTTAATATTTTTATTAAAATTAATAAATTAATATAAAAT
AAAACAAAATATAACAGAGAATATATTTATTAAAATTTAATTTATTAAAATTCCCACTTAATTCATATTAATTTAAGAAT
AAATTAATAACAATTCTAATAAAATAAATAATTAATTTTATTTTTATATTGAATTTTTAATTCAATCTTAAAGATTTAAT
CTTTTTATTAAAATTAATAAATTAATATAAAATAAAACAAAATATAACAGAATATATTTATTAAAATTTAATTTATTAAA
ATTCCCCACTTAATTCATATTAATTTAAGAATAAATTAATAACAATTTTAATAAAATAAATAATTAATTTTATTTTTATA
[truncated: 562,861 more chars]
